# Supplementary material for: Data set from the proteomic analysis of Bithynia siamensis goniomphalos snails upon infection with the carcinogenic liver fluke Opisthorchis viverrini
Source: Data Brief. 2014 Nov 6;2:16–20. doi: 10.1016/j.dib.2014.09.005 (PMC4459563; doi:10.1016/j.dib.2014.09.005)
Supplement: Supplementary file 3 — Raw data from iQuantitator analysis including ID, mean, standard deviation, credible interval, log2 and description for every protein identified in the body samples. [file mmc3.xlsx]

## Sheet: Body-1d
ID	Mean	SD	0.025	0.5	0.975	# Peptides	# Spectra	exp(Mean)	log2	Cred. Interval Start	Cred. Interval End	Significant	Description
Unigene19024_H1	1.03442	0.264221	0.530658	1.03258	1.55465	11	47	2.81347	1.49235	1.70005	4.73345	YES	2881 3411 myosin heavy chain [Todarodes pacificus]; 2915 3445 myosin heavy chain [Todarodes pacificus]
Unigene19021_H1	1.03442	0.264221	0.530658	1.03258	1.55465	11	47	2.81347	1.49235	1.70005	4.73345	YES	2881 3411 myosin heavy chain [Todarodes pacificus]; 2915 3445 myosin heavy chain [Todarodes pacificus]
CL46983.Contig3_H1	0.919014	0.289367	0.359633	0.918092	1.4845	7	77	2.50682	1.32586	1.4328	4.41275	YES	764 1015 minus strand heat shock protein beta-1 [Trichinella spiralis] gi
CL22741.Contig2_H1	0.826954	0.301428	0.227931	0.828539	1.42429	6	46	2.28635	1.19304	1.256	4.15492	YES	1592 1768 minus strand beta-actin [Diabolocatantops pinguis]
CL46908.Contig1_H1	-0.821819	0.282336	-1.37588	-0.819477	-0.264959	8	41	0.439631	-1.18563	0.252618	0.767237	YES	2 370 hemocyanin alphaD-subunit [Helix lucorum]
CL47507.Contig2_H1	-0.788364	0.324056	-1.43399	-0.78374	-0.158532	5	14	0.454588	-1.13737	0.238357	0.853395	YES	2 256 Polyubiquitin (Fragment) OS=Xenopus laevis PE=1 SV=2; 20 388 large subunit ribosomal protein L40e [Clonorchis sinensis]
CL39010.Contig1_H1	-0.788364	0.324056	-1.43399	-0.78374	-0.158532	5	14	0.454588	-1.13737	0.238357	0.853395	YES	2 256 Polyubiquitin (Fragment) OS=Xenopus laevis PE=1 SV=2; 20 388 large subunit ribosomal protein L40e [Clonorchis sinensis]
CL43455.Contig4_H1	0.773602	0.160628	0.457252	0.771857	1.08908	37	290	2.16756	1.11607	1.57973	2.97153	YES	405 1373 paramyosin [Haliotis discus discus]
CL2925.Contig3_H1	0.762041	0.244166	0.288552	0.76079	1.25206	14	54	2.14264	1.09939	1.33449	3.49753	YES	167 679 tropomyosin [Haliotis discus discus]
CL2347.Contig8_H1	-0.725537	0.347191	-1.40662	-0.728331	-0.0457874	2	13	0.484064	-1.04673	0.24497	0.955245	YES	160 588 hypothetical protein CGI_10001640 [Crassostrea gigas]
CL6717.Contig3_H1	-0.725947	0.313512	-1.34508	-0.727605	-0.114878	8	9	0.483866	-1.04732	0.26052	0.891475	YES	254 1648 Tektin-3 [Crassostrea gigas]; 254 1648 Tektin-3 [Crassostrea gigas]
CL6717.Contig2_H1	-0.725947	0.313512	-1.34508	-0.727605	-0.114878	8	9	0.483866	-1.04732	0.26052	0.891475	YES	254 1648 Tektin-3 [Crassostrea gigas]; 254 1648 Tektin-3 [Crassostrea gigas]
Unigene56691_H1	-0.713503	0.364792	-1.43834	-0.714596	0.012159	2	13	0.489925	-1.02937	0.237321	1.01223	NO	507 1277 alpha tubulin [Notothenia coriiceps]
Unigene16338_H1	-0.708402	0.397375	-1.48378	-0.709185	0.0588536	2	4	0.49243	-1.02201	0.226778	1.06062	NO	16 288 SJCHGC01950 protein [Schistosoma japonicum] gi
CL49594.Contig2_H1	0.697935	0.204323	0.297334	0.697156	1.11116	21	99	2.0096	1.00691	1.34626	3.03787	YES	3591 4526 minus strand myosin heavy chain cardiac muscle specific isoform 1 [Argopecten irradians]
CL25076.Contig4_H1	-0.672475	0.347458	-1.37086	-0.670662	0.00036326	3	10	0.510443	-0.970177	0.253888	1.00036	NO	209 781 minus strand high mobility group protein 1 [Biomphalaria glabrata]
Unigene2743_H1	0.65728	0.392714	-0.11032	0.659369	1.43218	2	6	1.92954	0.948255	0.895548	4.18783	NO	2 328 cytoskeletal actin 2 [Molgula oculata]
CL27196.Contig3_H1	0.657372	0.357106	-0.0348643	0.653589	1.36875	3	10	1.92971	0.948387	0.965736	3.93042	NO	223 423 ADPATP carrier protein; K05863 solute carrier family 25 (mitochondrial adenine nucleotide translocator)	member 4/5/6/31; 237 455 minus strand ADP	ATP carrier protein [Crassostrea gigas]""
CL27196.Contig2_H1	0.657372	0.357106	-0.0348643	0.653589	1.36875	3	10	1.92971	0.948387	0.965736	3.93042	NO	223 423 ADPATP carrier protein; K05863 solute carrier family 25 (mitochondrial adenine nucleotide translocator)	member 4/5/6/31; 237 455 minus strand ADP	ATP carrier protein [Crassostrea gigas]""
CL27563.Contig3_H1	0.652344	0.347231	-0.0120058	0.650884	1.32998	3	11	1.92004	0.941133	0.988066	3.78098	NO	195 455 60S ribosomal protein L23a OS=Rattus norvegicus GN=Rpl23a PE=2 SV=1; 195 512 60S ribosomal protein L23a OS=Rattus norvegicus GN=Rpl23a PE=2 SV=1; 16 465 60S ribosomal protein L23a OS=Rattus norvegicus GN=Rpl23a PE=2 SV=1
CL27563.Contig2_H1	0.652344	0.347231	-0.0120058	0.650884	1.32998	3	11	1.92004	0.941133	0.988066	3.78098	NO	195 455 60S ribosomal protein L23a OS=Rattus norvegicus GN=Rpl23a PE=2 SV=1; 195 512 60S ribosomal protein L23a OS=Rattus norvegicus GN=Rpl23a PE=2 SV=1; 16 465 60S ribosomal protein L23a OS=Rattus norvegicus GN=Rpl23a PE=2 SV=1
CL27563.Contig1_H1	0.652344	0.347231	-0.0120058	0.650884	1.32998	3	11	1.92004	0.941133	0.988066	3.78098	NO	195 455 60S ribosomal protein L23a OS=Rattus norvegicus GN=Rpl23a PE=2 SV=1; 195 512 60S ribosomal protein L23a OS=Rattus norvegicus GN=Rpl23a PE=2 SV=1; 16 465 60S ribosomal protein L23a OS=Rattus norvegicus GN=Rpl23a PE=2 SV=1
Unigene62350_H1	-0.647536	0.366152	-1.37575	-0.645252	0.0736461	3	16	0.523334	-0.934197	0.25265	1.07643	NO	266 607 minus strand H2 [Haliotis tuberculata]
CL31420.Contig6_H1	0.649916	0.340685	-0.0135063	0.644172	1.31713	4	79	1.91538	0.937631	0.986585	3.7327	NO	75 446 Actin	cytoplasmic type 8 OS=Xenopus laevis PE=3 SV=1""
CL14228.Contig6_H1	0.617842	0.30271	0.0257304	0.618314	1.21024	5	18	1.85492	0.891358	1.02606	3.35428	YES	118 501 minus strand histone 2A.Z [Aplysia californica]; 15 428 PREDICTED: histone H2A.V-like [Apis florea]
CL14228.Contig5_H1	0.617842	0.30271	0.0257304	0.618314	1.21024	5	18	1.85492	0.891358	1.02606	3.35428	YES	118 501 minus strand histone 2A.Z [Aplysia californica]; 15 428 PREDICTED: histone H2A.V-like [Apis florea]
CL44148.Contig2_H1	-0.611856	0.303801	-1.2133	-0.609511	-0.0164756	6	54	0.542343	-0.882722	0.297216	0.983659	YES	222 809 minus strand PREDICTED: 15-hydroxyprostaglandin dehydrogenase [NAD+] [Gallus gallus]
CL5089.Contig1_H1	-0.605692	0.228733	-1.05416	-0.604421	-0.154953	18	39	0.545697	-0.873829	0.348483	0.856455	YES	205 2490 minus strand glucose-regulated protein 94 [Crassostrea gigas]
CL7666.Contig9_H1	0.60422	0.297488	0.0214097	0.602971	1.19779	8	18	1.82982	0.871705	1.02164	3.31279	YES	276 659 Fatty acid-binding protein	adipocyte [Crassostrea gigas]; 426 809 Fatty acid-binding protein	adipocyte [Crassostrea gigas]; 277 660 Fatty acid-binding protein	adipocyte [Crassostrea gigas]; 283 666 Fatty acid-binding protein	adipocyte [Crassostrea gigas]; 270 653 Fatty acid-binding protein	adipocyte [Crassostrea gigas]; 283 666 Fatty acid-binding protein	adipocyte [Crassostrea gigas]; 258 641 Fatty acid-binding protein	adipocyte [Crassostrea gigas]; 427 810 Fatty acid-binding protein	adipocyte [Crassostrea gigas]; 277 660 Fatty acid-binding protein	adipocyte [Crassostrea gigas]""
CL7666.Contig8_H1	0.60422	0.297488	0.0214097	0.602971	1.19779	8	18	1.82982	0.871705	1.02164	3.31279	YES	276 659 Fatty acid-binding protein	adipocyte [Crassostrea gigas]; 426 809 Fatty acid-binding protein	adipocyte [Crassostrea gigas]; 277 660 Fatty acid-binding protein	adipocyte [Crassostrea gigas]; 283 666 Fatty acid-binding protein	adipocyte [Crassostrea gigas]; 270 653 Fatty acid-binding protein	adipocyte [Crassostrea gigas]; 283 666 Fatty acid-binding protein	adipocyte [Crassostrea gigas]; 258 641 Fatty acid-binding protein	adipocyte [Crassostrea gigas]; 427 810 Fatty acid-binding protein	adipocyte [Crassostrea gigas]; 277 660 Fatty acid-binding protein	adipocyte [Crassostrea gigas]""
CL7666.Contig7_H1	0.60422	0.297488	0.0214097	0.602971	1.19779	8	18	1.82982	0.871705	1.02164	3.31279	YES	276 659 Fatty acid-binding protein	adipocyte [Crassostrea gigas]; 426 809 Fatty acid-binding protein	adipocyte [Crassostrea gigas]; 277 660 Fatty acid-binding protein	adipocyte [Crassostrea gigas]; 283 666 Fatty acid-binding protein	adipocyte [Crassostrea gigas]; 270 653 Fatty acid-binding protein	adipocyte [Crassostrea gigas]; 283 666 Fatty acid-binding protein	adipocyte [Crassostrea gigas]; 258 641 Fatty acid-binding protein	adipocyte [Crassostrea gigas]; 427 810 Fatty acid-binding protein	adipocyte [Crassostrea gigas]; 277 660 Fatty acid-binding protein	adipocyte [Crassostrea gigas]""
CL7666.Contig6_H1	0.60422	0.297488	0.0214097	0.602971	1.19779	8	18	1.82982	0.871705	1.02164	3.31279	YES	276 659 Fatty acid-binding protein	adipocyte [Crassostrea gigas]; 426 809 Fatty acid-binding protein	adipocyte [Crassostrea gigas]; 277 660 Fatty acid-binding protein	adipocyte [Crassostrea gigas]; 283 666 Fatty acid-binding protein	adipocyte [Crassostrea gigas]; 270 653 Fatty acid-binding protein	adipocyte [Crassostrea gigas]; 283 666 Fatty acid-binding protein	adipocyte [Crassostrea gigas]; 258 641 Fatty acid-binding protein	adipocyte [Crassostrea gigas]; 427 810 Fatty acid-binding protein	adipocyte [Crassostrea gigas]; 277 660 Fatty acid-binding protein	adipocyte [Crassostrea gigas]""
CL7666.Contig5_H1	0.60422	0.297488	0.0214097	0.602971	1.19779	8	18	1.82982	0.871705	1.02164	3.31279	YES	276 659 Fatty acid-binding protein	adipocyte [Crassostrea gigas]; 426 809 Fatty acid-binding protein	adipocyte [Crassostrea gigas]; 277 660 Fatty acid-binding protein	adipocyte [Crassostrea gigas]; 283 666 Fatty acid-binding protein	adipocyte [Crassostrea gigas]; 270 653 Fatty acid-binding protein	adipocyte [Crassostrea gigas]; 283 666 Fatty acid-binding protein	adipocyte [Crassostrea gigas]; 258 641 Fatty acid-binding protein	adipocyte [Crassostrea gigas]; 427 810 Fatty acid-binding protein	adipocyte [Crassostrea gigas]; 277 660 Fatty acid-binding protein	adipocyte [Crassostrea gigas]""
CL7666.Contig4_H1	0.60422	0.297488	0.0214097	0.602971	1.19779	8	18	1.82982	0.871705	1.02164	3.31279	YES	276 659 Fatty acid-binding protein	adipocyte [Crassostrea gigas]; 426 809 Fatty acid-binding protein	adipocyte [Crassostrea gigas]; 277 660 Fatty acid-binding protein	adipocyte [Crassostrea gigas]; 283 666 Fatty acid-binding protein	adipocyte [Crassostrea gigas]; 270 653 Fatty acid-binding protein	adipocyte [Crassostrea gigas]; 283 666 Fatty acid-binding protein	adipocyte [Crassostrea gigas]; 258 641 Fatty acid-binding protein	adipocyte [Crassostrea gigas]; 427 810 Fatty acid-binding protein	adipocyte [Crassostrea gigas]; 277 660 Fatty acid-binding protein	adipocyte [Crassostrea gigas]""
CL7666.Contig3_H1	0.60422	0.297488	0.0214097	0.602971	1.19779	8	18	1.82982	0.871705	1.02164	3.31279	YES	276 659 Fatty acid-binding protein	adipocyte [Crassostrea gigas]; 426 809 Fatty acid-binding protein	adipocyte [Crassostrea gigas]; 277 660 Fatty acid-binding protein	adipocyte [Crassostrea gigas]; 283 666 Fatty acid-binding protein	adipocyte [Crassostrea gigas]; 270 653 Fatty acid-binding protein	adipocyte [Crassostrea gigas]; 283 666 Fatty acid-binding protein	adipocyte [Crassostrea gigas]; 258 641 Fatty acid-binding protein	adipocyte [Crassostrea gigas]; 427 810 Fatty acid-binding protein	adipocyte [Crassostrea gigas]; 277 660 Fatty acid-binding protein	adipocyte [Crassostrea gigas]""
CL7666.Contig11_H1	0.60422	0.297488	0.0214097	0.602971	1.19779	8	18	1.82982	0.871705	1.02164	3.31279	YES	276 659 Fatty acid-binding protein	adipocyte [Crassostrea gigas]; 426 809 Fatty acid-binding protein	adipocyte [Crassostrea gigas]; 277 660 Fatty acid-binding protein	adipocyte [Crassostrea gigas]; 283 666 Fatty acid-binding protein	adipocyte [Crassostrea gigas]; 270 653 Fatty acid-binding protein	adipocyte [Crassostrea gigas]; 283 666 Fatty acid-binding protein	adipocyte [Crassostrea gigas]; 258 641 Fatty acid-binding protein	adipocyte [Crassostrea gigas]; 427 810 Fatty acid-binding protein	adipocyte [Crassostrea gigas]; 277 660 Fatty acid-binding protein	adipocyte [Crassostrea gigas]""
CL7666.Contig10_H1	0.60422	0.297488	0.0214097	0.602971	1.19779	8	18	1.82982	0.871705	1.02164	3.31279	YES	276 659 Fatty acid-binding protein	adipocyte [Crassostrea gigas]; 426 809 Fatty acid-binding protein	adipocyte [Crassostrea gigas]; 277 660 Fatty acid-binding protein	adipocyte [Crassostrea gigas]; 283 666 Fatty acid-binding protein	adipocyte [Crassostrea gigas]; 270 653 Fatty acid-binding protein	adipocyte [Crassostrea gigas]; 283 666 Fatty acid-binding protein	adipocyte [Crassostrea gigas]; 258 641 Fatty acid-binding protein	adipocyte [Crassostrea gigas]; 427 810 Fatty acid-binding protein	adipocyte [Crassostrea gigas]; 277 660 Fatty acid-binding protein	adipocyte [Crassostrea gigas]""
Unigene68371_H1	-0.576405	0.396814	-1.35223	-0.574347	0.203773	2	4	0.561915	-0.831577	0.258664	1.22602	NO	1337 1537 minus strand hemocyanin [Haliotis tuberculata]
Unigene30321_H1	-0.571195	0.394462	-1.36144	-0.568945	0.188578	2	5	0.56485	-0.82406	0.256291	1.20753	NO	900 1616 minus strand hemocyanin isoform 1 [Haliotis diversicolor]
CL13014.Contig1_H1	-0.563316	0.330144	-1.20369	-0.568095	0.0900687	3	16	0.569318	-0.812693	0.300084	1.09425	NO	27 620 putative mitochondrial ATP synthase [Haliotis discus discus]
CL3923.Contig9_H1	-0.565201	0.356012	-1.26867	-0.566418	0.123429	4	7	0.568246	-0.815412	0.281205	1.13137	NO	1971 3368 minus strand Kyphoscoliosis peptidase [Crassostrea gigas]; 1767 3158 minus strand hillarin [Hirudo medicinalis]; 1977 3368 minus strand hillarin [Hirudo medicinalis]
CL3923.Contig8_H1	-0.565201	0.356012	-1.26867	-0.566418	0.123429	4	7	0.568246	-0.815412	0.281205	1.13137	NO	1971 3368 minus strand Kyphoscoliosis peptidase [Crassostrea gigas]; 1767 3158 minus strand hillarin [Hirudo medicinalis]; 1977 3368 minus strand hillarin [Hirudo medicinalis]
CL3923.Contig10_H1	-0.565201	0.356012	-1.26867	-0.566418	0.123429	4	7	0.568246	-0.815412	0.281205	1.13137	NO	1971 3368 minus strand Kyphoscoliosis peptidase [Crassostrea gigas]; 1767 3158 minus strand hillarin [Hirudo medicinalis]; 1977 3368 minus strand hillarin [Hirudo medicinalis]
CL4813.Contig4_H1	-0.563005	0.28243	-1.11233	-0.565457	-0.00277972	9	30	0.569495	-0.812244	0.328792	0.997224	YES	180 560 calreticulin precursor [Aplysia californica] gi; 180 545 calreticulin precursor [Aplysia californica] gi
CL4813.Contig2_H1	-0.563005	0.28243	-1.11233	-0.565457	-0.00277972	9	30	0.569495	-0.812244	0.328792	0.997224	YES	180 560 calreticulin precursor [Aplysia californica] gi; 180 545 calreticulin precursor [Aplysia californica] gi
CL21276.Contig5_H1	-0.567207	0.379598	-1.32223	-0.563806	0.166996	3	4	0.567107	-0.818306	0.26654	1.18175	NO	1 1350 UPF0663 transmembrane protein C17orf28 [Crassostrea gigas]; 163 1542 UPF0663 transmembrane protein C17orf28 [Crassostrea gigas]; 135 1514 UPF0663 transmembrane protein C17orf28 [Crassostrea gigas]
CL21276.Contig4_H1	-0.567207	0.379598	-1.32223	-0.563806	0.166996	3	4	0.567107	-0.818306	0.26654	1.18175	NO	1 1350 UPF0663 transmembrane protein C17orf28 [Crassostrea gigas]; 163 1542 UPF0663 transmembrane protein C17orf28 [Crassostrea gigas]; 135 1514 UPF0663 transmembrane protein C17orf28 [Crassostrea gigas]
CL21276.Contig1_H1	-0.567207	0.379598	-1.32223	-0.563806	0.166996	3	4	0.567107	-0.818306	0.26654	1.18175	NO	1 1350 UPF0663 transmembrane protein C17orf28 [Crassostrea gigas]; 163 1542 UPF0663 transmembrane protein C17orf28 [Crassostrea gigas]; 135 1514 UPF0663 transmembrane protein C17orf28 [Crassostrea gigas]
Unigene62170_H1	-0.566051	0.351926	-1.2574	-0.561519	0.121082	4	8	0.567763	-0.816639	0.284392	1.12872	NO	2041 3315 minus strand Myosin-10 OS=Mus musculus GN=Myh10 PE=1 SV=2; 2041 3345 minus strand Myosin heavy chain	non-muscle OS=Drosophila melanogaster GN=zip PE=1 SV=2; 2041 3351 minus strand Myosin-10 OS=Mus musculus GN=Myh10 PE=1 SV=2""
Unigene62168_H1	-0.566051	0.351926	-1.2574	-0.561519	0.121082	4	8	0.567763	-0.816639	0.284392	1.12872	NO	2041 3315 minus strand Myosin-10 OS=Mus musculus GN=Myh10 PE=1 SV=2; 2041 3345 minus strand Myosin heavy chain	non-muscle OS=Drosophila melanogaster GN=zip PE=1 SV=2; 2041 3351 minus strand Myosin-10 OS=Mus musculus GN=Myh10 PE=1 SV=2""
Unigene62165_H1	-0.566051	0.351926	-1.2574	-0.561519	0.121082	4	8	0.567763	-0.816639	0.284392	1.12872	NO	2041 3315 minus strand Myosin-10 OS=Mus musculus GN=Myh10 PE=1 SV=2; 2041 3345 minus strand Myosin heavy chain	non-muscle OS=Drosophila melanogaster GN=zip PE=1 SV=2; 2041 3351 minus strand Myosin-10 OS=Mus musculus GN=Myh10 PE=1 SV=2""
Unigene26699_H1	0.559824	0.291154	-0.0100648	0.557394	1.15224	8	21	1.75037	0.807656	0.989986	3.16529	NO	27 1682 minus strand PREDICTED: nucleolar protein 56 [Oreochromis niloticus]
CL43455.Contig1_H1	0.550178	0.24133	0.0753194	0.547331	1.03167	12	66	1.73356	0.793739	1.07823	2.80575	YES	2473 2898 RecName: Full=Paramyosin gi|397603|emb|CAA79849.1| paramyosin [Echinococcus granulosus]
CL43006.Contig6_H1	-0.551821	0.274662	-1.09477	-0.546661	-0.0140895	10	31	0.5759	-0.79611	0.334617	0.986009	YES	503 1090 minus strand myosin regulatory light chain [Fasciola hepatica]; 278 865 minus strand myosin regulatory light chain [Fasciola hepatica]
CL43006.Contig4_H1	-0.551821	0.274662	-1.09477	-0.546661	-0.0140895	10	31	0.5759	-0.79611	0.334617	0.986009	YES	503 1090 minus strand myosin regulatory light chain [Fasciola hepatica]; 278 865 minus strand myosin regulatory light chain [Fasciola hepatica]
CL1353.Contig5_H1	0.544763	0.386816	-0.207725	0.542581	1.30659	2	4	1.7242	0.785926	0.812431	3.69356	NO	390 2267 neurofilament protein NF70 [Helix aspersa]; 318 2195 neurofilament protein NF70 [Helix aspersa]
CL1353.Contig4_H1	0.544763	0.386816	-0.207725	0.542581	1.30659	2	4	1.7242	0.785926	0.812431	3.69356	NO	390 2267 neurofilament protein NF70 [Helix aspersa]; 318 2195 neurofilament protein NF70 [Helix aspersa]
CL19470.Contig9_H1	-0.539923	0.309424	-1.14668	-0.539841	0.0602869	7	13	0.582793	-0.778944	0.317689	1.06214	NO	44 1465 minus strand Adenylyl cyclase-associated protein 1 [Crassostrea gigas]; 52 1473 minus strand Adenylyl cyclase-associated protein 1 [Crassostrea gigas]; 48 1469 Adenylyl cyclase-associated protein 1 [Crassostrea gigas]
CL19470.Contig8_H1	-0.539923	0.309424	-1.14668	-0.539841	0.0602869	7	13	0.582793	-0.778944	0.317689	1.06214	NO	44 1465 minus strand Adenylyl cyclase-associated protein 1 [Crassostrea gigas]; 52 1473 minus strand Adenylyl cyclase-associated protein 1 [Crassostrea gigas]; 48 1469 Adenylyl cyclase-associated protein 1 [Crassostrea gigas]
CL19470.Contig1_H1	-0.539923	0.309424	-1.14668	-0.539841	0.0602869	7	13	0.582793	-0.778944	0.317689	1.06214	NO	44 1465 minus strand Adenylyl cyclase-associated protein 1 [Crassostrea gigas]; 52 1473 minus strand Adenylyl cyclase-associated protein 1 [Crassostrea gigas]; 48 1469 Adenylyl cyclase-associated protein 1 [Crassostrea gigas]
CL26259.Contig1_H1	-0.536894	0.387681	-1.31663	-0.537617	0.219364	2	5	0.584561	-0.774574	0.268038	1.24528	NO	48 356 DEC-3 [Lymnaea stagnalis]
CL14228.Contig6_H1	-0.529917	0.289066	-1.09987	-0.531896	0.0359744	6	36	0.588654	-0.764508	0.332916	1.03663	NO	118 501 minus strand histone 2A.Z [Aplysia californica]
CL18190.Contig4_H1	-0.532373	0.294446	-1.12109	-0.528098	0.0307552	8	24	0.58721	-0.768051	0.325923	1.03123	NO	372 860 minus strand small heat shock protein [Tegillarca granosa]
Unigene30533_H1	-0.523005	0.36849	-1.24996	-0.520903	0.203487	3	8	0.592736	-0.754537	0.286515	1.22567	NO	1240 1911 PREDICTED: ATP synthase subunit alpha	mitochondrial-like [Anolis carolinensis]""
CL34497.Contig4_H1	-0.515902	0.380191	-1.26104	-0.512394	0.228616	3	3	0.596962	-0.74429	0.283358	1.25686	NO	210 779 GH20056 [Drosophila grimshawi] gi; 216 785 minus strand GH20056 [Drosophila grimshawi] gi; 210 779 GH20056 [Drosophila grimshawi] gi; 216 785 GH20056 [Drosophila grimshawi] gi
CL34497.Contig3_H1	-0.515902	0.380191	-1.26104	-0.512394	0.228616	3	3	0.596962	-0.74429	0.283358	1.25686	NO	210 779 GH20056 [Drosophila grimshawi] gi; 216 785 minus strand GH20056 [Drosophila grimshawi] gi; 210 779 GH20056 [Drosophila grimshawi] gi; 216 785 GH20056 [Drosophila grimshawi] gi
CL34497.Contig2_H1	-0.515902	0.380191	-1.26104	-0.512394	0.228616	3	3	0.596962	-0.74429	0.283358	1.25686	NO	210 779 GH20056 [Drosophila grimshawi] gi; 216 785 minus strand GH20056 [Drosophila grimshawi] gi; 210 779 GH20056 [Drosophila grimshawi] gi; 216 785 GH20056 [Drosophila grimshawi] gi
CL34497.Contig1_H1	-0.515902	0.380191	-1.26104	-0.512394	0.228616	3	3	0.596962	-0.74429	0.283358	1.25686	NO	210 779 GH20056 [Drosophila grimshawi] gi; 216 785 minus strand GH20056 [Drosophila grimshawi] gi; 210 779 GH20056 [Drosophila grimshawi] gi; 216 785 GH20056 [Drosophila grimshawi] gi
CL18015.Contig14_H1	0.505915	0.318498	-0.126723	0.508384	1.1277	7	10	1.6585	0.729882	0.880978	3.08854	NO	28 1104 minus strand Pyruvate dehydrogenase E1 component subunit beta	mitochondrial [Crassostrea gigas]""
Unigene63816_H1	0.506135	0.374036	-0.23946	0.507892	1.24418	3	7	1.65887	0.730199	0.787053	3.47009	NO	116 352 minus strand troponin I 4 [Clonorchis sinensis]
Unigene64289_H1	0.505424	0.298957	-0.0892598	0.50777	1.08815	8	19	1.65769	0.729173	0.914608	2.96879	NO	373 579 myosin heavy chain [Argopecten irradians] gi
CL46983.Contig2_H1	0.504013	0.335563	-0.150781	0.505316	1.17311	4	31	1.65535	0.727138	0.860036	3.23201	NO	161 301 Heat shock protein beta-6 OS=Mus musculus GN=Hspb6 PE=1 SV=1
CL2428.Contig4_H1	-0.499427	0.324976	-1.13585	-0.500021	0.139133	6	12	0.606878	-0.720521	0.321149	1.14928	NO	316 1512 Alpha-N-acetylgalactosaminidase [Crassostrea gigas]; 282 1478 Alpha-N-acetylgalactosaminidase [Crassostrea gigas]
CL2428.Contig1_H1	-0.499427	0.324976	-1.13585	-0.500021	0.139133	6	12	0.606878	-0.720521	0.321149	1.14928	NO	316 1512 Alpha-N-acetylgalactosaminidase [Crassostrea gigas]; 282 1478 Alpha-N-acetylgalactosaminidase [Crassostrea gigas]
CL6708.Contig2_H1	-0.498604	0.306478	-1.09459	-0.496965	0.0971345	8	12	0.607378	-0.719334	0.334678	1.10201	NO	91 2658 minus strand puromycin-sensitive aminopeptidase [Saccoglossus kowalevskii]
Unigene39723_H1	0.49531	0.298924	-0.0949642	0.494986	1.07581	9	12	1.64101	0.714581	0.909406	2.93236	NO	111 1226 gelsolin [Aplysia californica] gi; 42 1139 minus strand gelsolin [Aplysia californica] gi
Unigene32782_H1	0.49531	0.298924	-0.0949642	0.494986	1.07581	9	12	1.64101	0.714581	0.909406	2.93236	NO	111 1226 gelsolin [Aplysia californica] gi; 42 1139 minus strand gelsolin [Aplysia californica] gi
Unigene42203_H1	0.497083	0.332339	-0.153395	0.494316	1.13482	4	11	1.64392	0.71714	0.857791	3.1106	NO	346 702 minus strand PREDICTED: galectin-4-like [Anolis carolinensis]; 367 669 minus strand PREDICTED: galectin-7-like [Cavia porcellus]; 599 964 C. briggsae CBR-LEC-4 protein [Caenorhabditis briggsae]
Unigene41782_H1	0.497083	0.332339	-0.153395	0.494316	1.13482	4	11	1.64392	0.71714	0.857791	3.1106	NO	346 702 minus strand PREDICTED: galectin-4-like [Anolis carolinensis]; 367 669 minus strand PREDICTED: galectin-7-like [Cavia porcellus]; 599 964 C. briggsae CBR-LEC-4 protein [Caenorhabditis briggsae]
CL22459.Contig3_H1	0.497083	0.332339	-0.153395	0.494316	1.13482	4	11	1.64392	0.71714	0.857791	3.1106	NO	346 702 minus strand PREDICTED: galectin-4-like [Anolis carolinensis]; 367 669 minus strand PREDICTED: galectin-7-like [Cavia porcellus]; 599 964 C. briggsae CBR-LEC-4 protein [Caenorhabditis briggsae]
Unigene105_H1	0.497405	0.379172	-0.23494	0.49421	1.24243	3	4	1.64445	0.717603	0.790618	3.46403	NO	442 2595 minus strand Amiloride-sensitive amine oxidase [copper-containing] [Crassostrea gigas]
Unigene27690_H1	-0.500957	0.367295	-1.22911	-0.493098	0.212213	3	9	0.60595	-0.722729	0.292552	1.23641	NO	22 870 minus strand PREDICTED: alcohol dehydrogenase class-3 [Sarcophilus harrisii]
CL25616.Contig8_H1	-0.490768	0.403292	-1.29241	-0.491227	0.296396	2	2	0.612156	-0.708028	0.274609	1.345	NO	3 500 Tumor protein D54 [Crassostrea gigas]; 3 464 Tumor protein D54 [Crassostrea gigas]; 3 464 Tumor protein D54 [Crassostrea gigas]; 3 500 Tumor protein D54 [Crassostrea gigas]; 6 440 Tumor protein D54 [Crassostrea gigas]; 3 464 Tumor protein D54 [Crassostrea gigas]; 3 500 Tumor protein D54 [Crassostrea gigas]
CL25616.Contig6_H1	-0.490768	0.403292	-1.29241	-0.491227	0.296396	2	2	0.612156	-0.708028	0.274609	1.345	NO	3 500 Tumor protein D54 [Crassostrea gigas]; 3 464 Tumor protein D54 [Crassostrea gigas]; 3 464 Tumor protein D54 [Crassostrea gigas]; 3 500 Tumor protein D54 [Crassostrea gigas]; 6 440 Tumor protein D54 [Crassostrea gigas]; 3 464 Tumor protein D54 [Crassostrea gigas]; 3 500 Tumor protein D54 [Crassostrea gigas]
CL25616.Contig5_H1	-0.490768	0.403292	-1.29241	-0.491227	0.296396	2	2	0.612156	-0.708028	0.274609	1.345	NO	3 500 Tumor protein D54 [Crassostrea gigas]; 3 464 Tumor protein D54 [Crassostrea gigas]; 3 464 Tumor protein D54 [Crassostrea gigas]; 3 500 Tumor protein D54 [Crassostrea gigas]; 6 440 Tumor protein D54 [Crassostrea gigas]; 3 464 Tumor protein D54 [Crassostrea gigas]; 3 500 Tumor protein D54 [Crassostrea gigas]
CL25616.Contig4_H1	-0.490768	0.403292	-1.29241	-0.491227	0.296396	2	2	0.612156	-0.708028	0.274609	1.345	NO	3 500 Tumor protein D54 [Crassostrea gigas]; 3 464 Tumor protein D54 [Crassostrea gigas]; 3 464 Tumor protein D54 [Crassostrea gigas]; 3 500 Tumor protein D54 [Crassostrea gigas]; 6 440 Tumor protein D54 [Crassostrea gigas]; 3 464 Tumor protein D54 [Crassostrea gigas]; 3 500 Tumor protein D54 [Crassostrea gigas]
CL25616.Contig3_H1	-0.490768	0.403292	-1.29241	-0.491227	0.296396	2	2	0.612156	-0.708028	0.274609	1.345	NO	3 500 Tumor protein D54 [Crassostrea gigas]; 3 464 Tumor protein D54 [Crassostrea gigas]; 3 464 Tumor protein D54 [Crassostrea gigas]; 3 500 Tumor protein D54 [Crassostrea gigas]; 6 440 Tumor protein D54 [Crassostrea gigas]; 3 464 Tumor protein D54 [Crassostrea gigas]; 3 500 Tumor protein D54 [Crassostrea gigas]
CL25616.Contig2_H1	-0.490768	0.403292	-1.29241	-0.491227	0.296396	2	2	0.612156	-0.708028	0.274609	1.345	NO	3 500 Tumor protein D54 [Crassostrea gigas]; 3 464 Tumor protein D54 [Crassostrea gigas]; 3 464 Tumor protein D54 [Crassostrea gigas]; 3 500 Tumor protein D54 [Crassostrea gigas]; 6 440 Tumor protein D54 [Crassostrea gigas]; 3 464 Tumor protein D54 [Crassostrea gigas]; 3 500 Tumor protein D54 [Crassostrea gigas]
CL25616.Contig1_H1	-0.490768	0.403292	-1.29241	-0.491227	0.296396	2	2	0.612156	-0.708028	0.274609	1.345	NO	3 500 Tumor protein D54 [Crassostrea gigas]; 3 464 Tumor protein D54 [Crassostrea gigas]; 3 464 Tumor protein D54 [Crassostrea gigas]; 3 500 Tumor protein D54 [Crassostrea gigas]; 6 440 Tumor protein D54 [Crassostrea gigas]; 3 464 Tumor protein D54 [Crassostrea gigas]; 3 500 Tumor protein D54 [Crassostrea gigas]
CL27563.Contig3_H1	-0.482975	0.347795	-1.16978	-0.482424	0.187407	3	9	0.616945	-0.696786	0.310434	1.20612	NO	195 455 60S ribosomal protein L23a OS=Rattus norvegicus GN=Rpl23a PE=2 SV=1; 16 465 60S ribosomal protein L23a OS=Rattus norvegicus GN=Rpl23a PE=2 SV=1
CL27563.Contig1_H1	-0.482975	0.347795	-1.16978	-0.482424	0.187407	3	9	0.616945	-0.696786	0.310434	1.20612	NO	195 455 60S ribosomal protein L23a OS=Rattus norvegicus GN=Rpl23a PE=2 SV=1; 16 465 60S ribosomal protein L23a OS=Rattus norvegicus GN=Rpl23a PE=2 SV=1
CL15539.Contig2_H1	-0.478013	0.292279	-1.04579	-0.480477	0.10342	8	18	0.620014	-0.689628	0.351413	1.10896	NO	718 1155 Annexin A7 [Crassostrea gigas]
Unigene38920_H1	-0.483078	0.402345	-1.27307	-0.480385	0.304169	2	2	0.616882	-0.696934	0.27997	1.3555	NO	349 885 juvenile hormone diol kinase [Danaus plexippus]; 349 885 juvenile hormone diol kinase [Danaus plexippus]; 349 885 juvenile hormone diol kinase [Danaus plexippus]; 349 885 minus strand juvenile hormone diol kinase [Danaus plexippus]; 349 885 juvenile hormone diol kinase [Danaus plexippus]; 349 885 juvenile hormone diol kinase [Danaus plexippus]; 349 885 juvenile hormone diol kinase [Danaus…
Unigene38919_H1	-0.483078	0.402345	-1.27307	-0.480385	0.304169	2	2	0.616882	-0.696934	0.27997	1.3555	NO	349 885 juvenile hormone diol kinase [Danaus plexippus]; 349 885 juvenile hormone diol kinase [Danaus plexippus]; 349 885 juvenile hormone diol kinase [Danaus plexippus]; 349 885 minus strand juvenile hormone diol kinase [Danaus plexippus]; 349 885 juvenile hormone diol kinase [Danaus plexippus]; 349 885 juvenile hormone diol kinase [Danaus plexippus]; 349 885 juvenile hormone diol kinase [Danaus…
CL7590.Contig1_H1	-0.483078	0.402345	-1.27307	-0.480385	0.304169	2	2	0.616882	-0.696934	0.27997	1.3555	NO	349 885 juvenile hormone diol kinase [Danaus plexippus]; 349 885 juvenile hormone diol kinase [Danaus plexippus]; 349 885 juvenile hormone diol kinase [Danaus plexippus]; 349 885 minus strand juvenile hormone diol kinase [Danaus plexippus]; 349 885 juvenile hormone diol kinase [Danaus plexippus]; 349 885 juvenile hormone diol kinase [Danaus plexippus]; 349 885 juvenile hormone diol kinase [Danaus…
CL7590.Contig16_H1	-0.483078	0.402345	-1.27307	-0.480385	0.304169	2	2	0.616882	-0.696934	0.27997	1.3555	NO	349 885 juvenile hormone diol kinase [Danaus plexippus]; 349 885 juvenile hormone diol kinase [Danaus plexippus]; 349 885 juvenile hormone diol kinase [Danaus plexippus]; 349 885 minus strand juvenile hormone diol kinase [Danaus plexippus]; 349 885 juvenile hormone diol kinase [Danaus plexippus]; 349 885 juvenile hormone diol kinase [Danaus plexippus]; 349 885 juvenile hormone diol kinase [Danaus…
CL7590.Contig15_H1	-0.483078	0.402345	-1.27307	-0.480385	0.304169	2	2	0.616882	-0.696934	0.27997	1.3555	NO	349 885 juvenile hormone diol kinase [Danaus plexippus]; 349 885 juvenile hormone diol kinase [Danaus plexippus]; 349 885 juvenile hormone diol kinase [Danaus plexippus]; 349 885 minus strand juvenile hormone diol kinase [Danaus plexippus]; 349 885 juvenile hormone diol kinase [Danaus plexippus]; 349 885 juvenile hormone diol kinase [Danaus plexippus]; 349 885 juvenile hormone diol kinase [Danaus…
CL7590.Contig14_H1	-0.483078	0.402345	-1.27307	-0.480385	0.304169	2	2	0.616882	-0.696934	0.27997	1.3555	NO	349 885 juvenile hormone diol kinase [Danaus plexippus]; 349 885 juvenile hormone diol kinase [Danaus plexippus]; 349 885 juvenile hormone diol kinase [Danaus plexippus]; 349 885 minus strand juvenile hormone diol kinase [Danaus plexippus]; 349 885 juvenile hormone diol kinase [Danaus plexippus]; 349 885 juvenile hormone diol kinase [Danaus plexippus]; 349 885 juvenile hormone diol kinase [Danaus…
CL7590.Contig13_H1	-0.483078	0.402345	-1.27307	-0.480385	0.304169	2	2	0.616882	-0.696934	0.27997	1.3555	NO	349 885 juvenile hormone diol kinase [Danaus plexippus]; 349 885 juvenile hormone diol kinase [Danaus plexippus]; 349 885 juvenile hormone diol kinase [Danaus plexippus]; 349 885 minus strand juvenile hormone diol kinase [Danaus plexippus]; 349 885 juvenile hormone diol kinase [Danaus plexippus]; 349 885 juvenile hormone diol kinase [Danaus plexippus]; 349 885 juvenile hormone diol kinase [Danaus…
CL7590.Contig12_H1	-0.483078	0.402345	-1.27307	-0.480385	0.304169	2	2	0.616882	-0.696934	0.27997	1.3555	NO	349 885 juvenile hormone diol kinase [Danaus plexippus]; 349 885 juvenile hormone diol kinase [Danaus plexippus]; 349 885 juvenile hormone diol kinase [Danaus plexippus]; 349 885 minus strand juvenile hormone diol kinase [Danaus plexippus]; 349 885 juvenile hormone diol kinase [Danaus plexippus]; 349 885 juvenile hormone diol kinase [Danaus plexippus]; 349 885 juvenile hormone diol kinase [Danaus…
CL7590.Contig11_H1	-0.483078	0.402345	-1.27307	-0.480385	0.304169	2	2	0.616882	-0.696934	0.27997	1.3555	NO	349 885 juvenile hormone diol kinase [Danaus plexippus]; 349 885 juvenile hormone diol kinase [Danaus plexippus]; 349 885 juvenile hormone diol kinase [Danaus plexippus]; 349 885 minus strand juvenile hormone diol kinase [Danaus plexippus]; 349 885 juvenile hormone diol kinase [Danaus plexippus]; 349 885 juvenile hormone diol kinase [Danaus plexippus]; 349 885 juvenile hormone diol kinase [Danaus…
CL7590.Contig10_H1	-0.483078	0.402345	-1.27307	-0.480385	0.304169	2	2	0.616882	-0.696934	0.27997	1.3555	NO	349 885 juvenile hormone diol kinase [Danaus plexippus]; 349 885 juvenile hormone diol kinase [Danaus plexippus]; 349 885 juvenile hormone diol kinase [Danaus plexippus]; 349 885 minus strand juvenile hormone diol kinase [Danaus plexippus]; 349 885 juvenile hormone diol kinase [Danaus plexippus]; 349 885 juvenile hormone diol kinase [Danaus plexippus]; 349 885 juvenile hormone diol kinase [Danaus…
CL49462.Contig2_H1	0.477815	0.377623	-0.272252	0.47925	1.2191	2	5	1.61255	0.689341	0.761662	3.38415	NO	5 193 minus strand PREDICTED: 40S ribosomal protein S28-like [Strongylocentrotus purpuratus]; 3 122 PREDICTED: 40S ribosomal protein S28-like [Strongylocentrotus purpuratus]
CL49462.Contig1_H1	0.477815	0.377623	-0.272252	0.47925	1.2191	2	5	1.61255	0.689341	0.761662	3.38415	NO	5 193 minus strand PREDICTED: 40S ribosomal protein S28-like [Strongylocentrotus purpuratus]; 3 122 PREDICTED: 40S ribosomal protein S28-like [Strongylocentrotus purpuratus]
Unigene31438_H1	0.475682	0.177904	0.129058	0.473177	0.828435	26	323	1.60911	0.686265	1.13776	2.28973	YES	1 852 beta actin-like 1 protein [Macrostomum lignano]
Unigene17002_H1	0.472299	0.395755	-0.291154	0.47181	1.24584	2	3	1.60368	0.681384	0.747401	3.47585	NO	2 532 heat shock protein 70 [Echinostoma caproni]
CL7245.Contig4_H1	-0.465625	0.303028	-1.07012	-0.466919	0.124628	4	28	0.627743	-0.671754	0.342969	1.13273	NO	1070 1888 minus strand galectin [Pinctada fucata]; 1371 2189 minus strand galectin [Pinctada fucata]
CL7245.Contig3_H1	-0.465625	0.303028	-1.07012	-0.466919	0.124628	4	28	0.627743	-0.671754	0.342969	1.13273	NO	1070 1888 minus strand galectin [Pinctada fucata]; 1371 2189 minus strand galectin [Pinctada fucata]
CL5184.Contig2_H1	-0.463505	0.269931	-0.986982	-0.461226	0.0619768	11	24	0.629075	-0.668696	0.3727	1.06394	NO	501 1838 Hsp90A [Haliotis asinina]
Unigene34082_H1	-0.464703	0.376233	-1.20859	-0.460388	0.281152	3	4	0.628322	-0.670424	0.298619	1.32466	NO	166 1248 PREDICTED: probable pyruvate dehydrogenase E1 component subunit alpha	mitochondrial-like [Metaseiulus occidentalis]; 166 1248 PREDICTED: probable pyruvate dehydrogenase E1 component subunit alpha	mitochondrial-like [Metaseiulus occidentalis]; 166 1248 PREDICTED: probable pyruvate dehydrogenase E1 component subunit alpha	mitochondrial-like [Metaseiulus occidentalis]; 166 1248 PREDICTED: probable pyruvate dehydrogenase E1 component subunit alpha	mitochondrial-like [Metaseiulus occidentalis]; 166 1248 PREDICTED: probable pyruvate dehydrogenase E1 component subunit alpha	mitochondrial-like [Metaseiulus occidentalis]; 166 1248 minus strand PREDICTED: probable pyruvate dehydrogenase E1 component subunit alpha	mitochondrial-like [Metaseiulus occidentalis]; 166 1248 minus strand PREDICTED: probable pyruvate dehydrogenase E1 component subunit alpha	mitochondrial-like [Metaseiulus occidentalis]; 166 1248 PREDICTED: probable pyruvate dehydrogenase E1 component subunit alpha	mitochondrial-like [Metaseiulus occidentalis]; 166 1248 PREDICTED: probable pyruvate dehydrogenase E1 component subunit alpha	mitochondrial-like [Metaseiulus occidentalis]""
Unigene34081_H1	-0.464703	0.376233	-1.20859	-0.460388	0.281152	3	4	0.628322	-0.670424	0.298619	1.32466	NO	166 1248 PREDICTED: probable pyruvate dehydrogenase E1 component subunit alpha	mitochondrial-like [Metaseiulus occidentalis]; 166 1248 PREDICTED: probable pyruvate dehydrogenase E1 component subunit alpha	mitochondrial-like [Metaseiulus occidentalis]; 166 1248 PREDICTED: probable pyruvate dehydrogenase E1 component subunit alpha	mitochondrial-like [Metaseiulus occidentalis]; 166 1248 PREDICTED: probable pyruvate dehydrogenase E1 component subunit alpha	mitochondrial-like [Metaseiulus occidentalis]; 166 1248 PREDICTED: probable pyruvate dehydrogenase E1 component subunit alpha	mitochondrial-like [Metaseiulus occidentalis]; 166 1248 minus strand PREDICTED: probable pyruvate dehydrogenase E1 component subunit alpha	mitochondrial-like [Metaseiulus occidentalis]; 166 1248 minus strand PREDICTED: probable pyruvate dehydrogenase E1 component subunit alpha	mitochondrial-like [Metaseiulus occidentalis]; 166 1248 PREDICTED: probable pyruvate dehydrogenase E1 component subunit alpha	mitochondrial-like [Metaseiulus occidentalis]; 166 1248 PREDICTED: probable pyruvate dehydrogenase E1 component subunit alpha	mitochondrial-like [Metaseiulus occidentalis]""
Unigene34079_H1	-0.464703	0.376233	-1.20859	-0.460388	0.281152	3	4	0.628322	-0.670424	0.298619	1.32466	NO	166 1248 PREDICTED: probable pyruvate dehydrogenase E1 component subunit alpha	mitochondrial-like [Metaseiulus occidentalis]; 166 1248 PREDICTED: probable pyruvate dehydrogenase E1 component subunit alpha	mitochondrial-like [Metaseiulus occidentalis]; 166 1248 PREDICTED: probable pyruvate dehydrogenase E1 component subunit alpha	mitochondrial-like [Metaseiulus occidentalis]; 166 1248 PREDICTED: probable pyruvate dehydrogenase E1 component subunit alpha	mitochondrial-like [Metaseiulus occidentalis]; 166 1248 PREDICTED: probable pyruvate dehydrogenase E1 component subunit alpha	mitochondrial-like [Metaseiulus occidentalis]; 166 1248 minus strand PREDICTED: probable pyruvate dehydrogenase E1 component subunit alpha	mitochondrial-like [Metaseiulus occidentalis]; 166 1248 minus strand PREDICTED: probable pyruvate dehydrogenase E1 component subunit alpha	mitochondrial-like [Metaseiulus occidentalis]; 166 1248 PREDICTED: probable pyruvate dehydrogenase E1 component subunit alpha	mitochondrial-like [Metaseiulus occidentalis]; 166 1248 PREDICTED: probable pyruvate dehydrogenase E1 component subunit alpha	mitochondrial-like [Metaseiulus occidentalis]""
Unigene34077_H1	-0.464703	0.376233	-1.20859	-0.460388	0.281152	3	4	0.628322	-0.670424	0.298619	1.32466	NO	166 1248 PREDICTED: probable pyruvate dehydrogenase E1 component subunit alpha	mitochondrial-like [Metaseiulus occidentalis]; 166 1248 PREDICTED: probable pyruvate dehydrogenase E1 component subunit alpha	mitochondrial-like [Metaseiulus occidentalis]; 166 1248 PREDICTED: probable pyruvate dehydrogenase E1 component subunit alpha	mitochondrial-like [Metaseiulus occidentalis]; 166 1248 PREDICTED: probable pyruvate dehydrogenase E1 component subunit alpha	mitochondrial-like [Metaseiulus occidentalis]; 166 1248 PREDICTED: probable pyruvate dehydrogenase E1 component subunit alpha	mitochondrial-like [Metaseiulus occidentalis]; 166 1248 minus strand PREDICTED: probable pyruvate dehydrogenase E1 component subunit alpha	mitochondrial-like [Metaseiulus occidentalis]; 166 1248 minus strand PREDICTED: probable pyruvate dehydrogenase E1 component subunit alpha	mitochondrial-like [Metaseiulus occidentalis]; 166 1248 PREDICTED: probable pyruvate dehydrogenase E1 component subunit alpha	mitochondrial-like [Metaseiulus occidentalis]; 166 1248 PREDICTED: probable pyruvate dehydrogenase E1 component subunit alpha	mitochondrial-like [Metaseiulus occidentalis]""
Unigene34075_H1	-0.464703	0.376233	-1.20859	-0.460388	0.281152	3	4	0.628322	-0.670424	0.298619	1.32466	NO	166 1248 PREDICTED: probable pyruvate dehydrogenase E1 component subunit alpha	mitochondrial-like [Metaseiulus occidentalis]; 166 1248 PREDICTED: probable pyruvate dehydrogenase E1 component subunit alpha	mitochondrial-like [Metaseiulus occidentalis]; 166 1248 PREDICTED: probable pyruvate dehydrogenase E1 component subunit alpha	mitochondrial-like [Metaseiulus occidentalis]; 166 1248 PREDICTED: probable pyruvate dehydrogenase E1 component subunit alpha	mitochondrial-like [Metaseiulus occidentalis]; 166 1248 PREDICTED: probable pyruvate dehydrogenase E1 component subunit alpha	mitochondrial-like [Metaseiulus occidentalis]; 166 1248 minus strand PREDICTED: probable pyruvate dehydrogenase E1 component subunit alpha	mitochondrial-like [Metaseiulus occidentalis]; 166 1248 minus strand PREDICTED: probable pyruvate dehydrogenase E1 component subunit alpha	mitochondrial-like [Metaseiulus occidentalis]; 166 1248 PREDICTED: probable pyruvate dehydrogenase E1 component subunit alpha	mitochondrial-like [Metaseiulus occidentalis]; 166 1248 PREDICTED: probable pyruvate dehydrogenase E1 component subunit alpha	mitochondrial-like [Metaseiulus occidentalis]""
Unigene34073_H1	-0.464703	0.376233	-1.20859	-0.460388	0.281152	3	4	0.628322	-0.670424	0.298619	1.32466	NO	166 1248 PREDICTED: probable pyruvate dehydrogenase E1 component subunit alpha	mitochondrial-like [Metaseiulus occidentalis]; 166 1248 PREDICTED: probable pyruvate dehydrogenase E1 component subunit alpha	mitochondrial-like [Metaseiulus occidentalis]; 166 1248 PREDICTED: probable pyruvate dehydrogenase E1 component subunit alpha	mitochondrial-like [Metaseiulus occidentalis]; 166 1248 PREDICTED: probable pyruvate dehydrogenase E1 component subunit alpha	mitochondrial-like [Metaseiulus occidentalis]; 166 1248 PREDICTED: probable pyruvate dehydrogenase E1 component subunit alpha	mitochondrial-like [Metaseiulus occidentalis]; 166 1248 minus strand PREDICTED: probable pyruvate dehydrogenase E1 component subunit alpha	mitochondrial-like [Metaseiulus occidentalis]; 166 1248 minus strand PREDICTED: probable pyruvate dehydrogenase E1 component subunit alpha	mitochondrial-like [Metaseiulus occidentalis]; 166 1248 PREDICTED: probable pyruvate dehydrogenase E1 component subunit alpha	mitochondrial-like [Metaseiulus occidentalis]; 166 1248 PREDICTED: probable pyruvate dehydrogenase E1 component subunit alpha	mitochondrial-like [Metaseiulus occidentalis]""
CL41806.Contig3_H1	-0.464703	0.376233	-1.20859	-0.460388	0.281152	3	4	0.628322	-0.670424	0.298619	1.32466	NO	166 1248 PREDICTED: probable pyruvate dehydrogenase E1 component subunit alpha	mitochondrial-like [Metaseiulus occidentalis]; 166 1248 PREDICTED: probable pyruvate dehydrogenase E1 component subunit alpha	mitochondrial-like [Metaseiulus occidentalis]; 166 1248 PREDICTED: probable pyruvate dehydrogenase E1 component subunit alpha	mitochondrial-like [Metaseiulus occidentalis]; 166 1248 PREDICTED: probable pyruvate dehydrogenase E1 component subunit alpha	mitochondrial-like [Metaseiulus occidentalis]; 166 1248 PREDICTED: probable pyruvate dehydrogenase E1 component subunit alpha	mitochondrial-like [Metaseiulus occidentalis]; 166 1248 minus strand PREDICTED: probable pyruvate dehydrogenase E1 component subunit alpha	mitochondrial-like [Metaseiulus occidentalis]; 166 1248 minus strand PREDICTED: probable pyruvate dehydrogenase E1 component subunit alpha	mitochondrial-like [Metaseiulus occidentalis]; 166 1248 PREDICTED: probable pyruvate dehydrogenase E1 component subunit alpha	mitochondrial-like [Metaseiulus occidentalis]; 166 1248 PREDICTED: probable pyruvate dehydrogenase E1 component subunit alpha	mitochondrial-like [Metaseiulus occidentalis]""
CL41806.Contig2_H1	-0.464703	0.376233	-1.20859	-0.460388	0.281152	3	4	0.628322	-0.670424	0.298619	1.32466	NO	166 1248 PREDICTED: probable pyruvate dehydrogenase E1 component subunit alpha	mitochondrial-like [Metaseiulus occidentalis]; 166 1248 PREDICTED: probable pyruvate dehydrogenase E1 component subunit alpha	mitochondrial-like [Metaseiulus occidentalis]; 166 1248 PREDICTED: probable pyruvate dehydrogenase E1 component subunit alpha	mitochondrial-like [Metaseiulus occidentalis]; 166 1248 PREDICTED: probable pyruvate dehydrogenase E1 component subunit alpha	mitochondrial-like [Metaseiulus occidentalis]; 166 1248 PREDICTED: probable pyruvate dehydrogenase E1 component subunit alpha	mitochondrial-like [Metaseiulus occidentalis]; 166 1248 minus strand PREDICTED: probable pyruvate dehydrogenase E1 component subunit alpha	mitochondrial-like [Metaseiulus occidentalis]; 166 1248 minus strand PREDICTED: probable pyruvate dehydrogenase E1 component subunit alpha	mitochondrial-like [Metaseiulus occidentalis]; 166 1248 PREDICTED: probable pyruvate dehydrogenase E1 component subunit alpha	mitochondrial-like [Metaseiulus occidentalis]; 166 1248 PREDICTED: probable pyruvate dehydrogenase E1 component subunit alpha	mitochondrial-like [Metaseiulus occidentalis]""
CL41806.Contig1_H1	-0.464703	0.376233	-1.20859	-0.460388	0.281152	3	4	0.628322	-0.670424	0.298619	1.32466	NO	166 1248 PREDICTED: probable pyruvate dehydrogenase E1 component subunit alpha	mitochondrial-like [Metaseiulus occidentalis]; 166 1248 PREDICTED: probable pyruvate dehydrogenase E1 component subunit alpha	mitochondrial-like [Metaseiulus occidentalis]; 166 1248 PREDICTED: probable pyruvate dehydrogenase E1 component subunit alpha	mitochondrial-like [Metaseiulus occidentalis]; 166 1248 PREDICTED: probable pyruvate dehydrogenase E1 component subunit alpha	mitochondrial-like [Metaseiulus occidentalis]; 166 1248 PREDICTED: probable pyruvate dehydrogenase E1 component subunit alpha	mitochondrial-like [Metaseiulus occidentalis]; 166 1248 minus strand PREDICTED: probable pyruvate dehydrogenase E1 component subunit alpha	mitochondrial-like [Metaseiulus occidentalis]; 166 1248 minus strand PREDICTED: probable pyruvate dehydrogenase E1 component subunit alpha	mitochondrial-like [Metaseiulus occidentalis]; 166 1248 PREDICTED: probable pyruvate dehydrogenase E1 component subunit alpha	mitochondrial-like [Metaseiulus occidentalis]; 166 1248 PREDICTED: probable pyruvate dehydrogenase E1 component subunit alpha	mitochondrial-like [Metaseiulus occidentalis]""
CL43590.Contig5_H1	0.453084	0.295787	-0.127038	0.457041	1.02196	8	18	1.57316	0.653662	0.8807	2.77863	NO	366 1049 hypothetical protein CGI_10004855 [Crassostrea gigas]
Unigene56987_H1	-0.457414	0.289141	-1.02627	-0.453424	0.10794	8	24	0.632918	-0.659909	0.358342	1.11398	NO	6 650 minus strand glutathione S-transferase mu class protein [Crassostrea ariakensis]; 117 761 glutathione S-transferase mu class protein [Crassostrea ariakensis]; 122 766 glutathione S-transferase mu class protein [Crassostrea ariakensis]; 122 766 glutathione S-transferase mu class protein [Crassostrea ariakensis]
CL6887.Contig3_H1	-0.457414	0.289141	-1.02627	-0.453424	0.10794	8	24	0.632918	-0.659909	0.358342	1.11398	NO	6 650 minus strand glutathione S-transferase mu class protein [Crassostrea ariakensis]; 117 761 glutathione S-transferase mu class protein [Crassostrea ariakensis]; 122 766 glutathione S-transferase mu class protein [Crassostrea ariakensis]; 122 766 glutathione S-transferase mu class protein [Crassostrea ariakensis]
CL6887.Contig2_H1	-0.457414	0.289141	-1.02627	-0.453424	0.10794	8	24	0.632918	-0.659909	0.358342	1.11398	NO	6 650 minus strand glutathione S-transferase mu class protein [Crassostrea ariakensis]; 117 761 glutathione S-transferase mu class protein [Crassostrea ariakensis]; 122 766 glutathione S-transferase mu class protein [Crassostrea ariakensis]; 122 766 glutathione S-transferase mu class protein [Crassostrea ariakensis]
CL6887.Contig1_H1	-0.457414	0.289141	-1.02627	-0.453424	0.10794	8	24	0.632918	-0.659909	0.358342	1.11398	NO	6 650 minus strand glutathione S-transferase mu class protein [Crassostrea ariakensis]; 117 761 glutathione S-transferase mu class protein [Crassostrea ariakensis]; 122 766 glutathione S-transferase mu class protein [Crassostrea ariakensis]; 122 766 glutathione S-transferase mu class protein [Crassostrea ariakensis]
Unigene31690_H1	0.44909	0.352704	-0.244281	0.450329	1.13642	2	13	1.56689	0.6479	0.783268	3.11561	NO	3 227 minus strand alpha tubulin	putative [Ixodes scapularis] gi""
CL25563.Contig1_H1	-0.450064	0.392592	-1.23102	-0.444563	0.30819	2	4	0.637587	-0.649305	0.291993	1.36096	NO	14 277 minus strand Histidine triad nucleotide-binding protein 1 OS=Oryctolagus cuniculus GN=HINT1 PE=1 SV=2
CL3732.Contig3_H1	0.445173	0.339755	-0.210974	0.443945	1.12497	5	7	1.56076	0.642249	0.809795	3.08011	NO	185 742 Transmembrane protein Tmp21 [Crassostrea gigas]
CL19215.Contig5_H1	-0.44552	0.357109	-1.14701	-0.442775	0.251635	4	6	0.640491	-0.64275	0.317584	1.28613	NO	116 1168 minus strand hypothetical protein CGI_10014553	partial [Crassostrea gigas]""
Unigene30363_H1	0.438368	0.183065	0.0726692	0.439336	0.793843	31	64	1.55017	0.632431	1.07537	2.21188	YES	4146 6107 minus strand nonmuscle myosin II	partial [Aplysia californica]""
CL14696.Contig5_H1	-0.44408	0.345217	-1.12837	-0.438303	0.227772	3	9	0.641414	-0.640672	0.32356	1.2558	NO	90 1085 squid	variant A [Blattella germanica]""
CL21894.Contig2_H1	-0.425473	0.257116	-0.932704	-0.421798	0.0677873	11	44	0.653461	-0.613827	0.393488	1.07014	NO	594 1253 peroxiredoxin 6 [Eriocheir sinensis]
CL20979.Contig2_H1	-0.423517	0.396552	-1.20971	-0.419976	0.356267	2	3	0.65474	-0.611006	0.298285	1.42799	NO	871 1371 ribosomal protein L11 [Triatoma infestans]; 343 843 minus strand ribosomal protein L11 [Triatoma infestans]
CL20979.Contig1_H1	-0.423517	0.396552	-1.20971	-0.419976	0.356267	2	3	0.65474	-0.611006	0.298285	1.42799	NO	871 1371 ribosomal protein L11 [Triatoma infestans]; 343 843 minus strand ribosomal protein L11 [Triatoma infestans]
CL403.Contig16_H1	-0.413999	0.384326	-1.182	-0.418571	0.333324	2	7	0.661002	-0.597274	0.306663	1.3956	NO	3 272 minus strand ribosomal protein L28 [Haliotis asinina]
CL9041.Contig2_H1	-0.418096	0.322929	-1.05293	-0.416246	0.209413	5	26	0.658299	-0.603186	0.348912	1.23295	NO	220 627 Fatty acid-binding protein	brain [Crassostrea gigas]""
CL10790.Contig9_H1	0.414702	0.30884	-0.185627	0.413541	1.02266	7	12	1.51392	0.598289	0.830583	2.78057	NO	55 795 Elongation factor 1-delta OS=Bos taurus GN=EEF1D PE=2 SV=2; 49 747 PREDICTED: elongation factor 1-delta-like [Strongylocentrotus purpuratus]; 49 819 PREDICTED: elongation factor 1-delta-like isoform 2 [Strongylocentrotus purpuratus]; 49 795 PREDICTED: elongation factor 1-delta-like isoform 2 [Strongylocentrotus purpuratus]
CL10790.Contig13_H1	0.414702	0.30884	-0.185627	0.413541	1.02266	7	12	1.51392	0.598289	0.830583	2.78057	NO	55 795 Elongation factor 1-delta OS=Bos taurus GN=EEF1D PE=2 SV=2; 49 747 PREDICTED: elongation factor 1-delta-like [Strongylocentrotus purpuratus]; 49 819 PREDICTED: elongation factor 1-delta-like isoform 2 [Strongylocentrotus purpuratus]; 49 795 PREDICTED: elongation factor 1-delta-like isoform 2 [Strongylocentrotus purpuratus]
CL10790.Contig12_H1	0.414702	0.30884	-0.185627	0.413541	1.02266	7	12	1.51392	0.598289	0.830583	2.78057	NO	55 795 Elongation factor 1-delta OS=Bos taurus GN=EEF1D PE=2 SV=2; 49 747 PREDICTED: elongation factor 1-delta-like [Strongylocentrotus purpuratus]; 49 819 PREDICTED: elongation factor 1-delta-like isoform 2 [Strongylocentrotus purpuratus]; 49 795 PREDICTED: elongation factor 1-delta-like isoform 2 [Strongylocentrotus purpuratus]
CL10790.Contig11_H1	0.414702	0.30884	-0.185627	0.413541	1.02266	7	12	1.51392	0.598289	0.830583	2.78057	NO	55 795 Elongation factor 1-delta OS=Bos taurus GN=EEF1D PE=2 SV=2; 49 747 PREDICTED: elongation factor 1-delta-like [Strongylocentrotus purpuratus]; 49 819 PREDICTED: elongation factor 1-delta-like isoform 2 [Strongylocentrotus purpuratus]; 49 795 PREDICTED: elongation factor 1-delta-like isoform 2 [Strongylocentrotus purpuratus]
CL26836.Contig9_H1	0.405329	0.348471	-0.273373	0.404379	1.0898	5	7	1.4998	0.584766	0.760809	2.97366	NO	156 1163 cathepsin B [Crassostrea ariakensis]
Unigene18046_H1	0.404975	0.329573	-0.230058	0.404321	1.05703	4	12	1.49927	0.584255	0.794488	2.87782	NO	196 657 superoxide dismutase [Aplysia californica] gi; 690 1151 superoxide dismutase [Aplysia californica] gi
Unigene150_H1	0.404975	0.329573	-0.230058	0.404321	1.05703	4	12	1.49927	0.584255	0.794488	2.87782	NO	196 657 superoxide dismutase [Aplysia californica] gi; 690 1151 superoxide dismutase [Aplysia californica] gi
CL43455.Contig7_H1	0.398802	0.401572	-0.379408	0.402594	1.20024	2	2	1.49004	0.575349	0.684266	3.3209	NO	3 116 Paramyosin [Crassostrea gigas]; 3 107 minus strand Paramyosin [Crassostrea gigas]
CL43455.Contig13_H1	0.398802	0.401572	-0.379408	0.402594	1.20024	2	2	1.49004	0.575349	0.684266	3.3209	NO	3 116 Paramyosin [Crassostrea gigas]; 3 107 minus strand Paramyosin [Crassostrea gigas]
CL16298.Contig4_H1	-0.393801	0.394336	-1.17666	-0.390439	0.370877	2	3	0.674488	-0.568135	0.308306	1.449	NO	14 1642 minus strand chaperonin containing tcp1 [Haliotis discus discus]; 15 1619 chaperonin containing tcp1 [Haliotis discus discus]; 15 1619 chaperonin containing tcp1 [Haliotis discus discus]; 14 1462 minus strand chaperonin containing tcp1 [Haliotis discus discus]; 14 1582 minus strand chaperonin containing tcp1 [Haliotis discus discus]
CL16298.Contig2_H1	-0.393801	0.394336	-1.17666	-0.390439	0.370877	2	3	0.674488	-0.568135	0.308306	1.449	NO	14 1642 minus strand chaperonin containing tcp1 [Haliotis discus discus]; 15 1619 chaperonin containing tcp1 [Haliotis discus discus]; 15 1619 chaperonin containing tcp1 [Haliotis discus discus]; 14 1462 minus strand chaperonin containing tcp1 [Haliotis discus discus]; 14 1582 minus strand chaperonin containing tcp1 [Haliotis discus discus]
CL16298.Contig1_H1	-0.393801	0.394336	-1.17666	-0.390439	0.370877	2	3	0.674488	-0.568135	0.308306	1.449	NO	14 1642 minus strand chaperonin containing tcp1 [Haliotis discus discus]; 15 1619 chaperonin containing tcp1 [Haliotis discus discus]; 15 1619 chaperonin containing tcp1 [Haliotis discus discus]; 14 1462 minus strand chaperonin containing tcp1 [Haliotis discus discus]; 14 1582 minus strand chaperonin containing tcp1 [Haliotis discus discus]
CL16298.Contig15_H1	-0.393801	0.394336	-1.17666	-0.390439	0.370877	2	3	0.674488	-0.568135	0.308306	1.449	NO	14 1642 minus strand chaperonin containing tcp1 [Haliotis discus discus]; 15 1619 chaperonin containing tcp1 [Haliotis discus discus]; 15 1619 chaperonin containing tcp1 [Haliotis discus discus]; 14 1462 minus strand chaperonin containing tcp1 [Haliotis discus discus]; 14 1582 minus strand chaperonin containing tcp1 [Haliotis discus discus]
CL16298.Contig14_H1	-0.393801	0.394336	-1.17666	-0.390439	0.370877	2	3	0.674488	-0.568135	0.308306	1.449	NO	14 1642 minus strand chaperonin containing tcp1 [Haliotis discus discus]; 15 1619 chaperonin containing tcp1 [Haliotis discus discus]; 15 1619 chaperonin containing tcp1 [Haliotis discus discus]; 14 1462 minus strand chaperonin containing tcp1 [Haliotis discus discus]; 14 1582 minus strand chaperonin containing tcp1 [Haliotis discus discus]
CL9047.Contig9_H1	0.392797	0.364964	-0.330275	0.390347	1.09775	3	8	1.48112	0.566686	0.718726	2.99741	NO	194 1996 minus strand Neutral and basic amino acid transport protein rBAT [Crassostrea gigas]; 265 2067 minus strand Neutral and basic amino acid transport protein rBAT [Crassostrea gigas]; 194 1996 minus strand Neutral and basic amino acid transport protein rBAT [Crassostrea gigas]; 194 1996 minus strand Neutral and basic amino acid transport protein rBAT [Crassostrea gigas]; 265 2067 minus stra…
CL9047.Contig8_H1	0.392797	0.364964	-0.330275	0.390347	1.09775	3	8	1.48112	0.566686	0.718726	2.99741	NO	194 1996 minus strand Neutral and basic amino acid transport protein rBAT [Crassostrea gigas]; 265 2067 minus strand Neutral and basic amino acid transport protein rBAT [Crassostrea gigas]; 194 1996 minus strand Neutral and basic amino acid transport protein rBAT [Crassostrea gigas]; 194 1996 minus strand Neutral and basic amino acid transport protein rBAT [Crassostrea gigas]; 265 2067 minus stra…
CL9047.Contig6_H1	0.392797	0.364964	-0.330275	0.390347	1.09775	3	8	1.48112	0.566686	0.718726	2.99741	NO	194 1996 minus strand Neutral and basic amino acid transport protein rBAT [Crassostrea gigas]; 265 2067 minus strand Neutral and basic amino acid transport protein rBAT [Crassostrea gigas]; 194 1996 minus strand Neutral and basic amino acid transport protein rBAT [Crassostrea gigas]; 194 1996 minus strand Neutral and basic amino acid transport protein rBAT [Crassostrea gigas]; 265 2067 minus stra…
CL9047.Contig15_H1	0.392797	0.364964	-0.330275	0.390347	1.09775	3	8	1.48112	0.566686	0.718726	2.99741	NO	194 1996 minus strand Neutral and basic amino acid transport protein rBAT [Crassostrea gigas]; 265 2067 minus strand Neutral and basic amino acid transport protein rBAT [Crassostrea gigas]; 194 1996 minus strand Neutral and basic amino acid transport protein rBAT [Crassostrea gigas]; 194 1996 minus strand Neutral and basic amino acid transport protein rBAT [Crassostrea gigas]; 265 2067 minus stra…
CL9047.Contig12_H1	0.392797	0.364964	-0.330275	0.390347	1.09775	3	8	1.48112	0.566686	0.718726	2.99741	NO	194 1996 minus strand Neutral and basic amino acid transport protein rBAT [Crassostrea gigas]; 265 2067 minus strand Neutral and basic amino acid transport protein rBAT [Crassostrea gigas]; 194 1996 minus strand Neutral and basic amino acid transport protein rBAT [Crassostrea gigas]; 194 1996 minus strand Neutral and basic amino acid transport protein rBAT [Crassostrea gigas]; 265 2067 minus stra…
CL28563.Contig3_H1	0.390214	0.394782	-0.380859	0.386931	1.17783	2	2	1.4773	0.56296	0.683274	3.24732	NO	1271 1663 minus strand PREDICTED: similar to AGAP007393-PB [Tribolium castaneum] gi
Unigene4945_H1	0.378596	0.28945	-0.198159	0.382834	0.951755	7	32	1.46023	0.546199	0.82024	2.59025	NO	109 510 minus strand hypothetical protein DAPPUDRAFT_231281 [Daphnia pulex]
CL20015.Contig2_H1	0.384795	0.393903	-0.378158	0.381257	1.17397	2	4	1.46931	0.555142	0.685122	3.23481	NO	137 1369 hypothetical protein TcasGA2_TC002962 [Tribolium castaneum]
CL445.Contig3_H1	0.379017	0.288017	-0.182623	0.379933	0.956226	8	31	1.46085	0.546805	0.833082	2.60186	NO	362 874 minus strand Transgelin-2 [Crassostrea gigas]
CL393.Contig15_H1	0.378377	0.274068	-0.15314	0.378222	0.907454	12	19	1.45991	0.545883	0.85801	2.47801	NO	135 2630 Filamin-A [Crassostrea gigas]; 118 2613 Filamin-A [Crassostrea gigas]; 157 2652 Filamin-A [Crassostrea gigas]
CL393.Contig13_H1	0.378377	0.274068	-0.15314	0.378222	0.907454	12	19	1.45991	0.545883	0.85801	2.47801	NO	135 2630 Filamin-A [Crassostrea gigas]; 118 2613 Filamin-A [Crassostrea gigas]; 157 2652 Filamin-A [Crassostrea gigas]
CL393.Contig12_H1	0.378377	0.274068	-0.15314	0.378222	0.907454	12	19	1.45991	0.545883	0.85801	2.47801	NO	135 2630 Filamin-A [Crassostrea gigas]; 118 2613 Filamin-A [Crassostrea gigas]; 157 2652 Filamin-A [Crassostrea gigas]
CL15113.Contig4_H1	-0.381867	0.348707	-1.05267	-0.377802	0.304328	5	7	0.682586	-0.550917	0.349005	1.35571	NO	19 1167 minus strand ureidopropionase	beta [Xenopus (Silurana) tropicalis] gi""
CL49248.Contig5_H1	-0.373488	0.380128	-1.10908	-0.377252	0.376828	3	3	0.688329	-0.53883	0.329863	1.45765	NO	350 910 Peptidyl-prolyl cis-trans isomerase B [Crassostrea gigas]; 488 1039 Peptidyl-prolyl cis-trans isomerase B [Crassostrea gigas]; 488 1039 Peptidyl-prolyl cis-trans isomerase B [Crassostrea gigas]
CL49248.Contig2_H1	-0.373488	0.380128	-1.10908	-0.377252	0.376828	3	3	0.688329	-0.53883	0.329863	1.45765	NO	350 910 Peptidyl-prolyl cis-trans isomerase B [Crassostrea gigas]; 488 1039 Peptidyl-prolyl cis-trans isomerase B [Crassostrea gigas]; 488 1039 Peptidyl-prolyl cis-trans isomerase B [Crassostrea gigas]
CL49248.Contig1_H1	-0.373488	0.380128	-1.10908	-0.377252	0.376828	3	3	0.688329	-0.53883	0.329863	1.45765	NO	350 910 Peptidyl-prolyl cis-trans isomerase B [Crassostrea gigas]; 488 1039 Peptidyl-prolyl cis-trans isomerase B [Crassostrea gigas]; 488 1039 Peptidyl-prolyl cis-trans isomerase B [Crassostrea gigas]
CL19285.Contig21_H1	-0.375298	0.380037	-1.12196	-0.375078	0.356634	2	7	0.687085	-0.54144	0.325642	1.42851	NO	252 848 sigma class glutathione-s-transferase 2 [Haliotis discus discus]
CL15973.Contig2_H1	-0.373075	0.25077	-0.862001	-0.372986	0.12719	16	22	0.688614	-0.538233	0.422316	1.13563	NO	95 2506 Transitional endoplasmic reticulum ATPase [Crassostrea gigas]
CL20488.Contig9_H1	-0.370987	0.296151	-0.946826	-0.372426	0.215823	8	17	0.690053	-0.535221	0.38797	1.24088	NO	186 1778 predicted protein [Nematostella vectensis] gi
CL3047.Contig6_H1	-0.376322	0.39338	-1.16358	-0.370422	0.389818	2	5	0.686381	-0.542918	0.312367	1.47671	NO	11 244 minus strand Tubulin alpha chain (Fragment) OS=Lytechinus pictus PE=3 SV=1
CL14449.Contig4_H1	-0.367914	0.367168	-1.08946	-0.368038	0.365379	3	7	0.692176	-0.530788	0.336396	1.44106	NO	27 515 heat shock protein 70 [Capsaspora owczarzaki ATCC 30864]; 30 464 minus strand hypothetical protein [Trichinella spiralis]; 27 491 minus strand heat shock protein 70 [Capsaspora owczarzaki ATCC 30864]
CL14449.Contig2_H1	-0.367914	0.367168	-1.08946	-0.368038	0.365379	3	7	0.692176	-0.530788	0.336396	1.44106	NO	27 515 heat shock protein 70 [Capsaspora owczarzaki ATCC 30864]; 30 464 minus strand hypothetical protein [Trichinella spiralis]; 27 491 minus strand heat shock protein 70 [Capsaspora owczarzaki ATCC 30864]
CL14449.Contig1_H1	-0.367914	0.367168	-1.08946	-0.368038	0.365379	3	7	0.692176	-0.530788	0.336396	1.44106	NO	27 515 heat shock protein 70 [Capsaspora owczarzaki ATCC 30864]; 30 464 minus strand hypothetical protein [Trichinella spiralis]; 27 491 minus strand heat shock protein 70 [Capsaspora owczarzaki ATCC 30864]
Unigene165_H1	-0.371584	0.357931	-1.08041	-0.367703	0.323732	3	10	0.689641	-0.536082	0.339456	1.38228	NO	160 1218 Galectin-9 [Crassostrea gigas]
CL7643.Contig9_H1	0.370155	0.2863	-0.182749	0.365666	0.939577	8	43	1.44796	0.534021	0.832977	2.5589	NO	242 646 minus strand Fatty acid-binding protein	heart [Crassostrea gigas]; 227 631 minus strand Fatty acid-binding protein	heart [Crassostrea gigas]; 265 669 Fatty acid-binding protein	heart [Crassostrea gigas]""
CL7643.Contig11_H1	0.370155	0.2863	-0.182749	0.365666	0.939577	8	43	1.44796	0.534021	0.832977	2.5589	NO	242 646 minus strand Fatty acid-binding protein	heart [Crassostrea gigas]; 227 631 minus strand Fatty acid-binding protein	heart [Crassostrea gigas]; 265 669 Fatty acid-binding protein	heart [Crassostrea gigas]""
CL7643.Contig10_H1	0.370155	0.2863	-0.182749	0.365666	0.939577	8	43	1.44796	0.534021	0.832977	2.5589	NO	242 646 minus strand Fatty acid-binding protein	heart [Crassostrea gigas]; 227 631 minus strand Fatty acid-binding protein	heart [Crassostrea gigas]; 265 669 Fatty acid-binding protein	heart [Crassostrea gigas]""
CL20544.Contig1_H1	-0.37509	0.39572	-1.16118	-0.365446	0.387913	2	3	0.687228	-0.54114	0.313115	1.4739	NO	103 684 EF-hand domain-containing protein D2 [Crassostrea gigas]
CL27563.Contig5_H1	0.365767	0.385664	-0.395001	0.364182	1.12338	2	4	1.44162	0.52769	0.67368	3.07524	NO	124 390 PREDICTED: 60S ribosomal protein L23a-like [Callithrix jacchus]
Unigene68551_H1	0.361972	0.389286	-0.400425	0.363363	1.13086	2	4	1.43616	0.522216	0.670035	3.09832	NO	248 1018 Aldo-keto reductase family 1 member B10 [Crassostrea gigas]; 44 730 minus strand Aldo-keto reductase family 1 member B10 [Crassostrea gigas]; 194 904 Aldo-keto reductase family 1 member B10 [Crassostrea gigas]; 580 1287 Aldo-keto reductase family 1 member B10 [Crassostrea gigas]; 675 1382 minus strand Aldo-keto reductase family 1 member B10 [Crassostrea gigas]
Unigene37546_H1	0.361972	0.389286	-0.400425	0.363363	1.13086	2	4	1.43616	0.522216	0.670035	3.09832	NO	248 1018 Aldo-keto reductase family 1 member B10 [Crassostrea gigas]; 44 730 minus strand Aldo-keto reductase family 1 member B10 [Crassostrea gigas]; 194 904 Aldo-keto reductase family 1 member B10 [Crassostrea gigas]; 580 1287 Aldo-keto reductase family 1 member B10 [Crassostrea gigas]; 675 1382 minus strand Aldo-keto reductase family 1 member B10 [Crassostrea gigas]
CL3558.Contig4_H1	0.361972	0.389286	-0.400425	0.363363	1.13086	2	4	1.43616	0.522216	0.670035	3.09832	NO	248 1018 Aldo-keto reductase family 1 member B10 [Crassostrea gigas]; 44 730 minus strand Aldo-keto reductase family 1 member B10 [Crassostrea gigas]; 194 904 Aldo-keto reductase family 1 member B10 [Crassostrea gigas]; 580 1287 Aldo-keto reductase family 1 member B10 [Crassostrea gigas]; 675 1382 minus strand Aldo-keto reductase family 1 member B10 [Crassostrea gigas]
CL3558.Contig3_H1	0.361972	0.389286	-0.400425	0.363363	1.13086	2	4	1.43616	0.522216	0.670035	3.09832	NO	248 1018 Aldo-keto reductase family 1 member B10 [Crassostrea gigas]; 44 730 minus strand Aldo-keto reductase family 1 member B10 [Crassostrea gigas]; 194 904 Aldo-keto reductase family 1 member B10 [Crassostrea gigas]; 580 1287 Aldo-keto reductase family 1 member B10 [Crassostrea gigas]; 675 1382 minus strand Aldo-keto reductase family 1 member B10 [Crassostrea gigas]
CL3558.Contig1_H1	0.361972	0.389286	-0.400425	0.363363	1.13086	2	4	1.43616	0.522216	0.670035	3.09832	NO	248 1018 Aldo-keto reductase family 1 member B10 [Crassostrea gigas]; 44 730 minus strand Aldo-keto reductase family 1 member B10 [Crassostrea gigas]; 194 904 Aldo-keto reductase family 1 member B10 [Crassostrea gigas]; 580 1287 Aldo-keto reductase family 1 member B10 [Crassostrea gigas]; 675 1382 minus strand Aldo-keto reductase family 1 member B10 [Crassostrea gigas]
CL25076.Contig4_H1	0.36193	0.324191	-0.282691	0.36312	0.986096	5	12	1.4361	0.522155	0.753752	2.68075	NO	209 781 minus strand high mobility group protein 1 [Biomphalaria glabrata]; 277 771 high mobility group protein 1 [Biomphalaria glabrata]; 277 867 minus strand high mobility group protein 1 [Biomphalaria glabrata]; 277 870 minus strand high mobility group protein 1 [Biomphalaria glabrata]
CL25076.Contig3_H1	0.36193	0.324191	-0.282691	0.36312	0.986096	5	12	1.4361	0.522155	0.753752	2.68075	NO	209 781 minus strand high mobility group protein 1 [Biomphalaria glabrata]; 277 771 high mobility group protein 1 [Biomphalaria glabrata]; 277 867 minus strand high mobility group protein 1 [Biomphalaria glabrata]; 277 870 minus strand high mobility group protein 1 [Biomphalaria glabrata]
CL25076.Contig2_H1	0.36193	0.324191	-0.282691	0.36312	0.986096	5	12	1.4361	0.522155	0.753752	2.68075	NO	209 781 minus strand high mobility group protein 1 [Biomphalaria glabrata]; 277 771 high mobility group protein 1 [Biomphalaria glabrata]; 277 867 minus strand high mobility group protein 1 [Biomphalaria glabrata]; 277 870 minus strand high mobility group protein 1 [Biomphalaria glabrata]
CL25076.Contig1_H1	0.36193	0.324191	-0.282691	0.36312	0.986096	5	12	1.4361	0.522155	0.753752	2.68075	NO	209 781 minus strand high mobility group protein 1 [Biomphalaria glabrata]; 277 771 high mobility group protein 1 [Biomphalaria glabrata]; 277 867 minus strand high mobility group protein 1 [Biomphalaria glabrata]; 277 870 minus strand high mobility group protein 1 [Biomphalaria glabrata]
CL8682.Contig6_H1	0.363167	0.382934	-0.391762	0.359432	1.11967	2	4	1.43788	0.52394	0.675865	3.06385	NO	80 589 minus strand PREDICTED: adenine phosphoribosyltransferase-like [Strongylocentrotus purpuratus]
CL1322.Contig1_H1	0.354913	0.395726	-0.410142	0.352898	1.1427	2	3	1.42606	0.512031	0.663556	3.13521	NO	53 1291 Acetyl-CoA acetyltransferase B	mitochondrial [Crassostrea gigas]""
CL11519.Contig5_H1	-0.360146	0.356887	-1.07421	-0.352627	0.336554	3	10	0.697575	-0.519581	0.341567	1.40011	NO	816 1211 H2 [Haliotis tuberculata]
CL6477.Contig7_H1	-0.350572	0.342537	-1.0319	-0.351717	0.311905	4	13	0.704285	-0.505768	0.356328	1.36602	NO	42 905 PREDICTED: enoyl-CoA hydratase	mitochondrial-like isoform 1 [Oreochromis niloticus]""
CL24292.Contig3_H1	-0.351752	0.39373	-1.12453	-0.35	0.406142	2	3	0.703454	-0.507471	0.324806	1.50102	NO	45 506 minus strand PREDICTED: dihydrolipoyl dehydrogenase	mitochondrial [Monodelphis domestica]""
Unigene26554_H1	-0.349419	0.325758	-0.980109	-0.349254	0.299467	6	10	0.705097	-0.504105	0.37527	1.34914	NO	1009 2784 minus strand Collagen alpha-3(VI) chain [Crassostrea gigas]; 1009 2787 minus strand Collagen alpha-3(VI) chain [Crassostrea gigas]
Unigene26550_H1	-0.349419	0.325758	-0.980109	-0.349254	0.299467	6	10	0.705097	-0.504105	0.37527	1.34914	NO	1009 2784 minus strand Collagen alpha-3(VI) chain [Crassostrea gigas]; 1009 2787 minus strand Collagen alpha-3(VI) chain [Crassostrea gigas]
CL22280.Contig3_H1	0.344454	0.352126	-0.344097	0.346067	1.04146	4	7	1.41122	0.496942	0.70886	2.83336	NO	111 530 minus strand Nucleoside diphosphate kinase B OS=Homo sapiens GN=NME2 PE=1 SV=1
CL31920.Contig3_H1	-0.349625	0.396496	-1.13033	-0.345481	0.420513	2	3	0.704952	-0.504402	0.322927	1.52274	NO	112 819 pyruvate kinase [Crassostrea gigas]; 132 932 pyruvate kinase [Crassostrea gigas]
CL31920.Contig1_H1	-0.349625	0.396496	-1.13033	-0.345481	0.420513	2	3	0.704952	-0.504402	0.322927	1.52274	NO	112 819 pyruvate kinase [Crassostrea gigas]; 132 932 pyruvate kinase [Crassostrea gigas]
Unigene26912_H1	-0.347971	0.401012	-1.14171	-0.344204	0.430273	2	2	0.706119	-0.502016	0.319272	1.53768	NO	316 1368 minus strand hypothetical protein CGI_10006559 [Crassostrea gigas]
CL14629.Contig4_H1	-0.349721	0.324764	-0.993627	-0.34408	0.279186	5	13	0.704885	-0.50454	0.370231	1.32205	NO	150 473 40S ribosomal protein S16 OS=Heteropneustes fossilis GN=rps16 PE=2 SV=1
Unigene22848_H1	-0.346152	0.373544	-1.0965	-0.343008	0.381487	3	4	0.707405	-0.499391	0.334039	1.46446	NO	736 1287 60S ribosomal protein L3 OS=Rattus norvegicus GN=Rpl3 PE=1 SV=3
CL45325.Contig2_H1	0.338509	0.40605	-0.456979	0.342523	1.1295	2	2	1.40285	0.488365	0.633194	3.09411	NO	9 722 minus strand actin related protein [Lumbricus rubellus]
Unigene4334_H1	-0.349581	0.389726	-1.12068	-0.342285	0.410505	2	5	0.704983	-0.504339	0.326057	1.50758	NO	587 811 hemocyanin 2 [Megathura crenulata]
Unigene7703_H1	0.339016	0.335336	-0.307383	0.337139	0.991966	5	10	1.40357	0.489097	0.735369	2.69653	NO	401 1174 minus strand Mechanosensory protein 2 [Crassostrea gigas]
CL38065.Contig3_H1	0.331671	0.36596	-0.389063	0.335289	1.04263	3	7	1.39329	0.4785	0.677692	2.83668	NO	2 436 minus strand PREDICTED: stress-induced-phosphoprotein 1 [Sarcophilus harrisii]
CL3923.Contig7_H1	0.338948	0.39096	-0.434417	0.33507	1.10816	2	5	1.40347	0.488998	0.647642	3.02879	NO	2019 2723 minus strand Kyphoscoliosis peptidase [Crassostrea gigas]; 2060 2764 minus strand Kyphoscoliosis peptidase [Crassostrea gigas]; 1074 1778 minus strand Kyphoscoliosis peptidase [Crassostrea gigas]; 2063 2767 minus strand Kyphoscoliosis peptidase [Crassostrea gigas]; 2044 2748 minus strand Kyphoscoliosis peptidase [Crassostrea gigas]; 2044 2748 minus strand Kyphoscoliosis peptidase [Crass…
CL3923.Contig6_H1	0.338948	0.39096	-0.434417	0.33507	1.10816	2	5	1.40347	0.488998	0.647642	3.02879	NO	2019 2723 minus strand Kyphoscoliosis peptidase [Crassostrea gigas]; 2060 2764 minus strand Kyphoscoliosis peptidase [Crassostrea gigas]; 1074 1778 minus strand Kyphoscoliosis peptidase [Crassostrea gigas]; 2063 2767 minus strand Kyphoscoliosis peptidase [Crassostrea gigas]; 2044 2748 minus strand Kyphoscoliosis peptidase [Crassostrea gigas]; 2044 2748 minus strand Kyphoscoliosis peptidase [Crass…
CL3923.Contig5_H1	0.338948	0.39096	-0.434417	0.33507	1.10816	2	5	1.40347	0.488998	0.647642	3.02879	NO	2019 2723 minus strand Kyphoscoliosis peptidase [Crassostrea gigas]; 2060 2764 minus strand Kyphoscoliosis peptidase [Crassostrea gigas]; 1074 1778 minus strand Kyphoscoliosis peptidase [Crassostrea gigas]; 2063 2767 minus strand Kyphoscoliosis peptidase [Crassostrea gigas]; 2044 2748 minus strand Kyphoscoliosis peptidase [Crassostrea gigas]; 2044 2748 minus strand Kyphoscoliosis peptidase [Crass…
CL3923.Contig4_H1	0.338948	0.39096	-0.434417	0.33507	1.10816	2	5	1.40347	0.488998	0.647642	3.02879	NO	2019 2723 minus strand Kyphoscoliosis peptidase [Crassostrea gigas]; 2060 2764 minus strand Kyphoscoliosis peptidase [Crassostrea gigas]; 1074 1778 minus strand Kyphoscoliosis peptidase [Crassostrea gigas]; 2063 2767 minus strand Kyphoscoliosis peptidase [Crassostrea gigas]; 2044 2748 minus strand Kyphoscoliosis peptidase [Crassostrea gigas]; 2044 2748 minus strand Kyphoscoliosis peptidase [Crass…
CL3923.Contig3_H1	0.338948	0.39096	-0.434417	0.33507	1.10816	2	5	1.40347	0.488998	0.647642	3.02879	NO	2019 2723 minus strand Kyphoscoliosis peptidase [Crassostrea gigas]; 2060 2764 minus strand Kyphoscoliosis peptidase [Crassostrea gigas]; 1074 1778 minus strand Kyphoscoliosis peptidase [Crassostrea gigas]; 2063 2767 minus strand Kyphoscoliosis peptidase [Crassostrea gigas]; 2044 2748 minus strand Kyphoscoliosis peptidase [Crassostrea gigas]; 2044 2748 minus strand Kyphoscoliosis peptidase [Crass…
CL3923.Contig1_H1	0.338948	0.39096	-0.434417	0.33507	1.10816	2	5	1.40347	0.488998	0.647642	3.02879	NO	2019 2723 minus strand Kyphoscoliosis peptidase [Crassostrea gigas]; 2060 2764 minus strand Kyphoscoliosis peptidase [Crassostrea gigas]; 1074 1778 minus strand Kyphoscoliosis peptidase [Crassostrea gigas]; 2063 2767 minus strand Kyphoscoliosis peptidase [Crassostrea gigas]; 2044 2748 minus strand Kyphoscoliosis peptidase [Crassostrea gigas]; 2044 2748 minus strand Kyphoscoliosis peptidase [Crass…
CL41007.Contig2_H1	0.329752	0.327213	-0.314058	0.331726	0.965066	5	16	1.39062	0.475732	0.730477	2.62496	NO	362 553 putative RNA-binding protein [Haliotis diversicolor]
Unigene1233_H1	0.326137	0.331965	-0.328468	0.329351	0.980202	5	12	1.3856	0.470516	0.720026	2.665	NO	187 696 minus strand putative ribosomal protein S10 [Sipunculus nudus]
CL9548.Contig1_H1	0.332575	0.385498	-0.421865	0.328643	1.0898	3	3	1.39455	0.479804	0.655822	2.97369	NO	2295 2510 beta-thymosin domain repeat protein CSP24KDa_v1 [Hermissenda crassicornis] gi
Unigene38538_H1	-0.327441	0.318174	-0.957431	-0.327003	0.289882	6	12	0.720766	-0.472397	0.383878	1.33627	NO	195 2201 minus strand hypothetical protein DAPPUDRAFT_315656 [Daphnia pulex]
CL31114.Contig2_H1	0.330556	0.382849	-0.400205	0.325692	1.09658	3	3	1.39174	0.476891	0.670183	2.9939	NO	4 219 hypothetical protein BRAFLDRAFT_66351 [Branchiostoma floridae] gi; 3 239 hypothetical protein BRAFLDRAFT_66351 [Branchiostoma floridae] gi
CL31114.Contig1_H1	0.330556	0.382849	-0.400205	0.325692	1.09658	3	3	1.39174	0.476891	0.670183	2.9939	NO	4 219 hypothetical protein BRAFLDRAFT_66351 [Branchiostoma floridae] gi; 3 239 hypothetical protein BRAFLDRAFT_66351 [Branchiostoma floridae] gi
CL992.Contig2_H1	-0.327752	0.256475	-0.830251	-0.324809	0.167822	12	33	0.720541	-0.472847	0.43594	1.18273	NO	213 1499 minus strand Citrate synthase	mitochondrial [Crassostrea gigas]""
CL13278.Contig2_H1	0.327612	0.392132	-0.426807	0.324643	1.08591	2	3	1.38765	0.472644	0.652589	2.96213	NO	151 1599 PREDICTED: galactosamine (N-acetyl)-6-sulfate sulfatase-like [Saccoglossus kowalevskii]
CL42054.Contig4_H1	0.320532	0.287694	-0.24588	0.322696	0.889726	9	17	1.37786	0.462429	0.782016	2.43446	NO	18 647 minus strand ATP synthase-like protein [Biomphalaria glabrata]
CL48682.Contig7_H1	-0.323316	0.373663	-1.06237	-0.322306	0.408187	3	4	0.723745	-0.466446	0.345635	1.50409	NO	148 462 hypothetical protein DAPPUDRAFT_306954 [Daphnia pulex]; 148 462 hypothetical protein DAPPUDRAFT_306954 [Daphnia pulex]; 148 462 hypothetical protein DAPPUDRAFT_306954 [Daphnia pulex]; 148 462 hypothetical protein DAPPUDRAFT_306954 [Daphnia pulex]; 173 487 hypothetical protein DAPPUDRAFT_306954 [Daphnia pulex]
CL48682.Contig6_H1	-0.323316	0.373663	-1.06237	-0.322306	0.408187	3	4	0.723745	-0.466446	0.345635	1.50409	NO	148 462 hypothetical protein DAPPUDRAFT_306954 [Daphnia pulex]; 148 462 hypothetical protein DAPPUDRAFT_306954 [Daphnia pulex]; 148 462 hypothetical protein DAPPUDRAFT_306954 [Daphnia pulex]; 148 462 hypothetical protein DAPPUDRAFT_306954 [Daphnia pulex]; 173 487 hypothetical protein DAPPUDRAFT_306954 [Daphnia pulex]
CL48682.Contig5_H1	-0.323316	0.373663	-1.06237	-0.322306	0.408187	3	4	0.723745	-0.466446	0.345635	1.50409	NO	148 462 hypothetical protein DAPPUDRAFT_306954 [Daphnia pulex]; 148 462 hypothetical protein DAPPUDRAFT_306954 [Daphnia pulex]; 148 462 hypothetical protein DAPPUDRAFT_306954 [Daphnia pulex]; 148 462 hypothetical protein DAPPUDRAFT_306954 [Daphnia pulex]; 173 487 hypothetical protein DAPPUDRAFT_306954 [Daphnia pulex]
CL48682.Contig4_H1	-0.323316	0.373663	-1.06237	-0.322306	0.408187	3	4	0.723745	-0.466446	0.345635	1.50409	NO	148 462 hypothetical protein DAPPUDRAFT_306954 [Daphnia pulex]; 148 462 hypothetical protein DAPPUDRAFT_306954 [Daphnia pulex]; 148 462 hypothetical protein DAPPUDRAFT_306954 [Daphnia pulex]; 148 462 hypothetical protein DAPPUDRAFT_306954 [Daphnia pulex]; 173 487 hypothetical protein DAPPUDRAFT_306954 [Daphnia pulex]
CL48682.Contig3_H1	-0.323316	0.373663	-1.06237	-0.322306	0.408187	3	4	0.723745	-0.466446	0.345635	1.50409	NO	148 462 hypothetical protein DAPPUDRAFT_306954 [Daphnia pulex]; 148 462 hypothetical protein DAPPUDRAFT_306954 [Daphnia pulex]; 148 462 hypothetical protein DAPPUDRAFT_306954 [Daphnia pulex]; 148 462 hypothetical protein DAPPUDRAFT_306954 [Daphnia pulex]; 173 487 hypothetical protein DAPPUDRAFT_306954 [Daphnia pulex]
CL7510.Contig3_H1	0.317712	0.388594	-0.430374	0.320545	1.08474	2	5	1.37398	0.458362	0.650266	2.95867	NO	448 1626 matrilin [Biomphalaria glabrata]
CL16113.Contig2_H1	0.321941	0.347677	-0.363174	0.31972	1.00501	4	7	1.3798	0.464462	0.695465	2.73194	NO	189 2099 Hsp70	putative [Ixodes scapularis] gi""
CL10502.Contig1_H1	0.318306	0.342277	-0.344956	0.318735	1.00051	5	7	1.3748	0.459219	0.708252	2.71967	NO	25 405 minus strand Elongation factor 1-delta [Anoplopoma fimbria]
CL4079.Contig7_H1	0.316286	0.22669	-0.124512	0.318236	0.759472	19	36	1.37202	0.456305	0.882927	2.13715	NO	118 1866 Lamin Dm0 [Crassostrea gigas]
CL29794.Contig1_H1	0.320431	0.28264	-0.22966	0.317385	0.874755	5	44	1.37772	0.462284	0.794804	2.39829	NO	99 497 RecName: Full=Histone H2B	gonadal""
CL8322.Contig4_H1	-0.315522	0.396794	-1.08615	-0.311351	0.47223	2	2	0.729408	-0.455201	0.337514	1.60357	NO	110 2365 N-acetylated-alpha-linked acidic dipeptidase 2 [Crassostrea gigas]
CL26635.Contig2_H1	0.312683	0.295819	-0.260017	0.309929	0.897721	9	12	1.36709	0.451106	0.771039	2.45401	NO	51 890 prohibitin [Octopus tankahkeei]
Unigene67975_H1	-0.308739	0.317317	-0.931778	-0.309826	0.319288	5	21	0.734372	-0.445417	0.393853	1.37615	NO	10 609 lethal(2)essential for life protein	l2efl [Aedes aegypti] gi""
CL16758.Contig7_H1	-0.308548	0.396231	-1.09056	-0.307929	0.47335	2	3	0.734513	-0.445141	0.336028	1.60536	NO	140 283 minus strand elongation factor 1 alpha [Angiostrongylus cantonensis]
CL2930.Contig2_H1	0.305744	0.240418	-0.155927	0.307432	0.773684	14	33	1.35764	0.441096	0.855621	2.16774	NO	227 3073 minus strand Lysosomal alpha-mannosidase [Crassostrea gigas]
CL5583.Contig6_H1	0.304986	0.2567	-0.196484	0.307238	0.802634	14	33	1.35661	0.440002	0.821615	2.23141	NO	40 1752 minus strand heat shock protein 60 [Biomphalaria glabrata]; 40 1752 minus strand heat shock protein 60 [Biomphalaria glabrata]
CL5583.Contig5_H1	0.304986	0.2567	-0.196484	0.307238	0.802634	14	33	1.35661	0.440002	0.821615	2.23141	NO	40 1752 minus strand heat shock protein 60 [Biomphalaria glabrata]; 40 1752 minus strand heat shock protein 60 [Biomphalaria glabrata]
CL19753.Contig5_H1	0.305725	0.297092	-0.278251	0.306037	0.891431	9	15	1.35761	0.441068	0.757107	2.43862	NO	95 1579 minus strand hypothetical protein BRAFLDRAFT_113974 [Branchiostoma floridae] gi
CL10282.Contig3_H1	0.305624	0.347006	-0.370556	0.305857	0.99688	5	6	1.35747	0.440922	0.69035	2.70981	NO	1 825 Spectrin alpha chain [Crassostrea gigas]
CL2084.Contig7_H1	-0.305057	0.341525	-0.981442	-0.301649	0.360503	5	8	0.737081	-0.440104	0.37477	1.43405	NO	366 935 minus strand 40S ribosomal protein S2 OS=Urechis caupo GN=RPS2 PE=2 SV=1
CL12494.Contig1_H1	0.302838	0.312428	-0.31858	0.299783	0.920015	6	20	1.3537	0.436903	0.727181	2.50933	NO	157 459 minus strand Synaptojanin-2-binding protein [Crassostrea gigas]
Unigene5384_H1	-0.303032	0.390682	-1.08154	-0.298444	0.451651	2	4	0.738576	-0.437183	0.339073	1.5709	NO	1 219 minus strand PREDICTED: nucleoside diphosphate kinase 3-like [Pan troglodytes]
CL6869.Contig1_H1	-0.296479	0.317871	-0.918843	-0.29791	0.332313	6	15	0.743431	-0.427729	0.398981	1.39419	NO	102 887 hypothetical protein DAPPUDRAFT_304712 [Daphnia pulex]
Unigene30534_H1	0.296978	0.249678	-0.193345	0.297815	0.782697	11	63	1.34579	0.428449	0.824198	2.18736	NO	343 1179 ATP synthase subunit alpha	mitochondrial OS=Pongo abelii GN=ATP5A1 PE=2 SV=1""
CL48702.Contig1_H1	0.299712	0.33241	-0.355328	0.297664	0.946155	5	10	1.34947	0.432393	0.700943	2.57579	NO	260 892 minus strand calponin [Haliotis diversicolor]
CL4728.Contig1_H1	0.297169	0.39388	-0.473558	0.296018	1.06407	2	4	1.34604	0.428725	0.622782	2.89816	NO	45 407 minus strand 60S ribosomal protein L31 OS=Xenopus laevis GN=rpl31 PE=2 SV=1
CL370.Contig3_H1	0.295337	0.227139	-0.13991	0.294951	0.739246	16	115	1.34358	0.426082	0.869437	2.09436	NO	97 477 minus strand PREDICTED: complement C1q tumor necrosis factor-related protein 3-like [Oreochromis niloticus]; 97 447 minus strand PREDICTED: complement C1q tumor necrosis factor-related protein 3-like [Oreochromis niloticus]
CL370.Contig2_H1	0.295337	0.227139	-0.13991	0.294951	0.739246	16	115	1.34358	0.426082	0.869437	2.09436	NO	97 477 minus strand PREDICTED: complement C1q tumor necrosis factor-related protein 3-like [Oreochromis niloticus]; 97 447 minus strand PREDICTED: complement C1q tumor necrosis factor-related protein 3-like [Oreochromis niloticus]
CL40281.Contig3_H1	-0.29283	0.339925	-0.953694	-0.29417	0.370814	4	15	0.746149	-0.422464	0.385315	1.44891	NO	3 491 hemocyanin [Haliotis tuberculata]
CL15682.Contig1_H1	0.291687	0.362701	-0.425903	0.293847	1.01153	4	4	1.33868	0.420815	0.65318	2.7498	NO	273 1304 Guanine nucleotide-binding protein subunit beta [Crassostrea gigas]
CL2347.Contig2_H1	0.292782	0.321055	-0.336202	0.29301	0.920359	4	15	1.34015	0.422395	0.714479	2.51019	NO	178 582 hypothetical protein CGI_10001640 [Crassostrea gigas]
CL38960.Contig1_H1	0.291467	0.353918	-0.406333	0.291885	0.984033	3	12	1.33839	0.420498	0.666088	2.67522	NO	77 502 hypothetical protein CGI_10008263 [Crassostrea gigas]
Unigene26607_H1	-0.287563	0.268013	-0.823245	-0.291327	0.237735	9	81	0.750089	-0.414866	0.439005	1.26837	NO	280 690 Histone H3.3 [Harpegnathos saltator]
CL5030.Contig3_H1	-0.287747	0.397838	-1.07443	-0.289528	0.481642	2	2	0.749951	-0.415132	0.341492	1.61873	NO	77 2278 Far upstream element-binding protein 3 [Crassostrea gigas]
Unigene7641_H1	0.291381	0.394403	-0.468247	0.289442	1.08221	2	3	1.33827	0.420374	0.626099	2.95121	NO	2000 2641 Polyadenylate-binding protein 4 [Crassostrea gigas]
CL6985.Contig9_H1	0.288151	0.382053	-0.446154	0.286486	1.05295	3	4	1.33396	0.415714	0.640085	2.86609	NO	42 434 cytochrome b5 [Haliotis discus discus]; 42 434 cytochrome b5 [Haliotis discus discus]
CL6985.Contig5_H1	0.288151	0.382053	-0.446154	0.286486	1.05295	3	4	1.33396	0.415714	0.640085	2.86609	NO	42 434 cytochrome b5 [Haliotis discus discus]; 42 434 cytochrome b5 [Haliotis discus discus]
Unigene142_H1	-0.285246	0.338485	-0.94475	-0.283422	0.380142	4	14	0.751829	-0.411523	0.388777	1.46249	NO	71 535 ribosomal protein rpl14 [Arenicola marina]
CL14696.Contig7_H1	0.277078	0.353881	-0.4092	0.282073	0.973833	3	8	1.31927	0.399739	0.664182	2.64807	NO	144 1145 PREDICTED: RNA-binding protein squid-like isoform 1 [Megachile rotundata]; 90 1085 squid	variant A [Blattella germanica]; 144 1145 PREDICTED: RNA-binding protein squid-like isoform 1 [Megachile rotundata]""
CL14696.Contig5_H1	0.277078	0.353881	-0.4092	0.282073	0.973833	3	8	1.31927	0.399739	0.664182	2.64807	NO	144 1145 PREDICTED: RNA-binding protein squid-like isoform 1 [Megachile rotundata]; 90 1085 squid	variant A [Blattella germanica]; 144 1145 PREDICTED: RNA-binding protein squid-like isoform 1 [Megachile rotundata]""
CL14696.Contig4_H1	0.277078	0.353881	-0.4092	0.282073	0.973833	3	8	1.31927	0.399739	0.664182	2.64807	NO	144 1145 PREDICTED: RNA-binding protein squid-like isoform 1 [Megachile rotundata]; 90 1085 squid	variant A [Blattella germanica]; 144 1145 PREDICTED: RNA-binding protein squid-like isoform 1 [Megachile rotundata]""
Unigene20048_H1	-0.282337	0.364806	-0.999142	-0.281129	0.434449	3	17	0.75402	-0.407326	0.368195	1.54411	NO	3 587 elongation factor 1 alpha	partial [Phorbas sp. nov. SB-2012]""
CL10674.Contig2_H1	0.282027	0.376114	-0.463782	0.278797	1.00043	3	5	1.32581	0.406878	0.6289	2.71945	NO	27 974 PREDICTED: succinyl-CoA ligase [GDP-forming] subunit alpha	mitochondrial-like [Oreochromis niloticus]; 27 974 minus strand PREDICTED: succinyl-CoA ligase [GDP-forming] subunit alpha	mitochondrial-like [Oreochromis niloticus]""
CL10674.Contig1_H1	0.282027	0.376114	-0.463782	0.278797	1.00043	3	5	1.32581	0.406878	0.6289	2.71945	NO	27 974 PREDICTED: succinyl-CoA ligase [GDP-forming] subunit alpha	mitochondrial-like [Oreochromis niloticus]; 27 974 minus strand PREDICTED: succinyl-CoA ligase [GDP-forming] subunit alpha	mitochondrial-like [Oreochromis niloticus]""
CL12911.Contig1_H1	-0.281898	0.295769	-0.858136	-0.278696	0.302561	7	33	0.754351	-0.406692	0.423952	1.35332	NO	521 6844 hypothetical protein CGI_10014469 [Crassostrea gigas]
CL49317.Contig6_H1	0.276523	0.38997	-0.500658	0.276851	1.03856	2	4	1.31854	0.398938	0.606132	2.82515	NO	235 777 RNA-binding protein 4.1 [Clonorchis sinensis]
CL33148.Contig2_H1	-0.274573	0.342988	-0.938029	-0.27616	0.397545	5	9	0.759897	-0.396125	0.391398	1.48817	NO	73 837 minus strand Electron transfer flavoprotein subunit beta [Crassostrea gigas]; 73 837 minus strand Electron transfer flavoprotein subunit beta [Crassostrea gigas]
CL33148.Contig1_H1	-0.274573	0.342988	-0.938029	-0.27616	0.397545	5	9	0.759897	-0.396125	0.391398	1.48817	NO	73 837 minus strand Electron transfer flavoprotein subunit beta [Crassostrea gigas]; 73 837 minus strand Electron transfer flavoprotein subunit beta [Crassostrea gigas]
CL8653.Contig3_H1	0.274606	0.373442	-0.459803	0.276137	0.996883	3	5	1.31601	0.396172	0.631408	2.70982	NO	232 1401 RecName: Full=Guanine nucleotide-binding protein G(s) subunit alpha; AltName: Full=Adenylate cyclase-stimulating G alpha protein gi|9635|emb|CAA78808.1| GTP-binding protein alpha-s subunit [Lymnaea stagnalis]; 232 1356 RecName: Full=Guanine nucleotide-binding protein G(s) subunit alpha; AltName: Full=Adenylate cyclase-stimulating G alpha protein gi|9635|emb|CAA78808.1| GTP-binding protei…
CL8653.Contig1_H1	0.274606	0.373442	-0.459803	0.276137	0.996883	3	5	1.31601	0.396172	0.631408	2.70982	NO	232 1401 RecName: Full=Guanine nucleotide-binding protein G(s) subunit alpha; AltName: Full=Adenylate cyclase-stimulating G alpha protein gi|9635|emb|CAA78808.1| GTP-binding protein alpha-s subunit [Lymnaea stagnalis]; 232 1356 RecName: Full=Guanine nucleotide-binding protein G(s) subunit alpha; AltName: Full=Adenylate cyclase-stimulating G alpha protein gi|9635|emb|CAA78808.1| GTP-binding protei…
CL9071.Contig2_H1	-0.283547	0.384629	-1.04765	-0.275686	0.471453	3	3	0.753107	-0.409072	0.350763	1.60232	NO	166 2364 Dipeptidyl-peptidase 3 [Crassostrea gigas]
CL20943.Contig3_H1	-0.273223	0.39518	-1.04039	-0.275457	0.505511	2	2	0.760923	-0.394177	0.353316	1.65783	NO	153 953 minus strand ribosomal protein rpl7 [Arenicola marina]
CL47083.Contig4_H1	0.281612	0.314522	-0.336022	0.273291	0.904289	7	12	1.32527	0.406281	0.714608	2.47017	NO	62 1093 Heterogeneous nuclear ribonucleoprotein A2-like protein 1 [Crassostrea gigas]
CL846.Contig4_H1	-0.274456	0.320425	-0.89978	-0.272057	0.343263	7	8	0.759985	-0.395957	0.406659	1.40954	NO	188 3946 Vigilin [Crassostrea gigas]; 188 4135 Vigilin [Crassostrea gigas]
CL846.Contig3_H1	-0.274456	0.320425	-0.89978	-0.272057	0.343263	7	8	0.759985	-0.395957	0.406659	1.40954	NO	188 3946 Vigilin [Crassostrea gigas]; 188 4135 Vigilin [Crassostrea gigas]
CL2043.Contig4_H1	-0.270962	0.362013	-0.984997	-0.271432	0.444449	3	9	0.762646	-0.390915	0.37344	1.55963	NO	311 928 minus strand peroxiredoxin 3 [Clonorchis sinensis] gi; 288 905 minus strand peroxiredoxin 3 [Clonorchis sinensis] gi
CL2043.Contig1_H1	-0.270962	0.362013	-0.984997	-0.271432	0.444449	3	9	0.762646	-0.390915	0.37344	1.55963	NO	311 928 minus strand peroxiredoxin 3 [Clonorchis sinensis] gi; 288 905 minus strand peroxiredoxin 3 [Clonorchis sinensis] gi
CL2450.Contig5_H1	0.26949	0.399072	-0.507012	0.270134	1.05424	2	2	1.3093	0.388792	0.602293	2.86981	NO	78 560 Sorting nexin-12 [Camponotus floridanus]; 78 578 Sorting nexin-12 [Camponotus floridanus]; 132 605 Sorting nexin-12 [Camponotus floridanus]; 276 623 Sorting nexin-12 [Camponotus floridanus]; 276 629 Sorting nexin-12 [Camponotus floridanus]
CL2450.Contig4_H1	0.26949	0.399072	-0.507012	0.270134	1.05424	2	2	1.3093	0.388792	0.602293	2.86981	NO	78 560 Sorting nexin-12 [Camponotus floridanus]; 78 578 Sorting nexin-12 [Camponotus floridanus]; 132 605 Sorting nexin-12 [Camponotus floridanus]; 276 623 Sorting nexin-12 [Camponotus floridanus]; 276 629 Sorting nexin-12 [Camponotus floridanus]
CL2450.Contig3_H1	0.26949	0.399072	-0.507012	0.270134	1.05424	2	2	1.3093	0.388792	0.602293	2.86981	NO	78 560 Sorting nexin-12 [Camponotus floridanus]; 78 578 Sorting nexin-12 [Camponotus floridanus]; 132 605 Sorting nexin-12 [Camponotus floridanus]; 276 623 Sorting nexin-12 [Camponotus floridanus]; 276 629 Sorting nexin-12 [Camponotus floridanus]
CL2450.Contig2_H1	0.26949	0.399072	-0.507012	0.270134	1.05424	2	2	1.3093	0.388792	0.602293	2.86981	NO	78 560 Sorting nexin-12 [Camponotus floridanus]; 78 578 Sorting nexin-12 [Camponotus floridanus]; 132 605 Sorting nexin-12 [Camponotus floridanus]; 276 623 Sorting nexin-12 [Camponotus floridanus]; 276 629 Sorting nexin-12 [Camponotus floridanus]
CL2450.Contig1_H1	0.26949	0.399072	-0.507012	0.270134	1.05424	2	2	1.3093	0.388792	0.602293	2.86981	NO	78 560 Sorting nexin-12 [Camponotus floridanus]; 78 578 Sorting nexin-12 [Camponotus floridanus]; 132 605 Sorting nexin-12 [Camponotus floridanus]; 276 623 Sorting nexin-12 [Camponotus floridanus]; 276 629 Sorting nexin-12 [Camponotus floridanus]
CL34536.Contig3_H1	0.27123	0.367255	-0.435858	0.269473	0.99497	3	6	1.31158	0.391302	0.64671	2.70464	NO	104 445 minus strand macrophage migration inhibitory factor [Ascaris suum]
CL2930.Contig3_H1	-0.270618	0.327042	-0.91354	-0.268783	0.368326	4	18	0.762908	-0.390419	0.401102	1.44531	NO	227 2920 minus strand Lysosomal alpha-mannosidase [Crassostrea gigas]; 227 3073 minus strand Lysosomal alpha-mannosidase [Crassostrea gigas]; 193 2886 minus strand Lysosomal alpha-mannosidase [Crassostrea gigas]
CL2930.Contig2_H1	-0.270618	0.327042	-0.91354	-0.268783	0.368326	4	18	0.762908	-0.390419	0.401102	1.44531	NO	227 2920 minus strand Lysosomal alpha-mannosidase [Crassostrea gigas]; 227 3073 minus strand Lysosomal alpha-mannosidase [Crassostrea gigas]; 193 2886 minus strand Lysosomal alpha-mannosidase [Crassostrea gigas]
CL2930.Contig1_H1	-0.270618	0.327042	-0.91354	-0.268783	0.368326	4	18	0.762908	-0.390419	0.401102	1.44531	NO	227 2920 minus strand Lysosomal alpha-mannosidase [Crassostrea gigas]; 227 3073 minus strand Lysosomal alpha-mannosidase [Crassostrea gigas]; 193 2886 minus strand Lysosomal alpha-mannosidase [Crassostrea gigas]
Unigene19057_H1	-0.267409	0.355558	-0.963233	-0.266444	0.426249	4	6	0.76536	-0.38579	0.381657	1.5315	NO	61 723 minus strand 40S ribosomal protein S3-A OS=Xenopus laevis GN=rps3-a PE=2 SV=2
CL7772.Contig20_H1	0.271178	0.368012	-0.448253	0.265207	0.986996	3	6	1.31151	0.391228	0.638743	2.68316	NO	635 1294 minus strand Kyphoscoliosis peptidase [Crassostrea gigas]; 643 1302 minus strand Kyphoscoliosis peptidase [Crassostrea gigas]; 635 1294 minus strand Kyphoscoliosis peptidase [Crassostrea gigas]; 634 1293 minus strand Kyphoscoliosis peptidase [Crassostrea gigas]; 634 1293 minus strand Kyphoscoliosis peptidase [Crassostrea gigas]; 634 1293 minus strand Kyphoscoliosis peptidase [Crassostrea…
CL7772.Contig1_H1	0.271178	0.368012	-0.448253	0.265207	0.986996	3	6	1.31151	0.391228	0.638743	2.68316	NO	635 1294 minus strand Kyphoscoliosis peptidase [Crassostrea gigas]; 643 1302 minus strand Kyphoscoliosis peptidase [Crassostrea gigas]; 635 1294 minus strand Kyphoscoliosis peptidase [Crassostrea gigas]; 634 1293 minus strand Kyphoscoliosis peptidase [Crassostrea gigas]; 634 1293 minus strand Kyphoscoliosis peptidase [Crassostrea gigas]; 634 1293 minus strand Kyphoscoliosis peptidase [Crassostrea…
CL7772.Contig19_H1	0.271178	0.368012	-0.448253	0.265207	0.986996	3	6	1.31151	0.391228	0.638743	2.68316	NO	635 1294 minus strand Kyphoscoliosis peptidase [Crassostrea gigas]; 643 1302 minus strand Kyphoscoliosis peptidase [Crassostrea gigas]; 635 1294 minus strand Kyphoscoliosis peptidase [Crassostrea gigas]; 634 1293 minus strand Kyphoscoliosis peptidase [Crassostrea gigas]; 634 1293 minus strand Kyphoscoliosis peptidase [Crassostrea gigas]; 634 1293 minus strand Kyphoscoliosis peptidase [Crassostrea…
CL7772.Contig16_H1	0.271178	0.368012	-0.448253	0.265207	0.986996	3	6	1.31151	0.391228	0.638743	2.68316	NO	635 1294 minus strand Kyphoscoliosis peptidase [Crassostrea gigas]; 643 1302 minus strand Kyphoscoliosis peptidase [Crassostrea gigas]; 635 1294 minus strand Kyphoscoliosis peptidase [Crassostrea gigas]; 634 1293 minus strand Kyphoscoliosis peptidase [Crassostrea gigas]; 634 1293 minus strand Kyphoscoliosis peptidase [Crassostrea gigas]; 634 1293 minus strand Kyphoscoliosis peptidase [Crassostrea…
CL7772.Contig15_H1	0.271178	0.368012	-0.448253	0.265207	0.986996	3	6	1.31151	0.391228	0.638743	2.68316	NO	635 1294 minus strand Kyphoscoliosis peptidase [Crassostrea gigas]; 643 1302 minus strand Kyphoscoliosis peptidase [Crassostrea gigas]; 635 1294 minus strand Kyphoscoliosis peptidase [Crassostrea gigas]; 634 1293 minus strand Kyphoscoliosis peptidase [Crassostrea gigas]; 634 1293 minus strand Kyphoscoliosis peptidase [Crassostrea gigas]; 634 1293 minus strand Kyphoscoliosis peptidase [Crassostrea…
CL7772.Contig14_H1	0.271178	0.368012	-0.448253	0.265207	0.986996	3	6	1.31151	0.391228	0.638743	2.68316	NO	635 1294 minus strand Kyphoscoliosis peptidase [Crassostrea gigas]; 643 1302 minus strand Kyphoscoliosis peptidase [Crassostrea gigas]; 635 1294 minus strand Kyphoscoliosis peptidase [Crassostrea gigas]; 634 1293 minus strand Kyphoscoliosis peptidase [Crassostrea gigas]; 634 1293 minus strand Kyphoscoliosis peptidase [Crassostrea gigas]; 634 1293 minus strand Kyphoscoliosis peptidase [Crassostrea…
CL7772.Contig13_H1	0.271178	0.368012	-0.448253	0.265207	0.986996	3	6	1.31151	0.391228	0.638743	2.68316	NO	635 1294 minus strand Kyphoscoliosis peptidase [Crassostrea gigas]; 643 1302 minus strand Kyphoscoliosis peptidase [Crassostrea gigas]; 635 1294 minus strand Kyphoscoliosis peptidase [Crassostrea gigas]; 634 1293 minus strand Kyphoscoliosis peptidase [Crassostrea gigas]; 634 1293 minus strand Kyphoscoliosis peptidase [Crassostrea gigas]; 634 1293 minus strand Kyphoscoliosis peptidase [Crassostrea…
CL45186.Contig15_H1	0.261867	0.397331	-0.509225	0.263699	1.04639	2	3	1.29935	0.377795	0.600961	2.84736	NO	1425 2018 minus strand Ankyrin-2 [Crassostrea gigas]; 1425 2018 minus strand Ankyrin-2 [Crassostrea gigas]
CL45186.Contig14_H1	0.261867	0.397331	-0.509225	0.263699	1.04639	2	3	1.29935	0.377795	0.600961	2.84736	NO	1425 2018 minus strand Ankyrin-2 [Crassostrea gigas]; 1425 2018 minus strand Ankyrin-2 [Crassostrea gigas]
CL5835.Contig1_H1	-0.261917	0.244578	-0.739238	-0.263015	0.226827	14	37	0.769575	-0.377866	0.477478	1.25461	NO	65 1576 minus strand Aldehyde dehydrogenase	mitochondrial [Crassostrea gigas]""
CL13749.Contig6_H1	0.265866	0.394191	-0.506208	0.261793	1.05106	2	3	1.30456	0.383563	0.602777	2.86069	NO	179 2140 minus strand PREDICTED: hypothetical protein [Saccoglossus kowalevskii]
Unigene4216_H1	-0.269204	0.399754	-1.05751	-0.261713	0.490319	2	2	0.763988	-0.388379	0.347321	1.63284	NO	593 862 minus strand mitochondrial ATP synthase coupling factor 6 precursor [Ochlerotatus taeniorhynchus]
Unigene1376_H1	0.264856	0.341639	-0.404922	0.261275	0.943057	4	10	1.30324	0.382107	0.667029	2.56782	NO	128 532 minus strand mitochondrial ATPase inhibitor [Ornithodoros parkeri]
CL1313.Contig6_H1	-0.263683	0.394294	-1.04767	-0.259901	0.500872	2	3	0.768217	-0.380415	0.350755	1.65016	NO	108 401 60S ribosomal L7a-like protein [Phragmatopoma lapidosa]; 108 401 60S ribosomal L7a-like protein [Phragmatopoma lapidosa]; 108 431 60S ribosomal L7a-like protein [Phragmatopoma lapidosa]
CL1313.Contig5_H1	-0.263683	0.394294	-1.04767	-0.259901	0.500872	2	3	0.768217	-0.380415	0.350755	1.65016	NO	108 401 60S ribosomal L7a-like protein [Phragmatopoma lapidosa]; 108 401 60S ribosomal L7a-like protein [Phragmatopoma lapidosa]; 108 431 60S ribosomal L7a-like protein [Phragmatopoma lapidosa]
CL1313.Contig1_H1	-0.263683	0.394294	-1.04767	-0.259901	0.500872	2	3	0.768217	-0.380415	0.350755	1.65016	NO	108 401 60S ribosomal L7a-like protein [Phragmatopoma lapidosa]; 108 401 60S ribosomal L7a-like protein [Phragmatopoma lapidosa]; 108 431 60S ribosomal L7a-like protein [Phragmatopoma lapidosa]
CL18499.Contig1_H1	0.258205	0.378977	-0.456887	0.258452	1.01378	3	3	1.2946	0.372511	0.633252	2.75599	NO	114 1001 Vinculin [Crassostrea gigas]
CL13509.Contig1_H1	0.257191	0.292655	-0.321696	0.256451	0.826967	10	11	1.29329	0.371048	0.724919	2.28637	NO	59 2365 minus strand Aconitate hydratase	mitochondrial [Crassostrea gigas]""
CL11561.Contig6_H1	0.259354	0.359407	-0.427046	0.256163	0.961103	4	5	1.29609	0.374168	0.652433	2.61458	NO	182 1846 minus strand hypothetical protein DAPPUDRAFT_302108 [Daphnia pulex]; 110 1774 minus strand hypothetical protein DAPPUDRAFT_302108 [Daphnia pulex]
CL11561.Contig1_H1	0.259354	0.359407	-0.427046	0.256163	0.961103	4	5	1.29609	0.374168	0.652433	2.61458	NO	182 1846 minus strand hypothetical protein DAPPUDRAFT_302108 [Daphnia pulex]; 110 1774 minus strand hypothetical protein DAPPUDRAFT_302108 [Daphnia pulex]
CL1323.Contig9_H1	0.249109	0.345655	-0.429201	0.253388	0.919007	4	7	1.28288	0.359388	0.651029	2.5068	NO	155 3214 sarco/endoplasmic reticulum calcium ATPase isoform B [Pinctada fucata]; 155 3214 minus strand sarco/endoplasmic reticulum calcium ATPase isoform B [Pinctada fucata]
CL1323.Contig1_H1	0.249109	0.345655	-0.429201	0.253388	0.919007	4	7	1.28288	0.359388	0.651029	2.5068	NO	155 3214 sarco/endoplasmic reticulum calcium ATPase isoform B [Pinctada fucata]; 155 3214 minus strand sarco/endoplasmic reticulum calcium ATPase isoform B [Pinctada fucata]
CL1223.Contig8_H1	0.248289	0.292739	-0.33604	0.251508	0.813997	9	14	1.28183	0.358206	0.714594	2.25691	NO	130 1731 T-complex protein 1 subunit epsilon [Crassostrea gigas]; 130 1731 T-complex protein 1 subunit epsilon [Crassostrea gigas]
CL1223.Contig2_H1	0.248289	0.292739	-0.33604	0.251508	0.813997	9	14	1.28183	0.358206	0.714594	2.25691	NO	130 1731 T-complex protein 1 subunit epsilon [Crassostrea gigas]; 130 1731 T-complex protein 1 subunit epsilon [Crassostrea gigas]
CL48637.Contig1_H1	-0.254446	0.379831	-1.01403	-0.25114	0.488503	3	3	0.775346	-0.367088	0.362752	1.62987	NO	95 2278 hypothetical protein CGI_10017740 [Crassostrea gigas]
Unigene65233_H1	-0.249647	0.385372	-1.00231	-0.250202	0.503959	2	5	0.779075	-0.360165	0.367031	1.65526	NO	1292 1471 minus strand hemocyanin isoform 1 [Haliotis diversicolor]
CL10598.Contig5_H1	-0.252305	0.3824	-1.01375	-0.249863	0.498802	3	3	0.777008	-0.363999	0.362857	1.64675	NO	91 1392 minus strand hypothetical protein AND_03103 [Anopheles darlingi]
Unigene11792_H1	0.246109	0.396772	-0.53188	0.246666	1.03035	2	3	1.27904	0.35506	0.587499	2.80205	NO	244 837 PREDICTED: ras-like GTP-binding protein Rho1-like [Megachile rotundata]
CL44755.Contig5_H1	-0.245788	0.291207	-0.814163	-0.246124	0.326864	9	18	0.782088	-0.354597	0.44301	1.38661	NO	72 1400 minus strand hypothetical protein RCJMB04_22i13 [Gallus gallus]
CL26073.Contig5_H1	0.24909	0.37487	-0.490159	0.244103	0.986685	3	4	1.28286	0.359361	0.612529	2.68233	NO	1 1887 Pyruvate carboxylase	mitochondrial [Crassostrea gigas]""
CL1272.Contig8_H1	0.240978	0.335148	-0.407651	0.242131	0.899664	4	18	1.27249	0.347658	0.665211	2.45878	NO	160 387 small nuclear ribonucleoprotein polypeptide G protein [Crassostrea ariakensis]; 180 407 small nuclear ribonucleoprotein polypeptide G protein [Crassostrea ariakensis]
CL1272.Contig7_H1	0.240978	0.335148	-0.407651	0.242131	0.899664	4	18	1.27249	0.347658	0.665211	2.45878	NO	160 387 small nuclear ribonucleoprotein polypeptide G protein [Crassostrea ariakensis]; 180 407 small nuclear ribonucleoprotein polypeptide G protein [Crassostrea ariakensis]
Unigene22998_H1	-0.241099	0.334059	-0.897171	-0.242123	0.417911	6	8	0.785764	-0.347832	0.407721	1.51879	NO	201 779 minus strand sigma class glutathione-s-transferase 2 [Haliotis discus discus]
CL10426.Contig13_H1	-0.239145	0.359507	-0.931441	-0.241551	0.466084	3	16	0.787301	-0.345014	0.393986	1.59374	NO	811 1407 minus strand mitochondrial malate dehydrogenase 2 [Eospalax baileyi]
CL33952.Contig1_H1	0.24092	0.334698	-0.421429	0.240616	0.897821	6	7	1.27242	0.347574	0.656109	2.45425	NO	64 1332 Flotillin-1	putative [Pediculus humanus corporis] gi""
CL5792.Contig1_H1	0.236941	0.320668	-0.393786	0.237372	0.871066	5	18	1.26737	0.341834	0.674498	2.38946	NO	613 2421 PREDICTED: lysosomal alpha-glucosidase [Danio rerio]
CL3697.Contig2_H1	-0.235112	0.375139	-0.961753	-0.235746	0.507762	3	4	0.790483	-0.339194	0.382222	1.66157	NO	4 783 minus strand hemocyanin isoform 2 [Nucula nucleus]
CL34620.Contig3_H1	0.235281	0.384913	-0.514415	0.235315	1.00007	2	4	1.26526	0.339439	0.59785	2.71847	NO	56 937 Chloride intracellular channel exc-4 [Crassostrea gigas]
Unigene65_H1	-0.237957	0.389093	-1.01151	-0.235174	0.505385	2	3	0.788236	-0.3433	0.36367	1.65762	NO	163 1059 minus strand Heterogeneous nuclear ribonucleoprotein A2-like protein 1 [Crassostrea gigas]; 99 995 minus strand Heterogeneous nuclear ribonucleoprotein A2-like protein 1 [Crassostrea gigas]; 71 967 minus strand Heterogeneous nuclear ribonucleoprotein A2-like protein 1 [Crassostrea gigas]; 71 967 minus strand Heterogeneous nuclear ribonucleoprotein A2-like protein 1 [Crassostrea gigas]
Unigene63_H1	-0.237957	0.389093	-1.01151	-0.235174	0.505385	2	3	0.788236	-0.3433	0.36367	1.65762	NO	163 1059 minus strand Heterogeneous nuclear ribonucleoprotein A2-like protein 1 [Crassostrea gigas]; 99 995 minus strand Heterogeneous nuclear ribonucleoprotein A2-like protein 1 [Crassostrea gigas]; 71 967 minus strand Heterogeneous nuclear ribonucleoprotein A2-like protein 1 [Crassostrea gigas]; 71 967 minus strand Heterogeneous nuclear ribonucleoprotein A2-like protein 1 [Crassostrea gigas]
Unigene38787_H1	-0.237957	0.389093	-1.01151	-0.235174	0.505385	2	3	0.788236	-0.3433	0.36367	1.65762	NO	163 1059 minus strand Heterogeneous nuclear ribonucleoprotein A2-like protein 1 [Crassostrea gigas]; 99 995 minus strand Heterogeneous nuclear ribonucleoprotein A2-like protein 1 [Crassostrea gigas]; 71 967 minus strand Heterogeneous nuclear ribonucleoprotein A2-like protein 1 [Crassostrea gigas]; 71 967 minus strand Heterogeneous nuclear ribonucleoprotein A2-like protein 1 [Crassostrea gigas]
Unigene38786_H1	-0.237957	0.389093	-1.01151	-0.235174	0.505385	2	3	0.788236	-0.3433	0.36367	1.65762	NO	163 1059 minus strand Heterogeneous nuclear ribonucleoprotein A2-like protein 1 [Crassostrea gigas]; 99 995 minus strand Heterogeneous nuclear ribonucleoprotein A2-like protein 1 [Crassostrea gigas]; 71 967 minus strand Heterogeneous nuclear ribonucleoprotein A2-like protein 1 [Crassostrea gigas]; 71 967 minus strand Heterogeneous nuclear ribonucleoprotein A2-like protein 1 [Crassostrea gigas]
Unigene34076_H1	0.2386	0.305665	-0.348218	0.235106	0.840197	7	13	1.26947	0.344227	0.705945	2.31682	NO	689 1984 hypothetical protein BRAFLDRAFT_78257 [Branchiostoma floridae] gi
CL9548.Contig3_H1	-0.233889	0.326293	-0.865866	-0.235049	0.420708	6	9	0.791449	-0.337431	0.420687	1.52304	NO	2939 3208 minus strand beta-thymosin domain repeat protein CSP24KDa_v1 [Hermissenda crassicornis] gi
CL7486.Contig12_H1	0.234991	0.332388	-0.41307	0.232164	0.902572	6	8	1.2649	0.339021	0.661616	2.46594	NO	122 1195 minus strand Severin [Crassostrea gigas]
CL18526.Contig3_H1	-0.229523	0.341715	-0.896867	-0.230678	0.425016	5	7	0.794913	-0.331132	0.407845	1.52961	NO	1 753 hypothetical protein BRAFLDRAFT_131251 [Branchiostoma floridae] gi
CL25175.Contig3_H1	0.231212	0.380277	-0.518476	0.230088	0.972542	2	5	1.26013	0.333568	0.595427	2.64466	NO	112 1050 Enolase-phosphatase E1 [Crassostrea gigas]; 112 1050 Enolase-phosphatase E1 [Crassostrea gigas]
CL25175.Contig2_H1	0.231212	0.380277	-0.518476	0.230088	0.972542	2	5	1.26013	0.333568	0.595427	2.64466	NO	112 1050 Enolase-phosphatase E1 [Crassostrea gigas]; 112 1050 Enolase-phosphatase E1 [Crassostrea gigas]
CL17177.Contig8_H1	0.228083	0.295303	-0.340222	0.229871	0.808423	7	25	1.25619	0.329054	0.711613	2.24437	NO	3 434 minus strand myosin essential light chain [Haliotis discus discus]
CL36.Contig2_H1	-0.230115	0.33924	-0.894859	-0.229453	0.42873	4	24	0.794442	-0.331986	0.408665	1.53531	NO	431 880 Myosin essential light chain	striated adductor muscle OS=Aequipecten irradians PE=1 SV=2""
CL8458.Contig5_H1	-0.232232	0.385207	-0.993986	-0.228932	0.533109	2	6	0.792762	-0.33504	0.370098	1.70422	NO	193 333 minus strand RecName: Full=Globin; AltName: Full=Myoglobin gi|299274|gb|AAB25743.1| myoglobin [Nassa mutabilis=marine gastropods	radular muscles	Peptide	147 aa] gi; 193 333 minus strand RecName: Full=Globin; AltName: Full=Myoglobin gi|299274|gb|AAB25743.1| myoglobin [Nassa mutabilis=marine gastropods	radular muscles	Peptide	147 aa] gi""
CL8458.Contig1_H1	-0.232232	0.385207	-0.993986	-0.228932	0.533109	2	6	0.792762	-0.33504	0.370098	1.70422	NO	193 333 minus strand RecName: Full=Globin; AltName: Full=Myoglobin gi|299274|gb|AAB25743.1| myoglobin [Nassa mutabilis=marine gastropods	radular muscles	Peptide	147 aa] gi; 193 333 minus strand RecName: Full=Globin; AltName: Full=Myoglobin gi|299274|gb|AAB25743.1| myoglobin [Nassa mutabilis=marine gastropods	radular muscles	Peptide	147 aa] gi""
Unigene36334_H1	0.225459	0.392766	-0.536365	0.228736	0.995955	2	2	1.2529	0.325268	0.584871	2.70731	NO	1 264 Spectrin beta chain [Crassostrea gigas]
Unigene30480_H1	-0.229727	0.389315	-0.997647	-0.228273	0.533723	2	3	0.79475	-0.331426	0.368746	1.70527	NO	69 731 hypoxanthine phosphoribosyltransferase 1 [Haliotis discus discus]
CL14417.Contig13_H1	0.227972	0.203614	-0.171982	0.228103	0.632974	22	66	1.25605	0.328894	0.841994	1.8832	NO	51 1295 PREDICTED: phosphoglycerate kinase-like [Nasonia vitripennis]; 97 1341 PREDICTED: phosphoglycerate kinase-like [Nasonia vitripennis]
CL14417.Contig12_H1	0.227972	0.203614	-0.171982	0.228103	0.632974	22	66	1.25605	0.328894	0.841994	1.8832	NO	51 1295 PREDICTED: phosphoglycerate kinase-like [Nasonia vitripennis]; 97 1341 PREDICTED: phosphoglycerate kinase-like [Nasonia vitripennis]
Unigene11449_H1	0.22835	0.33322	-0.413724	0.227475	0.88739	5	9	1.25653	0.32944	0.661184	2.42878	NO	313 2763 NCAM-related cell adhesion molecule precursor [Aplysia californica] gi
CL23722.Contig7_H1	0.223379	0.354626	-0.470334	0.222362	0.923058	4	5	1.25029	0.322267	0.624793	2.51698	NO	18 1613 minus strand chaperonin containing T-complex polypeptide subunit zeta [Haliotis discus hannai]; 527 2089 minus strand chaperonin containing T-complex polypeptide subunit zeta [Haliotis discus hannai]; 18 1586 minus strand chaperonin containing T-complex polypeptide subunit zeta [Haliotis discus hannai]
CL23722.Contig5_H1	0.223379	0.354626	-0.470334	0.222362	0.923058	4	5	1.25029	0.322267	0.624793	2.51698	NO	18 1613 minus strand chaperonin containing T-complex polypeptide subunit zeta [Haliotis discus hannai]; 527 2089 minus strand chaperonin containing T-complex polypeptide subunit zeta [Haliotis discus hannai]; 18 1586 minus strand chaperonin containing T-complex polypeptide subunit zeta [Haliotis discus hannai]
CL23722.Contig4_H1	0.223379	0.354626	-0.470334	0.222362	0.923058	4	5	1.25029	0.322267	0.624793	2.51698	NO	18 1613 minus strand chaperonin containing T-complex polypeptide subunit zeta [Haliotis discus hannai]; 527 2089 minus strand chaperonin containing T-complex polypeptide subunit zeta [Haliotis discus hannai]; 18 1586 minus strand chaperonin containing T-complex polypeptide subunit zeta [Haliotis discus hannai]
Unigene19023_H1	0.220041	0.223539	-0.222602	0.221503	0.653316	16	58	1.24613	0.317453	0.800433	1.9219	NO	6 317 myosin heavy chain cardiac muscle specific isoform 2 [Argopecten irradians]
CL4111.Contig2_H1	-0.226155	0.399115	-1.01699	-0.221114	0.55066	2	2	0.797595	-0.326272	0.361682	1.7344	NO	4 423 minus strand PREDICTED: similar to NADH dehydrogenase	putative [Tribolium castaneum] gi""
CL12968.Contig14_H1	-0.219921	0.31601	-0.84348	-0.22013	0.404595	7	10	0.802582	-0.317279	0.430211	1.4987	NO	145 1020 minus strand PREDICTED: inorganic pyrophosphatase-like [Saccoglossus kowalevskii]
Unigene58795_H1	0.222867	0.344363	-0.446476	0.219073	0.898754	3	21	1.24965	0.32153	0.639879	2.45654	NO	89 283 hypothetical protein CGI_10017178 [Crassostrea gigas]
CL16298.Contig4_H1	0.213066	0.362662	-0.502704	0.217111	0.928211	4	4	1.23747	0.30739	0.604893	2.52998	NO	14 1642 minus strand chaperonin containing tcp1 [Haliotis discus discus]; 14 1462 minus strand chaperonin containing tcp1 [Haliotis discus discus]; 14 1582 minus strand chaperonin containing tcp1 [Haliotis discus discus]
CL16298.Contig15_H1	0.213066	0.362662	-0.502704	0.217111	0.928211	4	4	1.23747	0.30739	0.604893	2.52998	NO	14 1642 minus strand chaperonin containing tcp1 [Haliotis discus discus]; 14 1462 minus strand chaperonin containing tcp1 [Haliotis discus discus]; 14 1582 minus strand chaperonin containing tcp1 [Haliotis discus discus]
CL16298.Contig14_H1	0.213066	0.362662	-0.502704	0.217111	0.928211	4	4	1.23747	0.30739	0.604893	2.52998	NO	14 1642 minus strand chaperonin containing tcp1 [Haliotis discus discus]; 14 1462 minus strand chaperonin containing tcp1 [Haliotis discus discus]; 14 1582 minus strand chaperonin containing tcp1 [Haliotis discus discus]
CL2137.Contig6_H1	-0.218679	0.384431	-0.971248	-0.217106	0.527103	2	7	0.80358	-0.315487	0.37861	1.69402	NO	59 379 hypothetical protein DAPPUDRAFT_230756 [Daphnia pulex]; 117 443 minus strand hypothetical protein DAPPUDRAFT_230756 [Daphnia pulex]; 120 473 minus strand hypothetical protein DAPPUDRAFT_230756 [Daphnia pulex]
CL2137.Contig5_H1	-0.218679	0.384431	-0.971248	-0.217106	0.527103	2	7	0.80358	-0.315487	0.37861	1.69402	NO	59 379 hypothetical protein DAPPUDRAFT_230756 [Daphnia pulex]; 117 443 minus strand hypothetical protein DAPPUDRAFT_230756 [Daphnia pulex]; 120 473 minus strand hypothetical protein DAPPUDRAFT_230756 [Daphnia pulex]
CL2137.Contig4_H1	-0.218679	0.384431	-0.971248	-0.217106	0.527103	2	7	0.80358	-0.315487	0.37861	1.69402	NO	59 379 hypothetical protein DAPPUDRAFT_230756 [Daphnia pulex]; 117 443 minus strand hypothetical protein DAPPUDRAFT_230756 [Daphnia pulex]; 120 473 minus strand hypothetical protein DAPPUDRAFT_230756 [Daphnia pulex]
CL19412.Contig8_H1	0.218942	0.378145	-0.507868	0.216388	0.975903	3	4	1.24476	0.315867	0.601777	2.65356	NO	313 1908 minus strand Heterogeneous nuclear ribonucleoprotein L [Crassostrea gigas]
CL38636.Contig3_H1	-0.212342	0.33532	-0.869401	-0.215939	0.451956	4	17	0.808688	-0.306345	0.419203	1.57138	NO	253 765 cytochrome c oxidase subunit IV [Urechis caupo]
CL49005.Contig4_H1	-0.212695	0.328343	-0.860418	-0.21498	0.426562	6	9	0.808403	-0.306854	0.422985	1.53198	NO	152 1930 hypothetical protein BRAFLDRAFT_223365 [Branchiostoma floridae] gi
CL11692.Contig6_H1	-0.21622	0.258926	-0.729619	-0.214866	0.289873	13	27	0.805558	-0.311939	0.482093	1.33626	NO	116 1321 PREDICTED: similar to aspartate aminotransferase [Tribolium castaneum] gi
CL3770.Contig1_H1	-0.209553	0.285556	-0.772086	-0.214062	0.361846	7	49	0.810947	-0.302321	0.462048	1.43598	NO	1200 1547 protein disulfide isomerase [Conus eburneus]
CL6618.Contig5_H1	-0.215609	0.399606	-0.996933	-0.212594	0.577445	2	2	0.806051	-0.311057	0.369009	1.78148	NO	3 1460 Myosin-VI [Crassostrea gigas]
CL23109.Contig5_H1	-0.212482	0.38129	-0.966368	-0.211887	0.529208	2	9	0.808575	-0.306546	0.380462	1.69759	NO	503 1219 heat shock cognate 71 [Mytilus galloprovincialis]
Unigene36631_H1	-0.213195	0.325813	-0.849468	-0.211587	0.42097	4	29	0.807998	-0.307576	0.427642	1.52344	NO	87 287 Chain A	Structure Of Deoxygenated Hemocyanin From Rapana Thomasiana gi|31615505|pdb|1LNL|B Chain B	Structure Of Deoxygenated Hemocyanin From Rapana Thomasiana gi|31615506|pdb|1LNL|C Chain C	Structure Of Deoxygenated Hemocyanin From Rapana Thomasiana""
CL2221.Contig1_H1	-0.211928	0.373603	-0.946928	-0.211051	0.53016	3	5	0.809023	-0.305748	0.387931	1.6992	NO	85 633 hypothetical protein [Amblyomma maculatum]
CL47322.Contig4_H1	-0.211454	0.254843	-0.706933	-0.210507	0.288685	13	32	0.809406	-0.305064	0.493154	1.33467	NO	134 2047 PREDICTED: succinate dehydrogenase [ubiquinone] flavoprotein subunit	mitochondrial-like isoform 3	partial [Strongylocentrotus purpuratus]; 134 2047 PREDICTED: succinate dehydrogenase [ubiquinone] flavoprotein subunit	mitochondrial-like isoform 3	partial [Strongylocentrotus purpuratus]; 134 2047 PREDICTED: succinate dehydrogenase [ubiquinone] flavoprotein subunit	mitochondrial-like isoform 3	partial [Strongylocentrotus purpuratus]""
CL47322.Contig3_H1	-0.211454	0.254843	-0.706933	-0.210507	0.288685	13	32	0.809406	-0.305064	0.493154	1.33467	NO	134 2047 PREDICTED: succinate dehydrogenase [ubiquinone] flavoprotein subunit	mitochondrial-like isoform 3	partial [Strongylocentrotus purpuratus]; 134 2047 PREDICTED: succinate dehydrogenase [ubiquinone] flavoprotein subunit	mitochondrial-like isoform 3	partial [Strongylocentrotus purpuratus]; 134 2047 PREDICTED: succinate dehydrogenase [ubiquinone] flavoprotein subunit	mitochondrial-like isoform 3	partial [Strongylocentrotus purpuratus]""
CL47322.Contig2_H1	-0.211454	0.254843	-0.706933	-0.210507	0.288685	13	32	0.809406	-0.305064	0.493154	1.33467	NO	134 2047 PREDICTED: succinate dehydrogenase [ubiquinone] flavoprotein subunit	mitochondrial-like isoform 3	partial [Strongylocentrotus purpuratus]; 134 2047 PREDICTED: succinate dehydrogenase [ubiquinone] flavoprotein subunit	mitochondrial-like isoform 3	partial [Strongylocentrotus purpuratus]; 134 2047 PREDICTED: succinate dehydrogenase [ubiquinone] flavoprotein subunit	mitochondrial-like isoform 3	partial [Strongylocentrotus purpuratus]""
Unigene39721_H1	0.21285	0.40021	-0.566566	0.209766	1.01477	2	2	1.2372	0.307077	0.567471	2.75872	NO	102 872 RecName: Full=Gelsolin-like protein 1; AltName: Full=Actin-modulator; Short=EWAM; Short=EWAM-P1 gi|157362355|dbj|BAA06219.2| actin-modulator [Lumbricus terrestris]; 102 872 RecName: Full=Gelsolin-like protein 1; AltName: Full=Actin-modulator; Short=EWAM; Short=EWAM-P1 gi|157362355|dbj|BAA06219.2| actin-modulator [Lumbricus terrestris]
Unigene39720_H1	0.21285	0.40021	-0.566566	0.209766	1.01477	2	2	1.2372	0.307077	0.567471	2.75872	NO	102 872 RecName: Full=Gelsolin-like protein 1; AltName: Full=Actin-modulator; Short=EWAM; Short=EWAM-P1 gi|157362355|dbj|BAA06219.2| actin-modulator [Lumbricus terrestris]; 102 872 RecName: Full=Gelsolin-like protein 1; AltName: Full=Actin-modulator; Short=EWAM; Short=EWAM-P1 gi|157362355|dbj|BAA06219.2| actin-modulator [Lumbricus terrestris]
CL9040.Contig4_H1	0.208627	0.386836	-0.543796	0.208891	0.960794	2	5	1.23199	0.300985	0.58054	2.61377	NO	137 853 14-3-3 protein [Heterodera glycines]
Unigene34297_H1	-0.205372	0.402398	-1.00529	-0.207674	0.577018	2	2	0.814344	-0.296289	0.365938	1.78072	NO	1166 1939 minus strand Calcium-binding mitochondrial carrier protein Aralar2 OS=Homo sapiens GN=SLC25A13 PE=1 SV=2
Unigene27031_H1	0.205813	0.387502	-0.55068	0.204747	0.972519	2	6	1.22852	0.296925	0.576557	2.6446	NO	152 1207 haemocyanin precursor [Nautilus pompilius]
Unigene7884_H1	0.203747	0.320761	-0.418592	0.204464	0.84117	5	25	1.22599	0.293944	0.657973	2.31908	NO	172 867 minus strand complement C1q-like protein 4 precursor	partial [Oryzias melastigma]""
Unigene34489_H1	-0.209288	0.364211	-0.93324	-0.20351	0.493105	3	6	0.811162	-0.301938	0.393277	1.63739	NO	703 1173 60S acidic ribosomal protein P0	putative [Ixodes scapularis] gi""
CL18365.Contig1_H1	0.207493	0.402548	-0.574875	0.203132	1.00247	2	2	1.23059	0.29935	0.562775	2.72499	NO	3 614 PREDICTED: 60S ribosomal protein L8-like [Papio anubis]
Unigene72778_H1	0.200187	0.403267	-0.5928	0.202833	0.999656	2	2	1.22163	0.288809	0.552777	2.71735	NO	65 523 40S ribosomal protein S9 [Crassostrea gigas]; 65 523 40S ribosomal protein S9 [Crassostrea gigas]
Unigene72208_H1	0.200187	0.403267	-0.5928	0.202833	0.999656	2	2	1.22163	0.288809	0.552777	2.71735	NO	65 523 40S ribosomal protein S9 [Crassostrea gigas]; 65 523 40S ribosomal protein S9 [Crassostrea gigas]
CL10790.Contig12_H1	-0.205046	0.36338	-0.909588	-0.202792	0.512222	3	7	0.81461	-0.295819	0.40269	1.669	NO	49 819 PREDICTED: elongation factor 1-delta-like isoform 2 [Strongylocentrotus purpuratus]
CL1078.Contig5_H1	0.202314	0.350377	-0.495159	0.200204	0.867118	5	5	1.22423	0.291878	0.609474	2.38004	NO	55 1569 minus strand Putative aminopeptidase W07G4.4 [Crassostrea gigas]; 228 1742 Putative aminopeptidase W07G4.4 [Crassostrea gigas]
CL1078.Contig1_H1	0.202314	0.350377	-0.495159	0.200204	0.867118	5	5	1.22423	0.291878	0.609474	2.38004	NO	55 1569 minus strand Putative aminopeptidase W07G4.4 [Crassostrea gigas]; 228 1742 Putative aminopeptidase W07G4.4 [Crassostrea gigas]
CL6717.Contig3_H1	0.201844	0.37743	-0.536829	0.199919	0.952158	3	4	1.22366	0.291199	0.584599	2.5913	NO	254 1648 Tektin-3 [Crassostrea gigas]
Unigene19132_H1	-0.202737	0.346923	-0.890438	-0.199898	0.481681	5	6	0.816493	-0.292488	0.410476	1.61879	NO	771 1505 O-methyltransferase family 3 [Dicentrarchus labrax]
CL20520.Contig1_H1	0.201176	0.393387	-0.557318	0.197854	0.975474	2	3	1.22284	0.290236	0.572743	2.65242	NO	133 354 minus strand 60S ribosomal protein L7a OS=Rattus norvegicus GN=Rpl7a PE=1 SV=2
CL33712.Contig1_H1	0.197226	0.381346	-0.548657	0.197674	0.945423	3	3	1.21802	0.284537	0.577725	2.5739	NO	95 1279 2-amino-3-ketobutyrate coenzyme A ligase	mitochondrial	partial [Crassostrea gigas]""
Unigene62663_H1	0.197262	0.37547	-0.546475	0.195573	0.938832	2	14	1.21806	0.284589	0.578987	2.55699	NO	64 393 Tubulin beta chain OS=Paracentrotus lividus PE=2 SV=1; 109 438 Tubulin beta chain OS=Paracentrotus lividus PE=2 SV=1; 160 489 Tubulin beta chain OS=Paracentrotus lividus PE=2 SV=1
Unigene62661_H1	0.197262	0.37547	-0.546475	0.195573	0.938832	2	14	1.21806	0.284589	0.578987	2.55699	NO	64 393 Tubulin beta chain OS=Paracentrotus lividus PE=2 SV=1; 109 438 Tubulin beta chain OS=Paracentrotus lividus PE=2 SV=1; 160 489 Tubulin beta chain OS=Paracentrotus lividus PE=2 SV=1
Unigene62660_H1	0.197262	0.37547	-0.546475	0.195573	0.938832	2	14	1.21806	0.284589	0.578987	2.55699	NO	64 393 Tubulin beta chain OS=Paracentrotus lividus PE=2 SV=1; 109 438 Tubulin beta chain OS=Paracentrotus lividus PE=2 SV=1; 160 489 Tubulin beta chain OS=Paracentrotus lividus PE=2 SV=1
CL14279.Contig3_H1	-0.199618	0.397781	-0.995675	-0.194089	0.582178	2	2	0.819044	-0.287988	0.369474	1.78993	NO	1519 2583 Proliferation-associated protein 2G4 [Crassostrea gigas]; 565 1629 Proliferation-associated protein 2G4 [Crassostrea gigas]
CL14279.Contig2_H1	-0.199618	0.397781	-0.995675	-0.194089	0.582178	2	2	0.819044	-0.287988	0.369474	1.78993	NO	1519 2583 Proliferation-associated protein 2G4 [Crassostrea gigas]; 565 1629 Proliferation-associated protein 2G4 [Crassostrea gigas]
CL33109.Contig1_H1	0.196073	0.399539	-0.594654	0.193097	0.973483	2	2	1.21662	0.282874	0.551754	2.64715	NO	44 910 PREDICTED: probable ATP-dependent RNA helicase DDX10 [Cricetulus griseus] gi
CL2477.Contig3_H1	0.193454	0.250908	-0.29903	0.193027	0.682303	13	48	1.21343	0.279095	0.741537	1.97843	NO	2 811 voltage-dependent anion channel 2-like protein [Haliotis diversicolor]; 2 811 voltage-dependent anion channel 2-like protein [Haliotis diversicolor]; 2 811 voltage-dependent anion channel 2-like protein [Haliotis diversicolor]
CL2477.Contig2_H1	0.193454	0.250908	-0.29903	0.193027	0.682303	13	48	1.21343	0.279095	0.741537	1.97843	NO	2 811 voltage-dependent anion channel 2-like protein [Haliotis diversicolor]; 2 811 voltage-dependent anion channel 2-like protein [Haliotis diversicolor]; 2 811 voltage-dependent anion channel 2-like protein [Haliotis diversicolor]
CL2477.Contig1_H1	0.193454	0.250908	-0.29903	0.193027	0.682303	13	48	1.21343	0.279095	0.741537	1.97843	NO	2 811 voltage-dependent anion channel 2-like protein [Haliotis diversicolor]; 2 811 voltage-dependent anion channel 2-like protein [Haliotis diversicolor]; 2 811 voltage-dependent anion channel 2-like protein [Haliotis diversicolor]
CL3500.Contig1_H1	0.196103	0.392291	-0.578604	0.19211	0.971417	2	4	1.21665	0.282917	0.56068	2.64169	NO	1 1284 minus strand Thioredoxin reductase 3 [Crassostrea gigas]
CL22038.Contig5_H1	-0.192268	0.302837	-0.788514	-0.191963	0.401259	7	17	0.825086	-0.277383	0.45452	1.4937	NO	408 1010 glutathione S-transferase sigma 2 [Mytilus galloprovincialis]; 166 768 glutathione S-transferase sigma 2 [Mytilus galloprovincialis]
CL22038.Contig4_H1	-0.192268	0.302837	-0.788514	-0.191963	0.401259	7	17	0.825086	-0.277383	0.45452	1.4937	NO	408 1010 glutathione S-transferase sigma 2 [Mytilus galloprovincialis]; 166 768 glutathione S-transferase sigma 2 [Mytilus galloprovincialis]
CL29653.Contig1_H1	-0.191203	0.326403	-0.827943	-0.190593	0.447597	6	10	0.825965	-0.275848	0.436947	1.56455	NO	10 1191 3-ketoacyl-CoA thiolase	mitochondrial [Crassostrea gigas]""
CL16647.Contig5_H1	0.192818	0.370711	-0.522942	0.190509	0.920601	3	4	1.21266	0.278178	0.592774	2.5108	NO	43 1623 minus strand MGC84105 protein precursor [Xenopus laevis] gi; 43 1506 minus strand MGC84105 protein precursor [Xenopus laevis] gi
CL16647.Contig4_H1	0.192818	0.370711	-0.522942	0.190509	0.920601	3	4	1.21266	0.278178	0.592774	2.5108	NO	43 1623 minus strand MGC84105 protein precursor [Xenopus laevis] gi; 43 1506 minus strand MGC84105 protein precursor [Xenopus laevis] gi
CL618.Contig4_H1	-0.185602	0.363151	-0.891629	-0.188991	0.533529	3	6	0.830604	-0.267768	0.409987	1.70494	NO	162 785 minus strand Ropporin-1-like protein OS=Xenopus laevis GN=ropn1l PE=2 SV=1
Unigene17501_H1	0.189892	0.392251	-0.575935	0.18887	0.955458	2	3	1.20912	0.273956	0.562179	2.59986	NO	157 1422 Tektin-2 [Crassostrea gigas]
CL7405.Contig2_H1	0.194103	0.316383	-0.423053	0.1888	0.825943	8	8	1.21422	0.280031	0.655044	2.28403	NO	113 1402 minus strand S-adenosylhomocysteine hydrolase [Crassostrea ariakensis]; 113 1402 minus strand S-adenosylhomocysteine hydrolase [Crassostrea ariakensis]
CL7405.Contig1_H1	0.194103	0.316383	-0.423053	0.1888	0.825943	8	8	1.21422	0.280031	0.655044	2.28403	NO	113 1402 minus strand S-adenosylhomocysteine hydrolase [Crassostrea ariakensis]; 113 1402 minus strand S-adenosylhomocysteine hydrolase [Crassostrea ariakensis]
CL17234.Contig5_H1	0.186622	0.376315	-0.537841	0.187562	0.923089	2	13	1.20517	0.269238	0.584008	2.51705	NO	459 755 minus strand heat shock protein beta-1 [Trichinella spiralis] gi; 464 763 minus strand heat shock protein beta-1 [Trichinella spiralis] gi; 437 736 minus strand heat shock protein beta-1 [Trichinella spiralis] gi; 437 736 minus strand heat shock protein beta-1 [Trichinella spiralis] gi; 437 736 minus strand heat shock protein beta-1 [Trichinella spiralis] gi
CL17234.Contig4_H1	0.186622	0.376315	-0.537841	0.187562	0.923089	2	13	1.20517	0.269238	0.584008	2.51705	NO	459 755 minus strand heat shock protein beta-1 [Trichinella spiralis] gi; 464 763 minus strand heat shock protein beta-1 [Trichinella spiralis] gi; 437 736 minus strand heat shock protein beta-1 [Trichinella spiralis] gi; 437 736 minus strand heat shock protein beta-1 [Trichinella spiralis] gi; 437 736 minus strand heat shock protein beta-1 [Trichinella spiralis] gi
CL17234.Contig3_H1	0.186622	0.376315	-0.537841	0.187562	0.923089	2	13	1.20517	0.269238	0.584008	2.51705	NO	459 755 minus strand heat shock protein beta-1 [Trichinella spiralis] gi; 464 763 minus strand heat shock protein beta-1 [Trichinella spiralis] gi; 437 736 minus strand heat shock protein beta-1 [Trichinella spiralis] gi; 437 736 minus strand heat shock protein beta-1 [Trichinella spiralis] gi; 437 736 minus strand heat shock protein beta-1 [Trichinella spiralis] gi
CL17234.Contig2_H1	0.186622	0.376315	-0.537841	0.187562	0.923089	2	13	1.20517	0.269238	0.584008	2.51705	NO	459 755 minus strand heat shock protein beta-1 [Trichinella spiralis] gi; 464 763 minus strand heat shock protein beta-1 [Trichinella spiralis] gi; 437 736 minus strand heat shock protein beta-1 [Trichinella spiralis] gi; 437 736 minus strand heat shock protein beta-1 [Trichinella spiralis] gi; 437 736 minus strand heat shock protein beta-1 [Trichinella spiralis] gi
CL17234.Contig1_H1	0.186622	0.376315	-0.537841	0.187562	0.923089	2	13	1.20517	0.269238	0.584008	2.51705	NO	459 755 minus strand heat shock protein beta-1 [Trichinella spiralis] gi; 464 763 minus strand heat shock protein beta-1 [Trichinella spiralis] gi; 437 736 minus strand heat shock protein beta-1 [Trichinella spiralis] gi; 437 736 minus strand heat shock protein beta-1 [Trichinella spiralis] gi; 437 736 minus strand heat shock protein beta-1 [Trichinella spiralis] gi
CL20630.Contig5_H1	0.18852	0.383614	-0.545692	0.186772	0.931556	2	4	1.20746	0.271976	0.579441	2.53846	NO	1 1815 Glycogen phosphorylase	muscle form [Crassostrea gigas]""
Unigene74551_H1	0.189696	0.380213	-0.55755	0.186038	0.949921	3	3	1.20888	0.273673	0.57261	2.5855	NO	9 161 PREDICTED: tubulin alpha-1C chain-like [Acyrthosiphon pisum]; 9 161 Tubulin alpha-3 chain (Fragments) OS=Mesocricetus auratus PE=1 SV=1
Unigene70816_H1	0.189696	0.380213	-0.55755	0.186038	0.949921	3	3	1.20888	0.273673	0.57261	2.5855	NO	9 161 PREDICTED: tubulin alpha-1C chain-like [Acyrthosiphon pisum]; 9 161 Tubulin alpha-3 chain (Fragments) OS=Mesocricetus auratus PE=1 SV=1
CL7386.Contig6_H1	-0.191302	0.345302	-0.874189	-0.185915	0.477929	5	5	0.825883	-0.275991	0.4172	1.61273	NO	92 1813 minus strand Dihydropyrimidinase [Crassostrea gigas]
Unigene3832_H1	0.184037	0.357108	-0.510528	0.185765	0.879043	4	5	1.20206	0.265509	0.600178	2.40859	NO	613 846 cytochrome c oxidase subunit Va [Antheraea yamamai] gi
CL41703.Contig2_H1	0.187476	0.229	-0.260496	0.185471	0.641227	19	33	1.2062	0.270471	0.770669	1.89881	NO	63 1865 Dolichyl-diphosphooligosaccharide--protein glycosyltransferase subunit 1 [Crassostrea gigas]; 63 1865 Dolichyl-diphosphooligosaccharide--protein glycosyltransferase subunit 1 [Crassostrea gigas]
CL41703.Contig1_H1	0.187476	0.229	-0.260496	0.185471	0.641227	19	33	1.2062	0.270471	0.770669	1.89881	NO	63 1865 Dolichyl-diphosphooligosaccharide--protein glycosyltransferase subunit 1 [Crassostrea gigas]; 63 1865 Dolichyl-diphosphooligosaccharide--protein glycosyltransferase subunit 1 [Crassostrea gigas]
CL34074.Contig5_H1	0.181417	0.375	-0.551189	0.184715	0.902144	3	5	1.19891	0.261729	0.576264	2.46488	NO	365 2530 minus strand calpain B [Gecarcinus lateralis]
CL26274.Contig1_H1	0.187324	0.261852	-0.314802	0.184617	0.707635	12	33	1.20602	0.270251	0.729933	2.02919	NO	496 2151 NADP-dependent malic enzyme [Crassostrea gigas]
CL10973.Contig3_H1	-0.183963	0.346036	-0.869293	-0.18302	0.486775	5	6	0.831966	-0.265403	0.419248	1.62706	NO	1252 1812 minus strand Alanine--glyoxylate aminotransferase 2	mitochondrial [Crassostrea gigas]""
Unigene58786_H1	0.188253	0.393349	-0.581981	0.181367	0.968231	2	3	1.20714	0.271592	0.55879	2.63328	NO	90 677 minus strand PREDICTED: 15-hydroxyprostaglandin dehydrogenase [NAD+] [Gallus gallus]; 90 683 minus strand PREDICTED: 15-hydroxyprostaglandin dehydrogenase [NAD+] [Gallus gallus]; 69 776 PREDICTED: 15-hydroxyprostaglandin dehydrogenase [NAD+] [Gallus gallus]; 69 779 PREDICTED: 15-hydroxyprostaglandin dehydrogenase [NAD+] [Gallus gallus]
Unigene57240_H1	0.188253	0.393349	-0.581981	0.181367	0.968231	2	3	1.20714	0.271592	0.55879	2.63328	NO	90 677 minus strand PREDICTED: 15-hydroxyprostaglandin dehydrogenase [NAD+] [Gallus gallus]; 90 683 minus strand PREDICTED: 15-hydroxyprostaglandin dehydrogenase [NAD+] [Gallus gallus]; 69 776 PREDICTED: 15-hydroxyprostaglandin dehydrogenase [NAD+] [Gallus gallus]; 69 779 PREDICTED: 15-hydroxyprostaglandin dehydrogenase [NAD+] [Gallus gallus]
Unigene48682_H1	0.188253	0.393349	-0.581981	0.181367	0.968231	2	3	1.20714	0.271592	0.55879	2.63328	NO	90 677 minus strand PREDICTED: 15-hydroxyprostaglandin dehydrogenase [NAD+] [Gallus gallus]; 90 683 minus strand PREDICTED: 15-hydroxyprostaglandin dehydrogenase [NAD+] [Gallus gallus]; 69 776 PREDICTED: 15-hydroxyprostaglandin dehydrogenase [NAD+] [Gallus gallus]; 69 779 PREDICTED: 15-hydroxyprostaglandin dehydrogenase [NAD+] [Gallus gallus]
CL44148.Contig4_H1	0.188253	0.393349	-0.581981	0.181367	0.968231	2	3	1.20714	0.271592	0.55879	2.63328	NO	90 677 minus strand PREDICTED: 15-hydroxyprostaglandin dehydrogenase [NAD+] [Gallus gallus]; 90 683 minus strand PREDICTED: 15-hydroxyprostaglandin dehydrogenase [NAD+] [Gallus gallus]; 69 776 PREDICTED: 15-hydroxyprostaglandin dehydrogenase [NAD+] [Gallus gallus]; 69 779 PREDICTED: 15-hydroxyprostaglandin dehydrogenase [NAD+] [Gallus gallus]
Unigene30320_H1	-0.181625	0.323684	-0.806477	-0.181084	0.456383	5	17	0.833914	-0.26203	0.446428	1.57836	NO	957 2147 haemocyanin [Aplysia californica]
Unigene35960_H1	-0.17689	0.390254	-0.936251	-0.180602	0.592064	2	4	0.837872	-0.255198	0.392095	1.80772	NO	3 551 minus strand Spectrin beta chain [Crassostrea gigas]
CL8282.Contig5_H1	0.180135	0.335117	-0.472536	0.180482	0.837566	6	6	1.19738	0.25988	0.623419	2.31074	NO	269 1504 Ribosome-binding protein 1 [Crassostrea gigas]; 265 1500 Ribosome-binding protein 1 [Crassostrea gigas]
CL8282.Contig2_H1	0.180135	0.335117	-0.472536	0.180482	0.837566	6	6	1.19738	0.25988	0.623419	2.31074	NO	269 1504 Ribosome-binding protein 1 [Crassostrea gigas]; 265 1500 Ribosome-binding protein 1 [Crassostrea gigas]
Unigene30318_H1	-0.182297	0.393945	-0.960475	-0.180045	0.585719	2	3	0.833354	-0.262999	0.382711	1.79628	NO	1 945 hemocyanin isoform 1 [Haliotis diversicolor]
CL13128.Contig8_H1	0.180959	0.337114	-0.482094	0.179968	0.842469	5	8	1.19837	0.261068	0.617489	2.32209	NO	197 913 PREDICTED: l-xylulose reductase-like [Monodelphis domestica]; 197 913 PREDICTED: l-xylulose reductase-like [Monodelphis domestica]; 197 913 PREDICTED: l-xylulose reductase-like [Monodelphis domestica]; 197 913 PREDICTED: l-xylulose reductase-like [Monodelphis domestica]; 197 913 PREDICTED: l-xylulose reductase-like [Monodelphis domestica]; 197 913 PREDICTED: l-xylulose reductase-like [Mon…
CL13128.Contig7_H1	0.180959	0.337114	-0.482094	0.179968	0.842469	5	8	1.19837	0.261068	0.617489	2.32209	NO	197 913 PREDICTED: l-xylulose reductase-like [Monodelphis domestica]; 197 913 PREDICTED: l-xylulose reductase-like [Monodelphis domestica]; 197 913 PREDICTED: l-xylulose reductase-like [Monodelphis domestica]; 197 913 PREDICTED: l-xylulose reductase-like [Monodelphis domestica]; 197 913 PREDICTED: l-xylulose reductase-like [Monodelphis domestica]; 197 913 PREDICTED: l-xylulose reductase-like [Mon…
CL13128.Contig6_H1	0.180959	0.337114	-0.482094	0.179968	0.842469	5	8	1.19837	0.261068	0.617489	2.32209	NO	197 913 PREDICTED: l-xylulose reductase-like [Monodelphis domestica]; 197 913 PREDICTED: l-xylulose reductase-like [Monodelphis domestica]; 197 913 PREDICTED: l-xylulose reductase-like [Monodelphis domestica]; 197 913 PREDICTED: l-xylulose reductase-like [Monodelphis domestica]; 197 913 PREDICTED: l-xylulose reductase-like [Monodelphis domestica]; 197 913 PREDICTED: l-xylulose reductase-like [Mon…
CL13128.Contig5_H1	0.180959	0.337114	-0.482094	0.179968	0.842469	5	8	1.19837	0.261068	0.617489	2.32209	NO	197 913 PREDICTED: l-xylulose reductase-like [Monodelphis domestica]; 197 913 PREDICTED: l-xylulose reductase-like [Monodelphis domestica]; 197 913 PREDICTED: l-xylulose reductase-like [Monodelphis domestica]; 197 913 PREDICTED: l-xylulose reductase-like [Monodelphis domestica]; 197 913 PREDICTED: l-xylulose reductase-like [Monodelphis domestica]; 197 913 PREDICTED: l-xylulose reductase-like [Mon…
CL13128.Contig4_H1	0.180959	0.337114	-0.482094	0.179968	0.842469	5	8	1.19837	0.261068	0.617489	2.32209	NO	197 913 PREDICTED: l-xylulose reductase-like [Monodelphis domestica]; 197 913 PREDICTED: l-xylulose reductase-like [Monodelphis domestica]; 197 913 PREDICTED: l-xylulose reductase-like [Monodelphis domestica]; 197 913 PREDICTED: l-xylulose reductase-like [Monodelphis domestica]; 197 913 PREDICTED: l-xylulose reductase-like [Monodelphis domestica]; 197 913 PREDICTED: l-xylulose reductase-like [Mon…
CL13128.Contig3_H1	0.180959	0.337114	-0.482094	0.179968	0.842469	5	8	1.19837	0.261068	0.617489	2.32209	NO	197 913 PREDICTED: l-xylulose reductase-like [Monodelphis domestica]; 197 913 PREDICTED: l-xylulose reductase-like [Monodelphis domestica]; 197 913 PREDICTED: l-xylulose reductase-like [Monodelphis domestica]; 197 913 PREDICTED: l-xylulose reductase-like [Monodelphis domestica]; 197 913 PREDICTED: l-xylulose reductase-like [Monodelphis domestica]; 197 913 PREDICTED: l-xylulose reductase-like [Mon…
CL13128.Contig1_H1	0.180959	0.337114	-0.482094	0.179968	0.842469	5	8	1.19837	0.261068	0.617489	2.32209	NO	197 913 PREDICTED: l-xylulose reductase-like [Monodelphis domestica]; 197 913 PREDICTED: l-xylulose reductase-like [Monodelphis domestica]; 197 913 PREDICTED: l-xylulose reductase-like [Monodelphis domestica]; 197 913 PREDICTED: l-xylulose reductase-like [Monodelphis domestica]; 197 913 PREDICTED: l-xylulose reductase-like [Monodelphis domestica]; 197 913 PREDICTED: l-xylulose reductase-like [Mon…
CL13128.Contig17_H1	0.180959	0.337114	-0.482094	0.179968	0.842469	5	8	1.19837	0.261068	0.617489	2.32209	NO	197 913 PREDICTED: l-xylulose reductase-like [Monodelphis domestica]; 197 913 PREDICTED: l-xylulose reductase-like [Monodelphis domestica]; 197 913 PREDICTED: l-xylulose reductase-like [Monodelphis domestica]; 197 913 PREDICTED: l-xylulose reductase-like [Monodelphis domestica]; 197 913 PREDICTED: l-xylulose reductase-like [Monodelphis domestica]; 197 913 PREDICTED: l-xylulose reductase-like [Mon…
CL13128.Contig16_H1	0.180959	0.337114	-0.482094	0.179968	0.842469	5	8	1.19837	0.261068	0.617489	2.32209	NO	197 913 PREDICTED: l-xylulose reductase-like [Monodelphis domestica]; 197 913 PREDICTED: l-xylulose reductase-like [Monodelphis domestica]; 197 913 PREDICTED: l-xylulose reductase-like [Monodelphis domestica]; 197 913 PREDICTED: l-xylulose reductase-like [Monodelphis domestica]; 197 913 PREDICTED: l-xylulose reductase-like [Monodelphis domestica]; 197 913 PREDICTED: l-xylulose reductase-like [Mon…
CL13128.Contig15_H1	0.180959	0.337114	-0.482094	0.179968	0.842469	5	8	1.19837	0.261068	0.617489	2.32209	NO	197 913 PREDICTED: l-xylulose reductase-like [Monodelphis domestica]; 197 913 PREDICTED: l-xylulose reductase-like [Monodelphis domestica]; 197 913 PREDICTED: l-xylulose reductase-like [Monodelphis domestica]; 197 913 PREDICTED: l-xylulose reductase-like [Monodelphis domestica]; 197 913 PREDICTED: l-xylulose reductase-like [Monodelphis domestica]; 197 913 PREDICTED: l-xylulose reductase-like [Mon…
CL39270.Contig1_H1	-0.181728	0.312218	-0.793444	-0.178983	0.434612	5	30	0.833828	-0.262179	0.452284	1.54436	NO	43 591 minus strand cyclophilin type peptidyl-prolyl cis-trans isomerase [Glossina morsitans morsitans]
CL49568.Contig2_H1	-0.181157	0.390925	-0.955714	-0.178828	0.585364	2	4	0.834305	-0.261354	0.384538	1.79565	NO	835 1083 minus strand Calmodulin [Crassostrea gigas]
CL36771.Contig2_H1	0.179725	0.349468	-0.501704	0.176959	0.859731	5	5	1.19689	0.259288	0.605498	2.36253	NO	99 3011 Eukaryotic translation initiation factor 3 subunit A [Crassostrea gigas]
CL6849.Contig7_H1	0.17827	0.349835	-0.504805	0.175616	0.860574	4	7	1.19515	0.25719	0.603623	2.36452	NO	546 995 Hypothetical protein CBG12002 [Caenorhabditis briggsae]; 543 995 minus strand PREDICTED: tubulin polymerization-promoting protein family member 2-like [Anolis carolinensis]; 546 995 Hypothetical protein CBG12002 [Caenorhabditis briggsae]; 546 995 minus strand Hypothetical protein CBG12002 [Caenorhabditis briggsae]
CL6849.Contig6_H1	0.17827	0.349835	-0.504805	0.175616	0.860574	4	7	1.19515	0.25719	0.603623	2.36452	NO	546 995 Hypothetical protein CBG12002 [Caenorhabditis briggsae]; 543 995 minus strand PREDICTED: tubulin polymerization-promoting protein family member 2-like [Anolis carolinensis]; 546 995 Hypothetical protein CBG12002 [Caenorhabditis briggsae]; 546 995 minus strand Hypothetical protein CBG12002 [Caenorhabditis briggsae]
CL6849.Contig2_H1	0.17827	0.349835	-0.504805	0.175616	0.860574	4	7	1.19515	0.25719	0.603623	2.36452	NO	546 995 Hypothetical protein CBG12002 [Caenorhabditis briggsae]; 543 995 minus strand PREDICTED: tubulin polymerization-promoting protein family member 2-like [Anolis carolinensis]; 546 995 Hypothetical protein CBG12002 [Caenorhabditis briggsae]; 546 995 minus strand Hypothetical protein CBG12002 [Caenorhabditis briggsae]
CL6849.Contig1_H1	0.17827	0.349835	-0.504805	0.175616	0.860574	4	7	1.19515	0.25719	0.603623	2.36452	NO	546 995 Hypothetical protein CBG12002 [Caenorhabditis briggsae]; 543 995 minus strand PREDICTED: tubulin polymerization-promoting protein family member 2-like [Anolis carolinensis]; 546 995 Hypothetical protein CBG12002 [Caenorhabditis briggsae]; 546 995 minus strand Hypothetical protein CBG12002 [Caenorhabditis briggsae]
CL15074.Contig3_H1	-0.172029	0.389433	-0.928885	-0.174433	0.586169	2	5	0.841955	-0.248186	0.394994	1.79709	NO	192 1820 PREDICTED: copine IV-like [Saccoglossus kowalevskii]; 125 1753 PREDICTED: copine IV-like [Saccoglossus kowalevskii]
CL15074.Contig1_H1	-0.172029	0.389433	-0.928885	-0.174433	0.586169	2	5	0.841955	-0.248186	0.394994	1.79709	NO	192 1820 PREDICTED: copine IV-like [Saccoglossus kowalevskii]; 125 1753 PREDICTED: copine IV-like [Saccoglossus kowalevskii]
CL21389.Contig6_H1	0.17373	0.361806	-0.532472	0.173939	0.87504	3	8	1.18973	0.25064	0.587152	2.39897	NO	177 791 Ras-related protein Rab-1A [Haliotis discus discus]
Unigene30451_H1	0.177794	0.403682	-0.609681	0.173304	0.977651	2	2	1.19458	0.256502	0.543524	2.6582	NO	241 1110 minus strand N(G)	N(G)-dimethylarginine dimethylaminohydrolase 1 [Crassostrea gigas]; 241 1110 minus strand N(G)	N(G)-dimethylarginine dimethylaminohydrolase 1 [Crassostrea gigas]; 241 1110 minus strand N(G)	N(G)-dimethylarginine dimethylaminohydrolase 1 [Crassostrea gigas]""
CL7107.Contig3_H1	0.177794	0.403682	-0.609681	0.173304	0.977651	2	2	1.19458	0.256502	0.543524	2.6582	NO	241 1110 minus strand N(G)	N(G)-dimethylarginine dimethylaminohydrolase 1 [Crassostrea gigas]; 241 1110 minus strand N(G)	N(G)-dimethylarginine dimethylaminohydrolase 1 [Crassostrea gigas]; 241 1110 minus strand N(G)	N(G)-dimethylarginine dimethylaminohydrolase 1 [Crassostrea gigas]""
CL7107.Contig1_H1	0.177794	0.403682	-0.609681	0.173304	0.977651	2	2	1.19458	0.256502	0.543524	2.6582	NO	241 1110 minus strand N(G)	N(G)-dimethylarginine dimethylaminohydrolase 1 [Crassostrea gigas]; 241 1110 minus strand N(G)	N(G)-dimethylarginine dimethylaminohydrolase 1 [Crassostrea gigas]; 241 1110 minus strand N(G)	N(G)-dimethylarginine dimethylaminohydrolase 1 [Crassostrea gigas]""
CL31231.Contig3_H1	0.170588	0.333968	-0.478211	0.171502	0.825464	4	22	1.186	0.246107	0.619891	2.28294	NO	2 1174 endo-1	3-beta-D-glucanase [Littorina sitkana]""
CL5795.Contig8_H1	0.174779	0.400437	-0.606503	0.171131	0.964924	2	2	1.19098	0.252153	0.545254	2.62459	NO	371 820 minus strand Peroxiredoxin-5	mitochondrial [Crassostrea gigas]; 91 528 minus strand Peroxiredoxin-5	mitochondrial [Crassostrea gigas]; 113 550 Peroxiredoxin-5	mitochondrial [Crassostrea gigas]; 453 902 Peroxiredoxin-5	mitochondrial [Crassostrea gigas]; 87 530 Peroxiredoxin-5	mitochondrial [Crassostrea gigas]""
CL5795.Contig7_H1	0.174779	0.400437	-0.606503	0.171131	0.964924	2	2	1.19098	0.252153	0.545254	2.62459	NO	371 820 minus strand Peroxiredoxin-5	mitochondrial [Crassostrea gigas]; 91 528 minus strand Peroxiredoxin-5	mitochondrial [Crassostrea gigas]; 113 550 Peroxiredoxin-5	mitochondrial [Crassostrea gigas]; 453 902 Peroxiredoxin-5	mitochondrial [Crassostrea gigas]; 87 530 Peroxiredoxin-5	mitochondrial [Crassostrea gigas]""
CL5795.Contig6_H1	0.174779	0.400437	-0.606503	0.171131	0.964924	2	2	1.19098	0.252153	0.545254	2.62459	NO	371 820 minus strand Peroxiredoxin-5	mitochondrial [Crassostrea gigas]; 91 528 minus strand Peroxiredoxin-5	mitochondrial [Crassostrea gigas]; 113 550 Peroxiredoxin-5	mitochondrial [Crassostrea gigas]; 453 902 Peroxiredoxin-5	mitochondrial [Crassostrea gigas]; 87 530 Peroxiredoxin-5	mitochondrial [Crassostrea gigas]""
CL5795.Contig5_H1	0.174779	0.400437	-0.606503	0.171131	0.964924	2	2	1.19098	0.252153	0.545254	2.62459	NO	371 820 minus strand Peroxiredoxin-5	mitochondrial [Crassostrea gigas]; 91 528 minus strand Peroxiredoxin-5	mitochondrial [Crassostrea gigas]; 113 550 Peroxiredoxin-5	mitochondrial [Crassostrea gigas]; 453 902 Peroxiredoxin-5	mitochondrial [Crassostrea gigas]; 87 530 Peroxiredoxin-5	mitochondrial [Crassostrea gigas]""
CL5795.Contig1_H1	0.174779	0.400437	-0.606503	0.171131	0.964924	2	2	1.19098	0.252153	0.545254	2.62459	NO	371 820 minus strand Peroxiredoxin-5	mitochondrial [Crassostrea gigas]; 91 528 minus strand Peroxiredoxin-5	mitochondrial [Crassostrea gigas]; 113 550 Peroxiredoxin-5	mitochondrial [Crassostrea gigas]; 453 902 Peroxiredoxin-5	mitochondrial [Crassostrea gigas]; 87 530 Peroxiredoxin-5	mitochondrial [Crassostrea gigas]""
Unigene638_H1	-0.171427	0.343282	-0.848792	-0.170444	0.496292	5	7	0.842462	-0.247316	0.427932	1.64262	NO	184 438 PREDICTED: similar to CG14235 CG14235-PA [Tribolium castaneum] gi
CL4145.Contig20_H1	0.17147	0.151201	-0.122817	0.170192	0.467421	52	103	1.18705	0.247379	0.884425	1.59587	NO	299 7507 minus strand filamin [Clonorchis sinensis]
CL47586.Contig7_H1	0.165189	0.372149	-0.579508	0.169964	0.885433	3	4	1.17962	0.238317	0.560174	2.42403	NO	557 2329 minus strand Collagen alpha-3(VI) chain [Crassostrea gigas]
CL5384.Contig8_H1	-0.173079	0.399583	-0.956899	-0.169476	0.604163	2	2	0.841071	-0.249701	0.384082	1.82972	NO	130 1161 minus strand Isocitrate dehydrogenase [NAD] subunit alpha	mitochondrial [Crassostrea gigas]; 198 1229 minus strand Isocitrate dehydrogenase [NAD] subunit alpha	mitochondrial [Crassostrea gigas]""
CL5384.Contig7_H1	-0.173079	0.399583	-0.956899	-0.169476	0.604163	2	2	0.841071	-0.249701	0.384082	1.82972	NO	130 1161 minus strand Isocitrate dehydrogenase [NAD] subunit alpha	mitochondrial [Crassostrea gigas]; 198 1229 minus strand Isocitrate dehydrogenase [NAD] subunit alpha	mitochondrial [Crassostrea gigas]""
Unigene26795_H1	-0.167489	0.242775	-0.643967	-0.168002	0.306943	14	48	0.845786	-0.241635	0.525205	1.35926	NO	552 1886 minus strand intermediate filament protein [Biomphalaria glabrata]
CL17601.Contig8_H1	-0.168813	0.368828	-0.895326	-0.167475	0.534541	3	6	0.844667	-0.243545	0.408474	1.70667	NO	77 511 cytochrome c oxidase subunit VIIa polypeptide 2 like [Xenopus (Silurana) tropicalis]; 77 511 cytochrome c oxidase subunit VIIa polypeptide 2 like [Xenopus (Silurana) tropicalis]; 77 511 cytochrome c oxidase subunit VIIa polypeptide 2 like [Xenopus (Silurana) tropicalis]; 545 979 cytochrome c oxidase subunit VIIa polypeptide 2 like [Xenopus (Silurana) tropicalis]
CL17601.Contig7_H1	-0.168813	0.368828	-0.895326	-0.167475	0.534541	3	6	0.844667	-0.243545	0.408474	1.70667	NO	77 511 cytochrome c oxidase subunit VIIa polypeptide 2 like [Xenopus (Silurana) tropicalis]; 77 511 cytochrome c oxidase subunit VIIa polypeptide 2 like [Xenopus (Silurana) tropicalis]; 77 511 cytochrome c oxidase subunit VIIa polypeptide 2 like [Xenopus (Silurana) tropicalis]; 545 979 cytochrome c oxidase subunit VIIa polypeptide 2 like [Xenopus (Silurana) tropicalis]
CL17601.Contig6_H1	-0.168813	0.368828	-0.895326	-0.167475	0.534541	3	6	0.844667	-0.243545	0.408474	1.70667	NO	77 511 cytochrome c oxidase subunit VIIa polypeptide 2 like [Xenopus (Silurana) tropicalis]; 77 511 cytochrome c oxidase subunit VIIa polypeptide 2 like [Xenopus (Silurana) tropicalis]; 77 511 cytochrome c oxidase subunit VIIa polypeptide 2 like [Xenopus (Silurana) tropicalis]; 545 979 cytochrome c oxidase subunit VIIa polypeptide 2 like [Xenopus (Silurana) tropicalis]
CL17601.Contig2_H1	-0.168813	0.368828	-0.895326	-0.167475	0.534541	3	6	0.844667	-0.243545	0.408474	1.70667	NO	77 511 cytochrome c oxidase subunit VIIa polypeptide 2 like [Xenopus (Silurana) tropicalis]; 77 511 cytochrome c oxidase subunit VIIa polypeptide 2 like [Xenopus (Silurana) tropicalis]; 77 511 cytochrome c oxidase subunit VIIa polypeptide 2 like [Xenopus (Silurana) tropicalis]; 545 979 cytochrome c oxidase subunit VIIa polypeptide 2 like [Xenopus (Silurana) tropicalis]
CL37188.Contig1_H1	-0.168974	0.331224	-0.814823	-0.167031	0.469729	5	13	0.844531	-0.243777	0.442718	1.59956	NO	36 770 minus strand Endoplasmic reticulum protein ERp29 [Crassostrea gigas]
CL6833.Contig3_H1	0.164035	0.354124	-0.531833	0.166774	0.862837	3	10	1.17826	0.236653	0.587527	2.36987	NO	125 550 minus strand ribosomal protein S20 [Chlamys farreri]; 125 550 minus strand ribosomal protein S20 [Chlamys farreri]; 125 550 minus strand ribosomal protein S20 [Chlamys farreri]
CL6833.Contig2_H1	0.164035	0.354124	-0.531833	0.166774	0.862837	3	10	1.17826	0.236653	0.587527	2.36987	NO	125 550 minus strand ribosomal protein S20 [Chlamys farreri]; 125 550 minus strand ribosomal protein S20 [Chlamys farreri]; 125 550 minus strand ribosomal protein S20 [Chlamys farreri]
CL6833.Contig1_H1	0.164035	0.354124	-0.531833	0.166774	0.862837	3	10	1.17826	0.236653	0.587527	2.36987	NO	125 550 minus strand ribosomal protein S20 [Chlamys farreri]; 125 550 minus strand ribosomal protein S20 [Chlamys farreri]; 125 550 minus strand ribosomal protein S20 [Chlamys farreri]
CL875.Contig2_H1	0.170205	0.401582	-0.615256	0.165869	0.958071	2	2	1.18555	0.245553	0.540503	2.60666	NO	4 2400 IQ motif containing GTPase activating protein 2 [Xenopus laevis] gi; 4 2169 IQ motif containing GTPase activating protein 2 [Xenopus laevis] gi
CL875.Contig1_H1	0.170205	0.401582	-0.615256	0.165869	0.958071	2	2	1.18555	0.245553	0.540503	2.60666	NO	4 2400 IQ motif containing GTPase activating protein 2 [Xenopus laevis] gi; 4 2169 IQ motif containing GTPase activating protein 2 [Xenopus laevis] gi
Unigene52953_H1	-0.165886	0.37725	-0.91942	-0.165135	0.549877	3	5	0.847143	-0.239322	0.39875	1.73304	NO	94 519 minus strand hypothetical protein BRAFLDRAFT_115029 [Branchiostoma floridae] gi
Unigene24847_H1	-0.166803	0.396337	-0.948701	-0.164353	0.613546	2	2	0.846366	-0.240646	0.387244	1.84697	NO	2 352 Ribosome-binding protein 1 [Crassostrea gigas]
CL29794.Contig2_H1	0.165334	0.279828	-0.375634	0.163541	0.709007	5	47	1.17979	0.238527	0.686854	2.03197	NO	131 544 Histone H2B	gonadal OS=Patella granatina PE=1 SV=2""
CL25607.Contig2_H1	0.159892	0.390027	-0.601922	0.162133	0.918833	2	4	1.17338	0.230676	0.547758	2.50636	NO	259 1296 minus strand GD20916 [Drosophila simulans] gi
CL45489.Contig2_H1	0.163644	0.355455	-0.519577	0.161083	0.865446	4	6	1.17779	0.236088	0.594772	2.37607	NO	304 1830 minus strand Methenyltetrahydrofolate synthetase domain-containing protein [Crassostrea gigas]
Unigene65787_H1	0.161315	0.318725	-0.457938	0.160787	0.791242	5	24	1.17505	0.232728	0.632587	2.20613	NO	527 1321 minus strand troponin T [Mizuhopecten yessoensis]; 305 1099 minus strand troponin T [Mizuhopecten yessoensis]; 305 1099 minus strand troponin T [Mizuhopecten yessoensis]
CL2214.Contig4_H1	0.161315	0.318725	-0.457938	0.160787	0.791242	5	24	1.17505	0.232728	0.632587	2.20613	NO	527 1321 minus strand troponin T [Mizuhopecten yessoensis]; 305 1099 minus strand troponin T [Mizuhopecten yessoensis]; 305 1099 minus strand troponin T [Mizuhopecten yessoensis]
CL2214.Contig3_H1	0.161315	0.318725	-0.457938	0.160787	0.791242	5	24	1.17505	0.232728	0.632587	2.20613	NO	527 1321 minus strand troponin T [Mizuhopecten yessoensis]; 305 1099 minus strand troponin T [Mizuhopecten yessoensis]; 305 1099 minus strand troponin T [Mizuhopecten yessoensis]
CL11390.Contig2_H1	0.158826	0.350286	-0.519725	0.159034	0.84343	3	9	1.17213	0.229138	0.594684	2.32433	NO	80 250 minus strand 40S ribosomal protein S29 [Ornithodoros parkeri]
CL28311.Contig1_H1	0.160657	0.396696	-0.625532	0.157326	0.945259	2	3	1.17428	0.23178	0.534977	2.57348	NO	89 361 40S ribosomal protein S18 OS=Rattus norvegicus GN=Rps18 PE=1 SV=3
CL15038.Contig1_H1	0.157183	0.343941	-0.510033	0.154595	0.834867	3	26	1.17021	0.226767	0.600476	2.30451	NO	303 500 minus strand protein lethal	putative [Pediculus humanus corporis] gi""
CL9369.Contig9_H1	0.152441	0.398006	-0.622063	0.154378	0.940121	2	2	1.16467	0.219926	0.536836	2.56029	NO	95 271 minus strand hypothetical protein EAI_01530 [Harpegnathos saltator]
CL4062.Contig3_H1	0.15676	0.329175	-0.491689	0.154263	0.809795	5	10	1.16972	0.226157	0.611593	2.24745	NO	430 759 hypothetical protein [Amblyomma maculatum]; 336 665 hypothetical protein [Amblyomma maculatum]
CL4062.Contig2_H1	0.15676	0.329175	-0.491689	0.154263	0.809795	5	10	1.16972	0.226157	0.611593	2.24745	NO	430 759 hypothetical protein [Amblyomma maculatum]; 336 665 hypothetical protein [Amblyomma maculatum]
CL31954.Contig1_H1	-0.152672	0.401197	-0.933317	-0.153557	0.633708	2	2	0.858411	-0.220259	0.393247	1.88459	NO	40 609 minus strand ependymin related protein-1 precursor [Haliotis discus discus]
Unigene11521_H1	-0.150052	0.346061	-0.828086	-0.152698	0.532761	4	8	0.860663	-0.21648	0.436885	1.70363	NO	118 1629 PREDICTED: similar to tektin 3 [Ciona intestinalis]
CL11779.Contig2_H1	-0.149814	0.400878	-0.936425	-0.152457	0.646205	2	2	0.860868	-0.216136	0.392027	1.90829	NO	11 1462 coronin [Schistosoma mansoni]
CL28960.Contig2_H1	-0.151346	0.239391	-0.621423	-0.151976	0.323693	17	30	0.85955	-0.218347	0.53718	1.38222	NO	519 3182 minus strand Alpha-actinin	sarcomeric [Crassostrea gigas]""
CL24053.Contig3_H1	0.153414	0.298703	-0.427787	0.150874	0.74658	6	30	1.16581	0.22133	0.65195	2.10977	NO	126 704 minus strand ribosomal protein L12 [Ixodes scapularis]
CL17182.Contig1_H1	0.152061	0.389553	-0.615562	0.150695	0.923528	2	3	1.16423	0.219378	0.540337	2.51816	NO	143 634 minus strand ribosomal protein S14 [Solea senegalensis]
CL46825.Contig1_H1	-0.154918	0.390802	-0.926871	-0.15053	0.599676	2	3	0.856486	-0.223499	0.39579	1.82153	NO	75 455 minus strand PREDICTED: calnexin [Strongylocentrotus purpuratus]
CL3717.Contig4_H1	0.144675	0.403372	-0.648004	0.148913	0.937633	2	2	1.15566	0.208722	0.523089	2.55393	NO	696 4010 Lethal(2) giant larvae-like protein 1 [Crassostrea gigas]; 657 3971 minus strand Lethal(2) giant larvae-like protein 1 [Crassostrea gigas]; 696 3749 minus strand Lethal(2) giant larvae-like protein 1 [Crassostrea gigas]; 156 3338 Lethal(2) giant larvae-like protein 1 [Crassostrea gigas]; 156 3209 Lethal(2) giant larvae-like protein 1 [Crassostrea gigas]; 156 3470 Lethal(2) giant larvae-l…
CL3717.Contig3_H1	0.144675	0.403372	-0.648004	0.148913	0.937633	2	2	1.15566	0.208722	0.523089	2.55393	NO	696 4010 Lethal(2) giant larvae-like protein 1 [Crassostrea gigas]; 657 3971 minus strand Lethal(2) giant larvae-like protein 1 [Crassostrea gigas]; 696 3749 minus strand Lethal(2) giant larvae-like protein 1 [Crassostrea gigas]; 156 3338 Lethal(2) giant larvae-like protein 1 [Crassostrea gigas]; 156 3209 Lethal(2) giant larvae-like protein 1 [Crassostrea gigas]; 156 3470 Lethal(2) giant larvae-l…
CL3717.Contig2_H1	0.144675	0.403372	-0.648004	0.148913	0.937633	2	2	1.15566	0.208722	0.523089	2.55393	NO	696 4010 Lethal(2) giant larvae-like protein 1 [Crassostrea gigas]; 657 3971 minus strand Lethal(2) giant larvae-like protein 1 [Crassostrea gigas]; 696 3749 minus strand Lethal(2) giant larvae-like protein 1 [Crassostrea gigas]; 156 3338 Lethal(2) giant larvae-like protein 1 [Crassostrea gigas]; 156 3209 Lethal(2) giant larvae-like protein 1 [Crassostrea gigas]; 156 3470 Lethal(2) giant larvae-l…
CL3717.Contig19_H1	0.144675	0.403372	-0.648004	0.148913	0.937633	2	2	1.15566	0.208722	0.523089	2.55393	NO	696 4010 Lethal(2) giant larvae-like protein 1 [Crassostrea gigas]; 657 3971 minus strand Lethal(2) giant larvae-like protein 1 [Crassostrea gigas]; 696 3749 minus strand Lethal(2) giant larvae-like protein 1 [Crassostrea gigas]; 156 3338 Lethal(2) giant larvae-like protein 1 [Crassostrea gigas]; 156 3209 Lethal(2) giant larvae-like protein 1 [Crassostrea gigas]; 156 3470 Lethal(2) giant larvae-l…
CL3717.Contig18_H1	0.144675	0.403372	-0.648004	0.148913	0.937633	2	2	1.15566	0.208722	0.523089	2.55393	NO	696 4010 Lethal(2) giant larvae-like protein 1 [Crassostrea gigas]; 657 3971 minus strand Lethal(2) giant larvae-like protein 1 [Crassostrea gigas]; 696 3749 minus strand Lethal(2) giant larvae-like protein 1 [Crassostrea gigas]; 156 3338 Lethal(2) giant larvae-like protein 1 [Crassostrea gigas]; 156 3209 Lethal(2) giant larvae-like protein 1 [Crassostrea gigas]; 156 3470 Lethal(2) giant larvae-l…
CL3717.Contig16_H1	0.144675	0.403372	-0.648004	0.148913	0.937633	2	2	1.15566	0.208722	0.523089	2.55393	NO	696 4010 Lethal(2) giant larvae-like protein 1 [Crassostrea gigas]; 657 3971 minus strand Lethal(2) giant larvae-like protein 1 [Crassostrea gigas]; 696 3749 minus strand Lethal(2) giant larvae-like protein 1 [Crassostrea gigas]; 156 3338 Lethal(2) giant larvae-like protein 1 [Crassostrea gigas]; 156 3209 Lethal(2) giant larvae-like protein 1 [Crassostrea gigas]; 156 3470 Lethal(2) giant larvae-l…
Unigene30464_H1	0.145748	0.403786	-0.640893	0.148132	0.954548	2	2	1.1569	0.210269	0.526822	2.5975	NO	98 673 transforming protein Rho-like [Acyrthosiphon pisum]
CL24447.Contig2_H1	0.145735	0.393453	-0.613151	0.147766	0.924271	2	3	1.15689	0.210252	0.541641	2.52003	NO	15 1361 hypothetical protein BRAFLDRAFT_231908 [Branchiostoma floridae] gi
CL24228.Contig1_H1	0.147782	0.209024	-0.262429	0.147295	0.559205	21	65	1.15926	0.213205	0.769181	1.74928	NO	34 1122 Fructose-bisphosphate aldolase [Crassostrea gigas]
CL17623.Contig4_H1	0.14478	0.38479	-0.605631	0.146572	0.90066	2	4	1.15579	0.208873	0.54573	2.46123	NO	151 471 minus strand ribosomal protein rps25 [Arenicola marina]
CL16377.Contig9_H1	0.1495	0.270823	-0.373956	0.146466	0.69353	13	15	1.16125	0.215682	0.688007	2.00076	NO	110 1717 PREDICTED: glutamate dehydrogenase	mitochondrial-like [Oreochromis niloticus]; 110 1717 PREDICTED: glutamate dehydrogenase	mitochondrial-like [Oreochromis niloticus]; 110 1717 PREDICTED: glutamate dehydrogenase	mitochondrial-like [Oreochromis niloticus]""
CL16377.Contig8_H1	0.1495	0.270823	-0.373956	0.146466	0.69353	13	15	1.16125	0.215682	0.688007	2.00076	NO	110 1717 PREDICTED: glutamate dehydrogenase	mitochondrial-like [Oreochromis niloticus]; 110 1717 PREDICTED: glutamate dehydrogenase	mitochondrial-like [Oreochromis niloticus]; 110 1717 PREDICTED: glutamate dehydrogenase	mitochondrial-like [Oreochromis niloticus]""
CL16377.Contig10_H1	0.1495	0.270823	-0.373956	0.146466	0.69353	13	15	1.16125	0.215682	0.688007	2.00076	NO	110 1717 PREDICTED: glutamate dehydrogenase	mitochondrial-like [Oreochromis niloticus]; 110 1717 PREDICTED: glutamate dehydrogenase	mitochondrial-like [Oreochromis niloticus]; 110 1717 PREDICTED: glutamate dehydrogenase	mitochondrial-like [Oreochromis niloticus]""
Unigene53263_H1	-0.146151	0.355412	-0.84985	-0.146364	0.551512	4	7	0.864027	-0.210852	0.427479	1.73588	NO	76 522 minus strand Troponin C [Crassostrea gigas]; 173 619 minus strand Troponin C [Crassostrea gigas]; 173 619 minus strand Troponin C [Crassostrea gigas]
Unigene11674_H1	-0.146151	0.355412	-0.84985	-0.146364	0.551512	4	7	0.864027	-0.210852	0.427479	1.73588	NO	76 522 minus strand Troponin C [Crassostrea gigas]; 173 619 minus strand Troponin C [Crassostrea gigas]; 173 619 minus strand Troponin C [Crassostrea gigas]
CL13001.Contig4_H1	-0.146151	0.355412	-0.84985	-0.146364	0.551512	4	7	0.864027	-0.210852	0.427479	1.73588	NO	76 522 minus strand Troponin C [Crassostrea gigas]; 173 619 minus strand Troponin C [Crassostrea gigas]; 173 619 minus strand Troponin C [Crassostrea gigas]
CL49314.Contig5_H1	-0.146033	0.314686	-0.768156	-0.146332	0.471536	6	17	0.864129	-0.210682	0.463867	1.60245	NO	35 1861 hypothetical protein DAPPUDRAFT_309082 [Daphnia pulex]
CL3889.Contig6_H1	0.149569	0.330429	-0.489891	0.146266	0.803286	5	8	1.16133	0.215782	0.612693	2.23287	NO	3 1352 nervous system adducin [Aplysia californica] gi; 3 1418 Protein hu-li tai shao [Crassostrea gigas]; 3 1214 nervous system adducin [Aplysia californica] gi; 3 1319 minus strand nervous system adducin [Aplysia californica] gi; 3 1523 minus strand Protein hu-li tai shao [Crassostrea gigas]; 3 1439 minus strand Protein hu-li tai shao [Crassostrea gigas]; 3 1562 minus strand Protein hu-li tai s…
CL3889.Contig5_H1	0.149569	0.330429	-0.489891	0.146266	0.803286	5	8	1.16133	0.215782	0.612693	2.23287	NO	3 1352 nervous system adducin [Aplysia californica] gi; 3 1418 Protein hu-li tai shao [Crassostrea gigas]; 3 1214 nervous system adducin [Aplysia californica] gi; 3 1319 minus strand nervous system adducin [Aplysia californica] gi; 3 1523 minus strand Protein hu-li tai shao [Crassostrea gigas]; 3 1439 minus strand Protein hu-li tai shao [Crassostrea gigas]; 3 1562 minus strand Protein hu-li tai s…
CL3889.Contig4_H1	0.149569	0.330429	-0.489891	0.146266	0.803286	5	8	1.16133	0.215782	0.612693	2.23287	NO	3 1352 nervous system adducin [Aplysia californica] gi; 3 1418 Protein hu-li tai shao [Crassostrea gigas]; 3 1214 nervous system adducin [Aplysia californica] gi; 3 1319 minus strand nervous system adducin [Aplysia californica] gi; 3 1523 minus strand Protein hu-li tai shao [Crassostrea gigas]; 3 1439 minus strand Protein hu-li tai shao [Crassostrea gigas]; 3 1562 minus strand Protein hu-li tai s…
CL3889.Contig14_H1	0.149569	0.330429	-0.489891	0.146266	0.803286	5	8	1.16133	0.215782	0.612693	2.23287	NO	3 1352 nervous system adducin [Aplysia californica] gi; 3 1418 Protein hu-li tai shao [Crassostrea gigas]; 3 1214 nervous system adducin [Aplysia californica] gi; 3 1319 minus strand nervous system adducin [Aplysia californica] gi; 3 1523 minus strand Protein hu-li tai shao [Crassostrea gigas]; 3 1439 minus strand Protein hu-li tai shao [Crassostrea gigas]; 3 1562 minus strand Protein hu-li tai s…
CL3889.Contig13_H1	0.149569	0.330429	-0.489891	0.146266	0.803286	5	8	1.16133	0.215782	0.612693	2.23287	NO	3 1352 nervous system adducin [Aplysia californica] gi; 3 1418 Protein hu-li tai shao [Crassostrea gigas]; 3 1214 nervous system adducin [Aplysia californica] gi; 3 1319 minus strand nervous system adducin [Aplysia californica] gi; 3 1523 minus strand Protein hu-li tai shao [Crassostrea gigas]; 3 1439 minus strand Protein hu-li tai shao [Crassostrea gigas]; 3 1562 minus strand Protein hu-li tai s…
CL3889.Contig12_H1	0.149569	0.330429	-0.489891	0.146266	0.803286	5	8	1.16133	0.215782	0.612693	2.23287	NO	3 1352 nervous system adducin [Aplysia californica] gi; 3 1418 Protein hu-li tai shao [Crassostrea gigas]; 3 1214 nervous system adducin [Aplysia californica] gi; 3 1319 minus strand nervous system adducin [Aplysia californica] gi; 3 1523 minus strand Protein hu-li tai shao [Crassostrea gigas]; 3 1439 minus strand Protein hu-li tai shao [Crassostrea gigas]; 3 1562 minus strand Protein hu-li tai s…
CL3889.Contig11_H1	0.149569	0.330429	-0.489891	0.146266	0.803286	5	8	1.16133	0.215782	0.612693	2.23287	NO	3 1352 nervous system adducin [Aplysia californica] gi; 3 1418 Protein hu-li tai shao [Crassostrea gigas]; 3 1214 nervous system adducin [Aplysia californica] gi; 3 1319 minus strand nervous system adducin [Aplysia californica] gi; 3 1523 minus strand Protein hu-li tai shao [Crassostrea gigas]; 3 1439 minus strand Protein hu-li tai shao [Crassostrea gigas]; 3 1562 minus strand Protein hu-li tai s…
CL17390.Contig11_H1	-0.146561	0.395304	-0.929788	-0.145494	0.626622	2	2	0.863673	-0.211443	0.394638	1.87128	NO	201 4058 PREDICTED: xanthine dehydrogenase/oxidase-like [Amphimedon queenslandica]
CL6515.Contig1_H1	-0.147822	0.248367	-0.629241	-0.14535	0.3349	14	30	0.862584	-0.213263	0.532996	1.3978	NO	26 1909 Dolichyl-diphosphooligosaccharide--protein glycosyltransferase subunit 2 [Crassostrea gigas]
CL1888.Contig9_H1	0.137518	0.398687	-0.638283	0.143613	0.912254	2	2	1.14742	0.198396	0.528199	2.48993	NO	101 1693 CALNUC [Spodoptera frugiperda]; 141 1325 Nucleobindin-2 [Crassostrea gigas]; 141 1289 Nucleobindin-2 [Crassostrea gigas]
CL1888.Contig6_H1	0.137518	0.398687	-0.638283	0.143613	0.912254	2	2	1.14742	0.198396	0.528199	2.48993	NO	101 1693 CALNUC [Spodoptera frugiperda]; 141 1325 Nucleobindin-2 [Crassostrea gigas]; 141 1289 Nucleobindin-2 [Crassostrea gigas]
CL1888.Contig5_H1	0.137518	0.398687	-0.638283	0.143613	0.912254	2	2	1.14742	0.198396	0.528199	2.48993	NO	101 1693 CALNUC [Spodoptera frugiperda]; 141 1325 Nucleobindin-2 [Crassostrea gigas]; 141 1289 Nucleobindin-2 [Crassostrea gigas]
CL4706.Contig1_H1	0.144333	0.336627	-0.520284	0.143528	0.807498	5	8	1.15527	0.208228	0.594352	2.24229	NO	102 1475 minus strand Cytosolic non-specific dipeptidase [Crassostrea gigas]
CL40647.Contig4_H1	0.146218	0.363565	-0.554246	0.141379	0.865604	3	9	1.15745	0.210948	0.574505	2.37644	NO	48 479 minus strand 40S ribosomal protein S24 OS=Macaca fascicularis GN=RPS24 PE=2 SV=1
CL26023.Contig8_H1	0.139862	0.391365	-0.644281	0.141308	0.902794	2	3	1.15011	0.201778	0.52504	2.46649	NO	108 1040 minus strand PREDICTED: Na(+)/H(+) exchange regulatory cofactor NHE-RF3-like [Metaseiulus occidentalis]; 108 1259 minus strand PREDICTED: Na(+)/H(+) exchange regulatory cofactor NHE-RF3-like [Metaseiulus occidentalis]; 108 1190 minus strand PREDICTED: Na(+)/H(+) exchange regulatory cofactor NHE-RF3-like [Metaseiulus occidentalis]; 108 971 minus strand PREDICTED: Na(+)/H(+) exchange regul…
CL26023.Contig7_H1	0.139862	0.391365	-0.644281	0.141308	0.902794	2	3	1.15011	0.201778	0.52504	2.46649	NO	108 1040 minus strand PREDICTED: Na(+)/H(+) exchange regulatory cofactor NHE-RF3-like [Metaseiulus occidentalis]; 108 1259 minus strand PREDICTED: Na(+)/H(+) exchange regulatory cofactor NHE-RF3-like [Metaseiulus occidentalis]; 108 1190 minus strand PREDICTED: Na(+)/H(+) exchange regulatory cofactor NHE-RF3-like [Metaseiulus occidentalis]; 108 971 minus strand PREDICTED: Na(+)/H(+) exchange regul…
CL26023.Contig6_H1	0.139862	0.391365	-0.644281	0.141308	0.902794	2	3	1.15011	0.201778	0.52504	2.46649	NO	108 1040 minus strand PREDICTED: Na(+)/H(+) exchange regulatory cofactor NHE-RF3-like [Metaseiulus occidentalis]; 108 1259 minus strand PREDICTED: Na(+)/H(+) exchange regulatory cofactor NHE-RF3-like [Metaseiulus occidentalis]; 108 1190 minus strand PREDICTED: Na(+)/H(+) exchange regulatory cofactor NHE-RF3-like [Metaseiulus occidentalis]; 108 971 minus strand PREDICTED: Na(+)/H(+) exchange regul…
CL26023.Contig5_H1	0.139862	0.391365	-0.644281	0.141308	0.902794	2	3	1.15011	0.201778	0.52504	2.46649	NO	108 1040 minus strand PREDICTED: Na(+)/H(+) exchange regulatory cofactor NHE-RF3-like [Metaseiulus occidentalis]; 108 1259 minus strand PREDICTED: Na(+)/H(+) exchange regulatory cofactor NHE-RF3-like [Metaseiulus occidentalis]; 108 1190 minus strand PREDICTED: Na(+)/H(+) exchange regulatory cofactor NHE-RF3-like [Metaseiulus occidentalis]; 108 971 minus strand PREDICTED: Na(+)/H(+) exchange regul…
Unigene58881_H1	0.146404	0.349283	-0.534347	0.140986	0.831567	3	22	1.15766	0.211217	0.586052	2.29692	NO	23 214 minus strand hemocyanin isoform 1 [Nucula nucleus]
CL37759.Contig7_H1	0.143	0.391891	-0.631369	0.140838	0.913577	2	3	1.15373	0.206306	0.531863	2.49322	NO	68 694 minus strand hypothetical protein BRAFLDRAFT_272416 [Branchiostoma floridae] gi; 68 667 minus strand hypothetical protein BRAFLDRAFT_272416 [Branchiostoma floridae] gi; 68 697 minus strand hypothetical protein BRAFLDRAFT_272416 [Branchiostoma floridae] gi; 68 697 minus strand hypothetical protein BRAFLDRAFT_272416 [Branchiostoma floridae] gi; 68 667 minus strand hypothetical protein BRAFLD…
CL37759.Contig4_H1	0.143	0.391891	-0.631369	0.140838	0.913577	2	3	1.15373	0.206306	0.531863	2.49322	NO	68 694 minus strand hypothetical protein BRAFLDRAFT_272416 [Branchiostoma floridae] gi; 68 667 minus strand hypothetical protein BRAFLDRAFT_272416 [Branchiostoma floridae] gi; 68 697 minus strand hypothetical protein BRAFLDRAFT_272416 [Branchiostoma floridae] gi; 68 697 minus strand hypothetical protein BRAFLDRAFT_272416 [Branchiostoma floridae] gi; 68 667 minus strand hypothetical protein BRAFLD…
CL37759.Contig3_H1	0.143	0.391891	-0.631369	0.140838	0.913577	2	3	1.15373	0.206306	0.531863	2.49322	NO	68 694 minus strand hypothetical protein BRAFLDRAFT_272416 [Branchiostoma floridae] gi; 68 667 minus strand hypothetical protein BRAFLDRAFT_272416 [Branchiostoma floridae] gi; 68 697 minus strand hypothetical protein BRAFLDRAFT_272416 [Branchiostoma floridae] gi; 68 697 minus strand hypothetical protein BRAFLDRAFT_272416 [Branchiostoma floridae] gi; 68 667 minus strand hypothetical protein BRAFLD…
CL37759.Contig2_H1	0.143	0.391891	-0.631369	0.140838	0.913577	2	3	1.15373	0.206306	0.531863	2.49322	NO	68 694 minus strand hypothetical protein BRAFLDRAFT_272416 [Branchiostoma floridae] gi; 68 667 minus strand hypothetical protein BRAFLDRAFT_272416 [Branchiostoma floridae] gi; 68 697 minus strand hypothetical protein BRAFLDRAFT_272416 [Branchiostoma floridae] gi; 68 697 minus strand hypothetical protein BRAFLDRAFT_272416 [Branchiostoma floridae] gi; 68 667 minus strand hypothetical protein BRAFLD…
CL37759.Contig1_H1	0.143	0.391891	-0.631369	0.140838	0.913577	2	3	1.15373	0.206306	0.531863	2.49322	NO	68 694 minus strand hypothetical protein BRAFLDRAFT_272416 [Branchiostoma floridae] gi; 68 667 minus strand hypothetical protein BRAFLDRAFT_272416 [Branchiostoma floridae] gi; 68 697 minus strand hypothetical protein BRAFLDRAFT_272416 [Branchiostoma floridae] gi; 68 697 minus strand hypothetical protein BRAFLDRAFT_272416 [Branchiostoma floridae] gi; 68 667 minus strand hypothetical protein BRAFLD…
Unigene21935_H1	-0.135827	0.387432	-0.902847	-0.139258	0.625071	2	4	0.872993	-0.195957	0.405414	1.86838	NO	104 283 minus strand RecName: Full=Hemocyanin type 2 unit a; AltName: Full=Hemocyanin RHSS2 subunit; AltName: Full=Hemocyanin Rta; AltName: Full=Hemocyanin heavy structural subunit; AltName: Full=RtH2-a gi|7515001|pir||JC5632 hemocyanin dioxygen-binding functional unit - grosse
CL570.Contig5_H1	0.141485	0.361182	-0.552796	0.138814	0.859159	3	8	1.15198	0.204119	0.575339	2.36117	NO	119 481 Glutamate receptor U1 [Crassostrea gigas]
CL40281.Contig2_H1	-0.138609	0.358789	-0.836097	-0.138302	0.573113	3	15	0.870568	-0.199971	0.433399	1.77378	NO	21 341 minus strand hemocyanin isoform 1 [Nucula nucleus]
CL11169.Contig7_H1	0.137789	0.357269	-0.564454	0.137826	0.845177	4	5	1.14773	0.198787	0.56867	2.32839	NO	242 1834 Regulator of differentiation 1 [Crassostrea gigas]; 458 2050 minus strand Regulator of differentiation 1 [Crassostrea gigas]; 503 2095 Regulator of differentiation 1 [Crassostrea gigas]; 434 1942 Regulator of differentiation 1 [Crassostrea gigas]
CL11169.Contig5_H1	0.137789	0.357269	-0.564454	0.137826	0.845177	4	5	1.14773	0.198787	0.56867	2.32839	NO	242 1834 Regulator of differentiation 1 [Crassostrea gigas]; 458 2050 minus strand Regulator of differentiation 1 [Crassostrea gigas]; 503 2095 Regulator of differentiation 1 [Crassostrea gigas]; 434 1942 Regulator of differentiation 1 [Crassostrea gigas]
CL11169.Contig4_H1	0.137789	0.357269	-0.564454	0.137826	0.845177	4	5	1.14773	0.198787	0.56867	2.32839	NO	242 1834 Regulator of differentiation 1 [Crassostrea gigas]; 458 2050 minus strand Regulator of differentiation 1 [Crassostrea gigas]; 503 2095 Regulator of differentiation 1 [Crassostrea gigas]; 434 1942 Regulator of differentiation 1 [Crassostrea gigas]
CL11169.Contig1_H1	0.137789	0.357269	-0.564454	0.137826	0.845177	4	5	1.14773	0.198787	0.56867	2.32839	NO	242 1834 Regulator of differentiation 1 [Crassostrea gigas]; 458 2050 minus strand Regulator of differentiation 1 [Crassostrea gigas]; 503 2095 Regulator of differentiation 1 [Crassostrea gigas]; 434 1942 Regulator of differentiation 1 [Crassostrea gigas]
CL8566.Contig1_H1	-0.137101	0.388604	-0.899833	-0.13717	0.616382	2	6	0.871882	-0.197795	0.406638	1.85221	NO	416 1717 minus strand T-complex protein 1 subunit delta OS=Aedes triseriatus PE=2 SV=1
CL13773.Contig2_H1	0.132811	0.310832	-0.477949	0.133757	0.746761	6	19	1.14203	0.191606	0.620054	2.11015	NO	182 832 minus strand qm-like protein [Crassostrea ariakensis]
CL2925.Contig8_H1	0.136302	0.27747	-0.398268	0.133034	0.682817	10	23	1.14603	0.196642	0.671482	1.97945	NO	835 1116 tropomyosin [Ilyanassa obsoleta]
Unigene7710_H1	0.130499	0.339779	-0.53749	0.131487	0.791922	4	12	1.1394	0.188271	0.584213	2.20764	NO	333 770 USP-like protein isoform 2 [Crassostrea ariakensis]
CL14922.Contig5_H1	0.131606	0.378926	-0.604007	0.131177	0.870582	3	3	1.14066	0.189867	0.546617	2.3883	NO	96 503 minus strand hypothetical protein DAPPUDRAFT_230378 [Daphnia pulex]
CL44136.Contig1_H1	-0.130711	0.286778	-0.688904	-0.130661	0.443529	10	14	0.877472	-0.188576	0.502126	1.5582	NO	112 1320 Aspartate aminotransferase	cytoplasmic [Crassostrea gigas]""
Unigene15547_H1	0.13007	0.33552	-0.515481	0.128983	0.796762	5	8	1.13891	0.187651	0.597213	2.21835	NO	72 839 minus strand 60S ribosomal protein L8 OS=Spodoptera frugiperda GN=RpL8 PE=2 SV=1
CL26247.Contig4_H1	0.130095	0.334668	-0.521556	0.128774	0.781648	6	6	1.13894	0.187687	0.593596	2.18507	NO	82 816 PREDICTED: triosephosphate isomerase B [Oreochromis niloticus]
CL34337.Contig3_H1	0.132514	0.380055	-0.615986	0.128687	0.874449	3	3	1.14169	0.191177	0.540108	2.39755	NO	212 1783 PREDICTED: d-3-phosphoglycerate dehydrogenase-like [Strongylocentrotus purpuratus]
CL11056.Contig9_H1	0.129823	0.357165	-0.568776	0.128247	0.836204	4	6	1.13863	0.187295	0.566218	2.30759	NO	109 1632 minus strand Seryl-tRNA synthetase	cytoplasmic [Crassostrea gigas]; 109 1614 minus strand Seryl-tRNA synthetase	cytoplasmic [Crassostrea gigas]""
CL11056.Contig1_H1	0.129823	0.357165	-0.568776	0.128247	0.836204	4	6	1.13863	0.187295	0.566218	2.30759	NO	109 1632 minus strand Seryl-tRNA synthetase	cytoplasmic [Crassostrea gigas]; 109 1614 minus strand Seryl-tRNA synthetase	cytoplasmic [Crassostrea gigas]""
CL48173.Contig5_H1	0.125599	0.396692	-0.654816	0.126757	0.9127	2	2	1.13383	0.181201	0.519538	2.49104	NO	18 1406 AGAP006996-PA [Anopheles gambiae str. PEST] gi
CL1031.Contig1_H1	-0.124789	0.323201	-0.762655	-0.126399	0.494536	7	8	0.882683	-0.180032	0.466427	1.63974	NO	16 1560 V-type proton ATPase subunit B [Crassostrea gigas]
CL5340.Contig13_H1	0.12149	0.398255	-0.666742	0.126043	0.904875	2	2	1.12918	0.175272	0.513379	2.47162	NO	174 1649 minus strand Collagen alpha-1(XII) chain [Crassostrea gigas]; 123 1490 minus strand Collagen alpha-1(XII) chain [Crassostrea gigas]; 135 1610 Collagen alpha-1(XII) chain [Crassostrea gigas]
CL5340.Contig12_H1	0.12149	0.398255	-0.666742	0.126043	0.904875	2	2	1.12918	0.175272	0.513379	2.47162	NO	174 1649 minus strand Collagen alpha-1(XII) chain [Crassostrea gigas]; 123 1490 minus strand Collagen alpha-1(XII) chain [Crassostrea gigas]; 135 1610 Collagen alpha-1(XII) chain [Crassostrea gigas]
CL5340.Contig11_H1	0.12149	0.398255	-0.666742	0.126043	0.904875	2	2	1.12918	0.175272	0.513379	2.47162	NO	174 1649 minus strand Collagen alpha-1(XII) chain [Crassostrea gigas]; 123 1490 minus strand Collagen alpha-1(XII) chain [Crassostrea gigas]; 135 1610 Collagen alpha-1(XII) chain [Crassostrea gigas]
Unigene63010_H1	0.121826	0.394669	-0.656294	0.12276	0.903547	2	3	1.12956	0.175757	0.51877	2.46834	NO	176 526 minus strand Translocon-associated protein subunit delta [Crassostrea gigas]
CL32873.Contig1_H1	0.119444	0.399106	-0.666035	0.121455	0.901293	2	2	1.12687	0.172322	0.513741	2.46279	NO	26 550 Translocon-associated protein subunit gamma [Crassostrea gigas]
CL33159.Contig3_H1	-0.128591	0.362928	-0.840731	-0.121396	0.577381	3	6	0.879334	-0.185517	0.431395	1.78137	NO	241 561 minus strand thioredoxin [Crassostrea ariakensis]
CL13506.Contig5_H1	0.119117	0.203958	-0.279166	0.119481	0.516412	25	46	1.1265	0.171849	0.756414	1.676	NO	203 1942 ezrin/radixin/moesin [Aplysia californica] gi; 243 1982 minus strand ezrin/radixin/moesin [Aplysia californica] gi
CL13506.Contig4_H1	0.119117	0.203958	-0.279166	0.119481	0.516412	25	46	1.1265	0.171849	0.756414	1.676	NO	203 1942 ezrin/radixin/moesin [Aplysia californica] gi; 243 1982 minus strand ezrin/radixin/moesin [Aplysia californica] gi
CL22573.Contig2_H1	0.116291	0.399256	-0.665544	0.118495	0.898283	2	2	1.12332	0.167773	0.513994	2.45538	NO	132 1544 minus strand Serine hydroxymethyltransferase	cytosolic [Crassostrea gigas]""
CL2195.Contig7_H1	0.117291	0.311601	-0.501964	0.117799	0.747824	7	11	1.12445	0.169215	0.60534	2.1124	NO	3 1670 Spectrin alpha chain [Crassostrea gigas]
Unigene11948_H1	0.114285	0.349635	-0.587541	0.117631	0.79702	4	9	1.12107	0.164878	0.555692	2.21892	NO	926 1189 minus strand Myosin heavy chain	striated muscle [Crassostrea gigas]""
Unigene7901_H1	0.11835	0.362314	-0.586524	0.117379	0.818488	3	10	1.12564	0.170743	0.556258	2.26707	NO	424 1347 minus strand Tubulin alpha chain [Ascaris suum]
CL2342.Contig2_H1	0.117873	0.358193	-0.581511	0.117043	0.820425	4	5	1.1251	0.170054	0.559053	2.27146	NO	366 1220 Ectoine hydroxylase [Crassostrea gigas]
CL18015.Contig14_H1	0.116882	0.389181	-0.64065	0.11599	0.893189	2	4	1.12399	0.168625	0.52695	2.44291	NO	28 1104 minus strand Pyruvate dehydrogenase E1 component subunit beta	mitochondrial [Crassostrea gigas]; 1087 1581 Pyruvate dehydrogenase E1 component subunit beta	mitochondrial [Crassostrea gigas]""
CL18015.Contig13_H1	0.116882	0.389181	-0.64065	0.11599	0.893189	2	4	1.12399	0.168625	0.52695	2.44291	NO	28 1104 minus strand Pyruvate dehydrogenase E1 component subunit beta	mitochondrial [Crassostrea gigas]; 1087 1581 Pyruvate dehydrogenase E1 component subunit beta	mitochondrial [Crassostrea gigas]""
CL38498.Contig2_H1	0.115529	0.401917	-0.661004	0.114935	0.895049	2	2	1.12247	0.166674	0.516333	2.44745	NO	188 1021 hypothetical protein BRAFLDRAFT_214346 [Branchiostoma floridae] gi
CL7800.Contig7_H1	-0.116811	0.395665	-0.89106	-0.114439	0.666098	2	3	0.889754	-0.168522	0.410221	1.94663	NO	254 1093 uncharacterized protein LOC432187 precursor [Xenopus laevis] gi
Unigene19050_H1	-0.116467	0.365958	-0.833163	-0.114308	0.602503	3	9	0.89006	-0.168026	0.434672	1.82669	NO	274 666 Calmodulin-4 [Heterocephalus glaber]
CL8618.Contig4_H1	0.117139	0.372361	-0.628945	0.113382	0.857655	3	5	1.12428	0.168995	0.533154	2.35763	NO	448 1365 Nitrile-specifier protein 5	partial [Crassostrea gigas]""
CL20812.Contig1_H1	0.115145	0.396456	-0.663806	0.112842	0.911236	2	3	1.12204	0.16612	0.514888	2.4874	NO	99 437 minus strand V-type proton ATPase subunit G [Crassostrea gigas]
CL11847.Contig4_H1	-0.114382	0.386676	-0.883334	-0.112812	0.635623	2	5	0.891917	-0.165018	0.413402	1.8882	NO	284 1318 hsc70-interacting protein [Gallus gallus] gi; 88 1137 hsc70-interacting protein [Gallus gallus] gi
CL11847.Contig2_H1	-0.114382	0.386676	-0.883334	-0.112812	0.635623	2	5	0.891917	-0.165018	0.413402	1.8882	NO	284 1318 hsc70-interacting protein [Gallus gallus] gi; 88 1137 hsc70-interacting protein [Gallus gallus] gi
Unigene4332_H1	-0.111531	0.264314	-0.62561	-0.109938	0.401355	12	24	0.894464	-0.160905	0.534935	1.49385	NO	460 1944 PREDICTED: succinyl-CoA:3-ketoacid-coenzyme A transferase 1	mitochondrial [Canis lupus familiaris]""
CL19504.Contig2_H1	0.105287	0.376879	-0.630687	0.109938	0.863048	3	3	1.11103	0.151897	0.532226	2.37037	NO	3 2693 PREDICTED: similar to coatomer protein complex	subunit beta 2 (beta prime) [Taeniopygia guttata]""
CL15560.Contig5_H1	0.111721	0.382108	-0.648953	0.109704	0.864243	3	3	1.1182	0.161179	0.522593	2.37321	NO	57 2378 minus strand Heterogeneous nuclear ribonucleoprotein U-like protein 1 [Crassostrea gigas]
Unigene42203_H1	-0.109045	0.360298	-0.818988	-0.109219	0.598304	2	8	0.89669	-0.157318	0.440878	1.81903	NO	346 702 minus strand PREDICTED: galectin-4-like [Anolis carolinensis]
CL44087.Contig1_H1	-0.109551	0.360461	-0.826501	-0.108606	0.588668	4	4	0.896236	-0.158049	0.437578	1.80159	NO	102 1685 minus strand predicted protein [Nematostella vectensis] gi
CL30906.Contig1_H1	0.108505	0.372779	-0.615965	0.107649	0.840652	3	4	1.11461	0.15654	0.540119	2.31788	NO	283 1602 minus strand 4-aminobutyrate aminotransferase	mitochondrial [Crassostrea gigas]""
CL17411.Contig1_H1	0.107207	0.379588	-0.639074	0.107488	0.850447	3	4	1.11316	0.154667	0.527781	2.34069	NO	136 675 minus strand predicted protein [Nematostella vectensis] gi
CL4861.Contig1_H1	-0.107427	0.34068	-0.769256	-0.106992	0.556171	4	11	0.898142	-0.154984	0.463358	1.74398	NO	58 732 glutathione-s-transferase [Haliotis discus discus]
CL5924.Contig14_H1	-0.110897	0.386152	-0.866893	-0.106208	0.659886	2	5	0.895031	-0.159991	0.420255	1.93457	NO	3475 4188 minus strand Heat shock 70 kDa protein cognate	putative [Pediculus humanus corporis] gi""
CL1530.Contig3_H1	0.11163	0.360038	-0.584619	0.105125	0.82084	3	9	1.1181	0.161048	0.557318	2.27241	NO	444 719 minus strand 60S ribosomal protein L9 [Laodelphax striatella]
CL11594.Contig2_H1	-0.106003	0.37761	-0.86047	-0.103945	0.63155	3	3	0.899422	-0.152929	0.422963	1.88052	NO	1 2508 Alanyl-tRNA synthetase	cytoplasmic [Crassostrea gigas]; 1 2508 Alanyl-tRNA synthetase	cytoplasmic [Crassostrea gigas]; 1 2508 minus strand Alanyl-tRNA synthetase	cytoplasmic [Crassostrea gigas]""
CL11594.Contig1_H1	-0.106003	0.37761	-0.86047	-0.103945	0.63155	3	3	0.899422	-0.152929	0.422963	1.88052	NO	1 2508 Alanyl-tRNA synthetase	cytoplasmic [Crassostrea gigas]; 1 2508 Alanyl-tRNA synthetase	cytoplasmic [Crassostrea gigas]; 1 2508 minus strand Alanyl-tRNA synthetase	cytoplasmic [Crassostrea gigas]""
CL11594.Contig11_H1	-0.106003	0.37761	-0.86047	-0.103945	0.63155	3	3	0.899422	-0.152929	0.422963	1.88052	NO	1 2508 Alanyl-tRNA synthetase	cytoplasmic [Crassostrea gigas]; 1 2508 Alanyl-tRNA synthetase	cytoplasmic [Crassostrea gigas]; 1 2508 minus strand Alanyl-tRNA synthetase	cytoplasmic [Crassostrea gigas]""
CL29775.Contig4_H1	-0.100594	0.393447	-0.88681	-0.103083	0.665451	2	3	0.9043	-0.145126	0.411968	1.94537	NO	43 525 Reticulon-4 [Crassostrea gigas]; 143 757 Reticulon-4 [Crassostrea gigas]; 43 564 Reticulon-4 [Crassostrea gigas]; 302 583 Reticulon-4 OS=Rattus norvegicus GN=Rtn4 PE=1 SV=1
CL29775.Contig3_H1	-0.100594	0.393447	-0.88681	-0.103083	0.665451	2	3	0.9043	-0.145126	0.411968	1.94537	NO	43 525 Reticulon-4 [Crassostrea gigas]; 143 757 Reticulon-4 [Crassostrea gigas]; 43 564 Reticulon-4 [Crassostrea gigas]; 302 583 Reticulon-4 OS=Rattus norvegicus GN=Rtn4 PE=1 SV=1
CL29775.Contig2_H1	-0.100594	0.393447	-0.88681	-0.103083	0.665451	2	3	0.9043	-0.145126	0.411968	1.94537	NO	43 525 Reticulon-4 [Crassostrea gigas]; 143 757 Reticulon-4 [Crassostrea gigas]; 43 564 Reticulon-4 [Crassostrea gigas]; 302 583 Reticulon-4 OS=Rattus norvegicus GN=Rtn4 PE=1 SV=1
CL29775.Contig1_H1	-0.100594	0.393447	-0.88681	-0.103083	0.665451	2	3	0.9043	-0.145126	0.411968	1.94537	NO	43 525 Reticulon-4 [Crassostrea gigas]; 143 757 Reticulon-4 [Crassostrea gigas]; 43 564 Reticulon-4 [Crassostrea gigas]; 302 583 Reticulon-4 OS=Rattus norvegicus GN=Rtn4 PE=1 SV=1
Unigene7770_H1	0.0982741	0.387439	-0.663208	0.102977	0.85293	2	4	1.10327	0.14178	0.515196	2.34651	NO	132 590 minus strand Non-neuronal cytoplasmic intermediate filament protein OS=Helix aspersa PE=3 SV=2
CL6432.Contig3_H1	0.103472	0.397071	-0.666859	0.102953	0.881445	2	2	1.10902	0.149279	0.513319	2.41438	NO	48 1523 minus strand Spermatogenesis-associated protein 18-like protein [Crassostrea gigas]
CL36450.Contig6_H1	0.100033	0.382237	-0.64261	0.101893	0.847396	2	4	1.10521	0.144317	0.525918	2.33356	NO	235 1038 Translocon-associated protein subunit alpha [Crassostrea gigas]; 309 725 hypothetical protein [Amblyomma maculatum]; 309 590 translocon-associated complex TRAP	alpha subunit	putative [Ixodes scapularis] gi; 309 725 hypothetical protein [Amblyomma maculatum]""
CL36450.Contig5_H1	0.100033	0.382237	-0.64261	0.101893	0.847396	2	4	1.10521	0.144317	0.525918	2.33356	NO	235 1038 Translocon-associated protein subunit alpha [Crassostrea gigas]; 309 725 hypothetical protein [Amblyomma maculatum]; 309 590 translocon-associated complex TRAP	alpha subunit	putative [Ixodes scapularis] gi; 309 725 hypothetical protein [Amblyomma maculatum]""
CL36450.Contig2_H1	0.100033	0.382237	-0.64261	0.101893	0.847396	2	4	1.10521	0.144317	0.525918	2.33356	NO	235 1038 Translocon-associated protein subunit alpha [Crassostrea gigas]; 309 725 hypothetical protein [Amblyomma maculatum]; 309 590 translocon-associated complex TRAP	alpha subunit	putative [Ixodes scapularis] gi; 309 725 hypothetical protein [Amblyomma maculatum]""
CL36450.Contig1_H1	0.100033	0.382237	-0.64261	0.101893	0.847396	2	4	1.10521	0.144317	0.525918	2.33356	NO	235 1038 Translocon-associated protein subunit alpha [Crassostrea gigas]; 309 725 hypothetical protein [Amblyomma maculatum]; 309 590 translocon-associated complex TRAP	alpha subunit	putative [Ixodes scapularis] gi; 309 725 hypothetical protein [Amblyomma maculatum]""
Unigene19558_H1	0.0996197	0.344102	-0.577713	0.101286	0.766965	4	12	1.10475	0.143721	0.561181	2.15322	NO	125 754 minus strand peptidyl prolyl cis-trans isomerase B [Conus novaehollandiae]
CL7031.Contig7_H1	-0.106933	0.384303	-0.863564	-0.101246	0.637382	3	3	0.898586	-0.154271	0.421656	1.89152	NO	1067 3010 minus strand PREDICTED: nucleolin-like isoform 2 [Oreochromis niloticus]
Unigene73065_H1	0.100829	0.373816	-0.642548	0.101208	0.841373	2	11	1.10609	0.145466	0.525951	2.31955	NO	2 226 minus strand hypothetical protein CGI_10015501 [Crassostrea gigas]
CL21819.Contig2_H1	0.099709	0.34911	-0.568701	0.100737	0.783167	5	5	1.10485	0.14385	0.56626	2.18839	NO	304 2952 minus strand hypothetical protein CGI_10026535 [Crassostrea gigas]
CL2195.Contig1_H1	-0.101134	0.374343	-0.823137	-0.100731	0.642128	3	3	0.903812	-0.145906	0.439052	1.90052	NO	3195 3968 Spectrin alpha chain	putative [Pediculus humanus corporis] gi""
CL2560.Contig4_H1	-0.0997737	0.29269	-0.673346	-0.100682	0.480259	8	23	0.905042	-0.143943	0.509999	1.61649	NO	1 681 40S ribosomal protein S4	X isoform [Crassostrea gigas]""
CL14269.Contig5_H1	-0.0972345	0.29544	-0.675452	-0.100462	0.486056	9	14	0.907343	-0.14028	0.508926	1.62589	NO	36 1310 minus strand elongation factor-1 gamma [Diguetia canities]
CL19853.Contig2_H1	0.098188	0.399741	-0.684161	0.0995001	0.874772	2	2	1.10317	0.141655	0.504513	2.39833	NO	1 1125 PREDICTED: trifunctional enzyme subunit beta	mitochondrial-like [Oreochromis niloticus]""
CL18986.Contig1_H1	-0.0995843	0.395249	-0.87522	-0.0994887	0.682206	2	2	0.905214	-0.14367	0.41677	1.97824	NO	124 747 ribosomal protein S10 [Crassostrea gigas] gi
CL4265.Contig1_H1	-0.0986826	0.331883	-0.746796	-0.099155	0.534809	4	16	0.90603	-0.142369	0.473883	1.70712	NO	154 621 minus strand Stress response protein nhaX [Crassostrea gigas]
Unigene32974_H1	-0.100967	0.34594	-0.777663	-0.0987979	0.584607	5	6	0.903963	-0.145664	0.459479	1.79429	NO	125 601 minus strand omega class glutathione-s-transferase [Chlamys farreri]; 113 808 minus strand omega class glutathione-s-transferase [Chlamys farreri]; 335 1045 minus strand omega class glutathione-s-transferase [Chlamys farreri]
CL8096.Contig3_H1	-0.100967	0.34594	-0.777663	-0.0987979	0.584607	5	6	0.903963	-0.145664	0.459479	1.79429	NO	125 601 minus strand omega class glutathione-s-transferase [Chlamys farreri]; 113 808 minus strand omega class glutathione-s-transferase [Chlamys farreri]; 335 1045 minus strand omega class glutathione-s-transferase [Chlamys farreri]
CL8096.Contig2_H1	-0.100967	0.34594	-0.777663	-0.0987979	0.584607	5	6	0.903963	-0.145664	0.459479	1.79429	NO	125 601 minus strand omega class glutathione-s-transferase [Chlamys farreri]; 113 808 minus strand omega class glutathione-s-transferase [Chlamys farreri]; 335 1045 minus strand omega class glutathione-s-transferase [Chlamys farreri]
CL49524.Contig2_H1	-0.0954974	0.381387	-0.839771	-0.0984426	0.653949	3	3	0.908921	-0.137774	0.43181	1.92312	NO	81 1349 minus strand PREDICTED: LOW QUALITY PROTEIN: dolichyl-diphosphooligosaccharide--protein glycosyltransferase 48 kDa subunit-like	partial [Cavia porcellus]; 81 1349 minus strand PREDICTED: LOW QUALITY PROTEIN: dolichyl-diphosphooligosaccharide--protein glycosyltransferase 48 kDa subunit-like	partial [Cavia porcellus]""
CL49524.Contig1_H1	-0.0954974	0.381387	-0.839771	-0.0984426	0.653949	3	3	0.908921	-0.137774	0.43181	1.92312	NO	81 1349 minus strand PREDICTED: LOW QUALITY PROTEIN: dolichyl-diphosphooligosaccharide--protein glycosyltransferase 48 kDa subunit-like	partial [Cavia porcellus]; 81 1349 minus strand PREDICTED: LOW QUALITY PROTEIN: dolichyl-diphosphooligosaccharide--protein glycosyltransferase 48 kDa subunit-like	partial [Cavia porcellus]""
CL10220.Contig1_H1	0.100089	0.370327	-0.625926	0.0979147	0.828896	3	5	1.10527	0.144398	0.534766	2.29079	NO	187 1323 minus strand gelsolin [Aplysia californica] gi
CL8787.Contig2_H1	-0.0984693	0.402941	-0.892516	-0.0976165	0.685408	2	2	0.906224	-0.142061	0.409624	1.98458	NO	200 2128 minus strand heat shock protein 70 [Cristaria plicata]
CL3160.Contig12_H1	-0.0983425	0.378473	-0.844479	-0.0972433	0.629403	2	11	0.906338	-0.141878	0.429781	1.87649	NO	462 671 enhancer protein [Homo sapiens]
CL7266.Contig5_H1	0.0993045	0.357984	-0.599706	0.0971963	0.794433	3	7	1.1044	0.143266	0.548973	2.21318	NO	2 487 minus strand PREDICTED: hypothetical protein LOC100699750 [Oreochromis niloticus]; 41 535 minus strand PREDICTED: hypothetical protein LOC100699750 [Oreochromis niloticus]
CL7266.Contig3_H1	0.0993045	0.357984	-0.599706	0.0971963	0.794433	3	7	1.1044	0.143266	0.548973	2.21318	NO	2 487 minus strand PREDICTED: hypothetical protein LOC100699750 [Oreochromis niloticus]; 41 535 minus strand PREDICTED: hypothetical protein LOC100699750 [Oreochromis niloticus]
CL11641.Contig6_H1	0.0957637	0.372508	-0.63664	0.097097	0.823145	3	4	1.1005	0.138158	0.529067	2.27765	NO	187 942 Testis-specific gene 10 protein OS=Mus musculus GN=Tsga10 PE=1 SV=1; 212 967 Testis-specific gene 10 protein OS=Mus musculus GN=Tsga10 PE=1 SV=1; 214 870 Testis-specific gene 10 protein OS=Mus musculus GN=Tsga10 PE=1 SV=1; 134 793 Testis-specific gene 10 protein OS=Mus musculus GN=Tsga10 PE=1 SV=1
CL11641.Contig5_H1	0.0957637	0.372508	-0.63664	0.097097	0.823145	3	4	1.1005	0.138158	0.529067	2.27765	NO	187 942 Testis-specific gene 10 protein OS=Mus musculus GN=Tsga10 PE=1 SV=1; 212 967 Testis-specific gene 10 protein OS=Mus musculus GN=Tsga10 PE=1 SV=1; 214 870 Testis-specific gene 10 protein OS=Mus musculus GN=Tsga10 PE=1 SV=1; 134 793 Testis-specific gene 10 protein OS=Mus musculus GN=Tsga10 PE=1 SV=1
CL11641.Contig4_H1	0.0957637	0.372508	-0.63664	0.097097	0.823145	3	4	1.1005	0.138158	0.529067	2.27765	NO	187 942 Testis-specific gene 10 protein OS=Mus musculus GN=Tsga10 PE=1 SV=1; 212 967 Testis-specific gene 10 protein OS=Mus musculus GN=Tsga10 PE=1 SV=1; 214 870 Testis-specific gene 10 protein OS=Mus musculus GN=Tsga10 PE=1 SV=1; 134 793 Testis-specific gene 10 protein OS=Mus musculus GN=Tsga10 PE=1 SV=1
CL11641.Contig3_H1	0.0957637	0.372508	-0.63664	0.097097	0.823145	3	4	1.1005	0.138158	0.529067	2.27765	NO	187 942 Testis-specific gene 10 protein OS=Mus musculus GN=Tsga10 PE=1 SV=1; 212 967 Testis-specific gene 10 protein OS=Mus musculus GN=Tsga10 PE=1 SV=1; 214 870 Testis-specific gene 10 protein OS=Mus musculus GN=Tsga10 PE=1 SV=1; 134 793 Testis-specific gene 10 protein OS=Mus musculus GN=Tsga10 PE=1 SV=1
CL29042.Contig8_H1	-0.100682	0.373856	-0.839645	-0.0963787	0.621371	3	4	0.90422	-0.145254	0.431864	1.86148	NO	39 968 l-3-hydroxyacyl-coenzyme a dehydrogenase	short chain [Haliotis discus discus]; 39 968 l-3-hydroxyacyl-coenzyme a dehydrogenase	short chain [Haliotis discus discus]""
CL29042.Contig1_H1	-0.100682	0.373856	-0.839645	-0.0963787	0.621371	3	4	0.90422	-0.145254	0.431864	1.86148	NO	39 968 l-3-hydroxyacyl-coenzyme a dehydrogenase	short chain [Haliotis discus discus]; 39 968 l-3-hydroxyacyl-coenzyme a dehydrogenase	short chain [Haliotis discus discus]""
CL3557.Contig1_H1	-0.0940907	0.381865	-0.838029	-0.096237	0.656415	3	3	0.9102	-0.135744	0.432562	1.92787	NO	246 887 rab11-2 [Limulus polyphemus]
CL35629.Contig1_H1	-0.0977863	0.402499	-0.883197	-0.0962186	0.678484	2	2	0.906843	-0.141076	0.413459	1.97089	NO	213 875 es1 protein [Haliotis discus discus]
CL25149.Contig1_H1	0.0965261	0.309856	-0.508683	0.095792	0.700542	7	14	1.10134	0.139258	0.601287	2.01484	NO	103 981 PREDICTED: ATP synthase	H+ transporting	mitochondrial F1 complex	gamma subunit isoform H (heart)-like [Saccoglossus kowalevskii]""
CL11449.Contig8_H1	0.0962327	0.373925	-0.635687	0.0957797	0.82574	3	4	1.10102	0.138834	0.529571	2.28357	NO	238 1521 26S protease regulatory subunit 6A [Crassostrea gigas]
CL16446.Contig1_H1	-0.0960875	0.294227	-0.680559	-0.093937	0.481995	9	12	0.908385	-0.138625	0.506334	1.6193	NO	3 4517 minus strand Clathrin heavy chain 1 [Crassostrea gigas]
CL1959.Contig8_H1	0.0930422	0.300494	-0.501143	0.0937037	0.683835	9	11	1.09751	0.134232	0.605838	1.98146	NO	3512 6661 hypothetical protein BRAFLDRAFT_255626 [Branchiostoma floridae] gi
CL12046.Contig4_H1	0.0935628	0.343408	-0.58498	0.0936924	0.778707	5	7	1.09808	0.134983	0.557117	2.17865	NO	635 1561 Uncharacterized protein yfeX [Crassostrea gigas]
CL49577.Contig2_H1	-0.0953477	0.276486	-0.644305	-0.0928219	0.440547	11	19	0.909057	-0.137558	0.525027	1.55356	NO	290 2458 Putative beta-D-xylosidase 5 [Crassostrea gigas]
CL30592.Contig1_H1	0.0935915	0.398715	-0.684205	0.0928121	0.869386	2	2	1.09811	0.135024	0.504491	2.38545	NO	62 292 PREDICTED: heterogeneous nuclear ribonucleoprotein F-like [Otolemur garnettii]
CL28380.Contig1_H1	0.0901387	0.353256	-0.599017	0.0923878	0.78788	3	7	1.09433	0.130043	0.549351	2.19873	NO	388 1653 Tektin-3 [Crassostrea gigas]
Unigene19025_H1	0.0928221	0.389965	-0.660793	0.0914138	0.874372	2	5	1.09727	0.133914	0.516442	2.39737	NO	6043 6174 myosin heavy chain [Mytilus galloprovincialis]; 5869 6000 myosin heavy chain [Mytilus galloprovincialis]
CL49594.Contig1_H1	0.0928221	0.389965	-0.660793	0.0914138	0.874372	2	5	1.09727	0.133914	0.516442	2.39737	NO	6043 6174 myosin heavy chain [Mytilus galloprovincialis]; 5869 6000 myosin heavy chain [Mytilus galloprovincialis]
CL47077.Contig1_H1	-0.0913669	0.360627	-0.797904	-0.0911137	0.610581	3	12	0.912683	-0.131815	0.450272	1.8415	NO	62 505 Myosin-2 essential light chain [Crassostrea gigas]
Unigene26823_H1	0.0878196	0.376685	-0.646703	0.0883036	0.822335	2	7	1.09179	0.126697	0.52377	2.27581	NO	40 315 minus strand 60S ribosomal protein L18a OS=Homo sapiens GN=RPL18A PE=1 SV=2
Unigene30413_H1	-0.0902335	0.342536	-0.760057	-0.0879993	0.57473	5	7	0.913718	-0.130179	0.46764	1.77665	NO	333 1799 Alba-like protein C9orf23-like protein [Crassostrea gigas]
CL19757.Contig1_H1	-0.0932958	0.401882	-0.889701	-0.0871979	0.688996	2	2	0.910924	-0.134597	0.410779	1.99172	NO	5 451 minus strand Spectrin beta chain [Crassostrea gigas]
CL36367.Contig1_H1	0.0910477	0.401904	-0.709752	0.0871908	0.887468	2	2	1.09532	0.131354	0.491766	2.42897	NO	100 834 vesicle-associated membrane protein/synaptobrevin-binding protein [Aplysia californica] gi
CL26176.Contig5_H1	0.0908735	0.319875	-0.540953	0.086276	0.713434	7	9	1.09513	0.131103	0.582193	2.04099	NO	91 2298 hypothetical protein BRAFLDRAFT_267717 [Branchiostoma floridae] gi; 84 2291 hypothetical protein BRAFLDRAFT_267717 [Branchiostoma floridae] gi; 71 2278 hypothetical protein BRAFLDRAFT_267717 [Branchiostoma floridae] gi; 81 2288 hypothetical protein BRAFLDRAFT_267717 [Branchiostoma floridae] gi; 58 2268 hypothetical protein BRAFLDRAFT_267717 [Branchiostoma floridae] gi; 62 2245 hypothetica…
CL26176.Contig4_H1	0.0908735	0.319875	-0.540953	0.086276	0.713434	7	9	1.09513	0.131103	0.582193	2.04099	NO	91 2298 hypothetical protein BRAFLDRAFT_267717 [Branchiostoma floridae] gi; 84 2291 hypothetical protein BRAFLDRAFT_267717 [Branchiostoma floridae] gi; 71 2278 hypothetical protein BRAFLDRAFT_267717 [Branchiostoma floridae] gi; 81 2288 hypothetical protein BRAFLDRAFT_267717 [Branchiostoma floridae] gi; 58 2268 hypothetical protein BRAFLDRAFT_267717 [Branchiostoma floridae] gi; 62 2245 hypothetica…
CL26176.Contig3_H1	0.0908735	0.319875	-0.540953	0.086276	0.713434	7	9	1.09513	0.131103	0.582193	2.04099	NO	91 2298 hypothetical protein BRAFLDRAFT_267717 [Branchiostoma floridae] gi; 84 2291 hypothetical protein BRAFLDRAFT_267717 [Branchiostoma floridae] gi; 71 2278 hypothetical protein BRAFLDRAFT_267717 [Branchiostoma floridae] gi; 81 2288 hypothetical protein BRAFLDRAFT_267717 [Branchiostoma floridae] gi; 58 2268 hypothetical protein BRAFLDRAFT_267717 [Branchiostoma floridae] gi; 62 2245 hypothetica…
CL26176.Contig2_H1	0.0908735	0.319875	-0.540953	0.086276	0.713434	7	9	1.09513	0.131103	0.582193	2.04099	NO	91 2298 hypothetical protein BRAFLDRAFT_267717 [Branchiostoma floridae] gi; 84 2291 hypothetical protein BRAFLDRAFT_267717 [Branchiostoma floridae] gi; 71 2278 hypothetical protein BRAFLDRAFT_267717 [Branchiostoma floridae] gi; 81 2288 hypothetical protein BRAFLDRAFT_267717 [Branchiostoma floridae] gi; 58 2268 hypothetical protein BRAFLDRAFT_267717 [Branchiostoma floridae] gi; 62 2245 hypothetica…
CL26176.Contig18_H1	0.0908735	0.319875	-0.540953	0.086276	0.713434	7	9	1.09513	0.131103	0.582193	2.04099	NO	91 2298 hypothetical protein BRAFLDRAFT_267717 [Branchiostoma floridae] gi; 84 2291 hypothetical protein BRAFLDRAFT_267717 [Branchiostoma floridae] gi; 71 2278 hypothetical protein BRAFLDRAFT_267717 [Branchiostoma floridae] gi; 81 2288 hypothetical protein BRAFLDRAFT_267717 [Branchiostoma floridae] gi; 58 2268 hypothetical protein BRAFLDRAFT_267717 [Branchiostoma floridae] gi; 62 2245 hypothetica…
CL26176.Contig17_H1	0.0908735	0.319875	-0.540953	0.086276	0.713434	7	9	1.09513	0.131103	0.582193	2.04099	NO	91 2298 hypothetical protein BRAFLDRAFT_267717 [Branchiostoma floridae] gi; 84 2291 hypothetical protein BRAFLDRAFT_267717 [Branchiostoma floridae] gi; 71 2278 hypothetical protein BRAFLDRAFT_267717 [Branchiostoma floridae] gi; 81 2288 hypothetical protein BRAFLDRAFT_267717 [Branchiostoma floridae] gi; 58 2268 hypothetical protein BRAFLDRAFT_267717 [Branchiostoma floridae] gi; 62 2245 hypothetica…
Unigene1454_H1	0.0885621	0.369555	-0.636927	0.0862074	0.820161	3	5	1.0926	0.127768	0.528915	2.27087	NO	326 724 hypothetical protein [Amblyomma maculatum]
CL34318.Contig1_H1	-0.08766	0.344179	-0.760633	-0.0861836	0.57865	4	10	0.916072	-0.126467	0.46737	1.78363	NO	142 1284 minus strand Chain O	Crsytal Structure Of Human Liver Gapdh gi|67464044|pdb|1ZNQ|P Chain P	Crsytal Structure Of Human Liver Gapdh gi|67464045|pdb|1ZNQ|R Chain R	Crsytal Structure Of Human Liver Gapdh gi|67464046|pdb|1ZNQ|Q Chain Q	Crsytal Structure Of Human Liver Gapdh""
CL8219.Contig4_H1	0.0876223	0.332861	-0.553129	0.0859002	0.748429	5	10	1.09158	0.126412	0.575147	2.11368	NO	977 1852 PREDICTED: similar to prohibitin [Tribolium castaneum] gi
Unigene56839_H1	0.0877102	0.258283	-0.416367	0.0857664	0.590469	14	26	1.09167	0.126539	0.659438	1.80483	NO	1 1563 Putative methylmalonate-semialdehyde dehydrogenase [acylating]	mitochondrial [Crassostrea gigas]""
CL34850.Contig1_H1	-0.0865356	0.344088	-0.768541	-0.0852142	0.588574	5	7	0.917103	-0.124844	0.463689	1.80142	NO	17 1681 minus strand Glucose-6-phosphate isomerase [Crassostrea gigas]
CL33671.Contig3_H1	-0.0814177	0.332919	-0.73027	-0.0839709	0.564528	5	9	0.921809	-0.117461	0.481779	1.75862	NO	8 1636 minus strand V-type proton ATPase catalytic subunit A [Crassostrea gigas]; 8 1636 minus strand V-type proton ATPase catalytic subunit A [Crassostrea gigas]; 8 1636 minus strand V-type proton ATPase catalytic subunit A [Crassostrea gigas]
CL33671.Contig2_H1	-0.0814177	0.332919	-0.73027	-0.0839709	0.564528	5	9	0.921809	-0.117461	0.481779	1.75862	NO	8 1636 minus strand V-type proton ATPase catalytic subunit A [Crassostrea gigas]; 8 1636 minus strand V-type proton ATPase catalytic subunit A [Crassostrea gigas]; 8 1636 minus strand V-type proton ATPase catalytic subunit A [Crassostrea gigas]
CL33671.Contig1_H1	-0.0814177	0.332919	-0.73027	-0.0839709	0.564528	5	9	0.921809	-0.117461	0.481779	1.75862	NO	8 1636 minus strand V-type proton ATPase catalytic subunit A [Crassostrea gigas]; 8 1636 minus strand V-type proton ATPase catalytic subunit A [Crassostrea gigas]; 8 1636 minus strand V-type proton ATPase catalytic subunit A [Crassostrea gigas]
Unigene23324_H1	0.0854803	0.379704	-0.658477	0.0834657	0.83226	3	3	1.08924	0.123322	0.517639	2.29851	NO	71 1321 minus strand Vinculin [Crassostrea gigas]
CL35470.Contig4_H1	0.0785933	0.393559	-0.690431	0.0828933	0.849626	2	3	1.08176	0.113386	0.50136	2.33877	NO	219 1559 Programmed cell death protein 4 [Crassostrea gigas]
CL18286.Contig3_H1	0.0827567	0.266521	-0.437895	0.0825754	0.613291	13	16	1.08628	0.119393	0.645393	1.8465	NO	167 2713 minus strand Major vault protein [Crassostrea gigas]
CL27652.Contig3_H1	0.0807514	0.307638	-0.518123	0.0820627	0.691067	7	16	1.0841	0.1165	0.595637	1.99584	NO	98 850 minus strand 14-3-3 protein epsilon [Schistocerca gregaria]
CL39557.Contig5_H1	0.087827	0.402153	-0.688798	0.081715	0.894217	2	2	1.0918	0.126708	0.50218	2.44542	NO	282 683 PREDICTED: ribonuclease UK114-like [Oreochromis niloticus]
CL1500.Contig1_H1	0.0827405	0.3363	-0.573846	0.0811543	0.736906	5	9	1.08626	0.119369	0.563355	2.08946	NO	156 1106 ELAV 2-like protein [Aplysia californica] gi
CL39798.Contig1_H1	-0.0820703	0.389542	-0.849044	-0.0800074	0.693861	2	3	0.921207	-0.118402	0.427824	2.00143	NO	169 792 minus strand rho GDP dissociation inhibitor	putative [Ixodes scapularis] gi""
Unigene22829_H1	0.0824629	0.368731	-0.63075	0.0795083	0.819983	3	5	1.08596	0.118969	0.532192	2.27046	NO	636 1232 sigma class glutathione-s-transferase 3 [Haliotis discus discus]; 963 1559 sigma class glutathione-s-transferase 3 [Haliotis discus discus]; 907 1503 sigma class glutathione-s-transferase 3 [Haliotis discus discus]; 673 1269 sigma class glutathione-s-transferase 3 [Haliotis discus discus]; 177 773 sigma class glutathione-s-transferase 3 [Haliotis discus discus]; 208 804 sigma class gluta…
CL19285.Contig31_H1	0.0824629	0.368731	-0.63075	0.0795083	0.819983	3	5	1.08596	0.118969	0.532192	2.27046	NO	636 1232 sigma class glutathione-s-transferase 3 [Haliotis discus discus]; 963 1559 sigma class glutathione-s-transferase 3 [Haliotis discus discus]; 907 1503 sigma class glutathione-s-transferase 3 [Haliotis discus discus]; 673 1269 sigma class glutathione-s-transferase 3 [Haliotis discus discus]; 177 773 sigma class glutathione-s-transferase 3 [Haliotis discus discus]; 208 804 sigma class gluta…
CL19285.Contig30_H1	0.0824629	0.368731	-0.63075	0.0795083	0.819983	3	5	1.08596	0.118969	0.532192	2.27046	NO	636 1232 sigma class glutathione-s-transferase 3 [Haliotis discus discus]; 963 1559 sigma class glutathione-s-transferase 3 [Haliotis discus discus]; 907 1503 sigma class glutathione-s-transferase 3 [Haliotis discus discus]; 673 1269 sigma class glutathione-s-transferase 3 [Haliotis discus discus]; 177 773 sigma class glutathione-s-transferase 3 [Haliotis discus discus]; 208 804 sigma class gluta…
CL19285.Contig27_H1	0.0824629	0.368731	-0.63075	0.0795083	0.819983	3	5	1.08596	0.118969	0.532192	2.27046	NO	636 1232 sigma class glutathione-s-transferase 3 [Haliotis discus discus]; 963 1559 sigma class glutathione-s-transferase 3 [Haliotis discus discus]; 907 1503 sigma class glutathione-s-transferase 3 [Haliotis discus discus]; 673 1269 sigma class glutathione-s-transferase 3 [Haliotis discus discus]; 177 773 sigma class glutathione-s-transferase 3 [Haliotis discus discus]; 208 804 sigma class gluta…
CL19285.Contig24_H1	0.0824629	0.368731	-0.63075	0.0795083	0.819983	3	5	1.08596	0.118969	0.532192	2.27046	NO	636 1232 sigma class glutathione-s-transferase 3 [Haliotis discus discus]; 963 1559 sigma class glutathione-s-transferase 3 [Haliotis discus discus]; 907 1503 sigma class glutathione-s-transferase 3 [Haliotis discus discus]; 673 1269 sigma class glutathione-s-transferase 3 [Haliotis discus discus]; 177 773 sigma class glutathione-s-transferase 3 [Haliotis discus discus]; 208 804 sigma class gluta…
CL19285.Contig23_H1	0.0824629	0.368731	-0.63075	0.0795083	0.819983	3	5	1.08596	0.118969	0.532192	2.27046	NO	636 1232 sigma class glutathione-s-transferase 3 [Haliotis discus discus]; 963 1559 sigma class glutathione-s-transferase 3 [Haliotis discus discus]; 907 1503 sigma class glutathione-s-transferase 3 [Haliotis discus discus]; 673 1269 sigma class glutathione-s-transferase 3 [Haliotis discus discus]; 177 773 sigma class glutathione-s-transferase 3 [Haliotis discus discus]; 208 804 sigma class gluta…
CL19285.Contig22_H1	0.0824629	0.368731	-0.63075	0.0795083	0.819983	3	5	1.08596	0.118969	0.532192	2.27046	NO	636 1232 sigma class glutathione-s-transferase 3 [Haliotis discus discus]; 963 1559 sigma class glutathione-s-transferase 3 [Haliotis discus discus]; 907 1503 sigma class glutathione-s-transferase 3 [Haliotis discus discus]; 673 1269 sigma class glutathione-s-transferase 3 [Haliotis discus discus]; 177 773 sigma class glutathione-s-transferase 3 [Haliotis discus discus]; 208 804 sigma class gluta…
CL3021.Contig3_H1	0.076701	0.304882	-0.518569	0.0780687	0.664051	8	11	1.07972	0.110656	0.595372	1.94265	NO	177 2369 ATPase family AAA domain-containing protein 2B [Crassostrea gigas]; 177 2369 ATPase family AAA domain-containing protein 2B [Crassostrea gigas]
CL3021.Contig2_H1	0.076701	0.304882	-0.518569	0.0780687	0.664051	8	11	1.07972	0.110656	0.595372	1.94265	NO	177 2369 ATPase family AAA domain-containing protein 2B [Crassostrea gigas]; 177 2369 ATPase family AAA domain-containing protein 2B [Crassostrea gigas]
CL11559.Contig3_H1	-0.0772083	0.381599	-0.818201	-0.0776742	0.660766	2	5	0.925697	-0.111388	0.441225	1.93628	NO	1278 1643 Fatty acid-binding-like protein 5 [Crassostrea gigas]
CL7881.Contig5_H1	0.07787	0.386065	-0.674257	0.0773016	0.817815	2	5	1.08098	0.112343	0.509535	2.26554	NO	781 1212 minus strand cathepsin L2 cysteine protease [Pinctada fucata]
CL45503.Contig1_H1	-0.0753936	0.397126	-0.858836	-0.0762048	0.701155	2	2	0.927378	-0.10877	0.423655	2.01608	NO	2 2572 Glycogen debranching enzyme [Crassostrea gigas]
CL31420.Contig5_H1	0.0765449	0.348894	-0.616298	0.0759497	0.770357	4	15	1.07955	0.110431	0.53994	2.16054	NO	3 263 minus strand beta-actin [Urechis unicinctus]
CL41594.Contig1_H1	0.075115	0.358504	-0.633189	0.0748224	0.762065	3	7	1.07801	0.108368	0.530896	2.1427	NO	1155 1649 78 kDa glucose-regulated protein OS=Aplysia californica PE=1 SV=1
CL14404.Contig1_H1	-0.0747748	0.384384	-0.824523	-0.0747734	0.679427	2	5	0.927952	-0.107877	0.438444	1.97275	NO	247 1440 minus strand Septin-2 [Crassostrea gigas]
CL8470.Contig9_H1	0.0777323	0.398859	-0.718417	0.0745376	0.861624	2	2	1.08083	0.112144	0.487524	2.367	NO	76 627 minus strand Heme-binding protein 2 [Crassostrea gigas]; 296 847 minus strand Heme-binding protein 2 [Crassostrea gigas]; 271 822 minus strand Heme-binding protein 2 [Crassostrea gigas]; 367 918 minus strand Heme-binding protein 2 [Crassostrea gigas]; 282 554 minus strand PREDICTED: heme-binding protein 2-like [Strongylocentrotus purpuratus]; 279 878 minus strand Heme-binding protein 2 [Cr…
CL8470.Contig8_H1	0.0777323	0.398859	-0.718417	0.0745376	0.861624	2	2	1.08083	0.112144	0.487524	2.367	NO	76 627 minus strand Heme-binding protein 2 [Crassostrea gigas]; 296 847 minus strand Heme-binding protein 2 [Crassostrea gigas]; 271 822 minus strand Heme-binding protein 2 [Crassostrea gigas]; 367 918 minus strand Heme-binding protein 2 [Crassostrea gigas]; 282 554 minus strand PREDICTED: heme-binding protein 2-like [Strongylocentrotus purpuratus]; 279 878 minus strand Heme-binding protein 2 [Cr…
CL8470.Contig6_H1	0.0777323	0.398859	-0.718417	0.0745376	0.861624	2	2	1.08083	0.112144	0.487524	2.367	NO	76 627 minus strand Heme-binding protein 2 [Crassostrea gigas]; 296 847 minus strand Heme-binding protein 2 [Crassostrea gigas]; 271 822 minus strand Heme-binding protein 2 [Crassostrea gigas]; 367 918 minus strand Heme-binding protein 2 [Crassostrea gigas]; 282 554 minus strand PREDICTED: heme-binding protein 2-like [Strongylocentrotus purpuratus]; 279 878 minus strand Heme-binding protein 2 [Cr…
CL8470.Contig5_H1	0.0777323	0.398859	-0.718417	0.0745376	0.861624	2	2	1.08083	0.112144	0.487524	2.367	NO	76 627 minus strand Heme-binding protein 2 [Crassostrea gigas]; 296 847 minus strand Heme-binding protein 2 [Crassostrea gigas]; 271 822 minus strand Heme-binding protein 2 [Crassostrea gigas]; 367 918 minus strand Heme-binding protein 2 [Crassostrea gigas]; 282 554 minus strand PREDICTED: heme-binding protein 2-like [Strongylocentrotus purpuratus]; 279 878 minus strand Heme-binding protein 2 [Cr…
CL8470.Contig2_H1	0.0777323	0.398859	-0.718417	0.0745376	0.861624	2	2	1.08083	0.112144	0.487524	2.367	NO	76 627 minus strand Heme-binding protein 2 [Crassostrea gigas]; 296 847 minus strand Heme-binding protein 2 [Crassostrea gigas]; 271 822 minus strand Heme-binding protein 2 [Crassostrea gigas]; 367 918 minus strand Heme-binding protein 2 [Crassostrea gigas]; 282 554 minus strand PREDICTED: heme-binding protein 2-like [Strongylocentrotus purpuratus]; 279 878 minus strand Heme-binding protein 2 [Cr…
CL8470.Contig1_H1	0.0777323	0.398859	-0.718417	0.0745376	0.861624	2	2	1.08083	0.112144	0.487524	2.367	NO	76 627 minus strand Heme-binding protein 2 [Crassostrea gigas]; 296 847 minus strand Heme-binding protein 2 [Crassostrea gigas]; 271 822 minus strand Heme-binding protein 2 [Crassostrea gigas]; 367 918 minus strand Heme-binding protein 2 [Crassostrea gigas]; 282 554 minus strand PREDICTED: heme-binding protein 2-like [Strongylocentrotus purpuratus]; 279 878 minus strand Heme-binding protein 2 [Cr…
CL9442.Contig7_H1	0.0769671	0.361811	-0.646188	0.0744483	0.786452	3	7	1.08001	0.11104	0.52404	2.19559	NO	120 833 B-cell receptor-associated protein 31 [Crassostrea gigas]; 238 951 B-cell receptor-associated protein 31 [Crassostrea gigas]; 88 801 B-cell receptor-associated protein 31 [Crassostrea gigas]; 88 801 B-cell receptor-associated protein 31 [Crassostrea gigas]
CL9442.Contig5_H1	0.0769671	0.361811	-0.646188	0.0744483	0.786452	3	7	1.08001	0.11104	0.52404	2.19559	NO	120 833 B-cell receptor-associated protein 31 [Crassostrea gigas]; 238 951 B-cell receptor-associated protein 31 [Crassostrea gigas]; 88 801 B-cell receptor-associated protein 31 [Crassostrea gigas]; 88 801 B-cell receptor-associated protein 31 [Crassostrea gigas]
CL9442.Contig4_H1	0.0769671	0.361811	-0.646188	0.0744483	0.786452	3	7	1.08001	0.11104	0.52404	2.19559	NO	120 833 B-cell receptor-associated protein 31 [Crassostrea gigas]; 238 951 B-cell receptor-associated protein 31 [Crassostrea gigas]; 88 801 B-cell receptor-associated protein 31 [Crassostrea gigas]; 88 801 B-cell receptor-associated protein 31 [Crassostrea gigas]
CL9442.Contig3_H1	0.0769671	0.361811	-0.646188	0.0744483	0.786452	3	7	1.08001	0.11104	0.52404	2.19559	NO	120 833 B-cell receptor-associated protein 31 [Crassostrea gigas]; 238 951 B-cell receptor-associated protein 31 [Crassostrea gigas]; 88 801 B-cell receptor-associated protein 31 [Crassostrea gigas]; 88 801 B-cell receptor-associated protein 31 [Crassostrea gigas]
CL23722.Contig7_H1	-0.0774011	0.395552	-0.860863	-0.0743778	0.698875	2	3	0.925519	-0.111666	0.422797	2.01149	NO	18 1613 minus strand chaperonin containing T-complex polypeptide subunit zeta [Haliotis discus hannai]; 527 2089 minus strand chaperonin containing T-complex polypeptide subunit zeta [Haliotis discus hannai]
CL23722.Contig5_H1	-0.0774011	0.395552	-0.860863	-0.0743778	0.698875	2	3	0.925519	-0.111666	0.422797	2.01149	NO	18 1613 minus strand chaperonin containing T-complex polypeptide subunit zeta [Haliotis discus hannai]; 527 2089 minus strand chaperonin containing T-complex polypeptide subunit zeta [Haliotis discus hannai]
CL2589.Contig3_H1	0.0776557	0.376791	-0.66567	0.0743098	0.815691	3	3	1.08075	0.112033	0.513929	2.26074	NO	130 2145 minus strand Glucosamine--fructose-6-phosphate aminotransferase [isomerizing] 1 [Crassostrea gigas]; 130 2121 minus strand Glucosamine--fructose-6-phosphate aminotransferase [isomerizing] 1 [Crassostrea gigas]
CL2589.Contig2_H1	0.0776557	0.376791	-0.66567	0.0743098	0.815691	3	3	1.08075	0.112033	0.513929	2.26074	NO	130 2145 minus strand Glucosamine--fructose-6-phosphate aminotransferase [isomerizing] 1 [Crassostrea gigas]; 130 2121 minus strand Glucosamine--fructose-6-phosphate aminotransferase [isomerizing] 1 [Crassostrea gigas]
CL13014.Contig4_H1	0.076103	0.275526	-0.464807	0.074236	0.617541	8	24	1.07907	0.109793	0.628257	1.85436	NO	30 536 putative mitochondrial ATP synthase [Haliotis discus discus]; 27 620 putative mitochondrial ATP synthase [Haliotis discus discus]
CL13014.Contig1_H1	0.076103	0.275526	-0.464807	0.074236	0.617541	8	24	1.07907	0.109793	0.628257	1.85436	NO	30 536 putative mitochondrial ATP synthase [Haliotis discus discus]; 27 620 putative mitochondrial ATP synthase [Haliotis discus discus]
CL7245.Contig6_H1	0.0723008	0.356315	-0.619168	0.0735425	0.777707	3	13	1.07498	0.104308	0.538392	2.17648	NO	8 937 minus strand galectin [Crassostrea virginica]
CL13131.Contig3_H1	0.0727598	0.403206	-0.713449	0.0732097	0.858468	2	2	1.07547	0.10497	0.489952	2.35954	NO	87 485 Sex-regulated protein janus-A [Crassostrea gigas]
CL44897.Contig1_H1	0.0674475	0.394667	-0.708551	0.0716636	0.833464	2	3	1.06977	0.0973062	0.492357	2.30128	NO	5 841 minus strand Spectrin alpha chain [Crassostrea gigas]
Unigene10170_H1	-0.0708529	0.383588	-0.828073	-0.0712184	0.673425	2	5	0.931599	-0.102219	0.43689	1.96094	NO	2 292 minus strand H2 [Haliotis tuberculata]
CL39540.Contig7_H1	0.0699646	0.338745	-0.596019	0.0710817	0.734553	4	10	1.07247	0.100938	0.551001	2.08455	NO	585 944 minus strand Protein disulfide-isomerase A6 [Crassostrea gigas]
CL6793.Contig6_H1	0.069338	0.35631	-0.622989	0.0708791	0.762044	3	9	1.0718	0.100034	0.536339	2.14265	NO	89 838 Putative phosphoglycerate mutase [Crassostrea gigas]; 89 838 Putative phosphoglycerate mutase [Crassostrea gigas]; 89 835 Putative phosphoglycerate mutase [Crassostrea gigas]; 89 838 Putative phosphoglycerate mutase [Crassostrea gigas]
CL6793.Contig5_H1	0.069338	0.35631	-0.622989	0.0708791	0.762044	3	9	1.0718	0.100034	0.536339	2.14265	NO	89 838 Putative phosphoglycerate mutase [Crassostrea gigas]; 89 838 Putative phosphoglycerate mutase [Crassostrea gigas]; 89 835 Putative phosphoglycerate mutase [Crassostrea gigas]; 89 838 Putative phosphoglycerate mutase [Crassostrea gigas]
CL6793.Contig4_H1	0.069338	0.35631	-0.622989	0.0708791	0.762044	3	9	1.0718	0.100034	0.536339	2.14265	NO	89 838 Putative phosphoglycerate mutase [Crassostrea gigas]; 89 838 Putative phosphoglycerate mutase [Crassostrea gigas]; 89 835 Putative phosphoglycerate mutase [Crassostrea gigas]; 89 838 Putative phosphoglycerate mutase [Crassostrea gigas]
CL6793.Contig3_H1	0.069338	0.35631	-0.622989	0.0708791	0.762044	3	9	1.0718	0.100034	0.536339	2.14265	NO	89 838 Putative phosphoglycerate mutase [Crassostrea gigas]; 89 838 Putative phosphoglycerate mutase [Crassostrea gigas]; 89 835 Putative phosphoglycerate mutase [Crassostrea gigas]; 89 838 Putative phosphoglycerate mutase [Crassostrea gigas]
CL15471.Contig3_H1	0.0724895	0.345643	-0.612749	0.0697099	0.750102	4	12	1.07518	0.10458	0.541859	2.11722	NO	65 490 PREDICTED: cofilin-2 [Otolemur garnettii]
CL2384.Contig3_H1	0.070163	0.394192	-0.704274	0.0693956	0.854703	2	3	1.07268	0.101224	0.494467	2.35067	NO	153 536 GST omega	partial [Reishia clavigera]""
CL25572.Contig3_H1	0.0678252	0.398546	-0.70366	0.0692975	0.844428	2	2	1.07018	0.0978511	0.494771	2.32665	NO	60 1190 hypothetical protein BRAFLDRAFT_109688 [Branchiostoma floridae] gi; 51 1184 hypothetical protein BRAFLDRAFT_109688 [Branchiostoma floridae] gi
CL25572.Contig1_H1	0.0678252	0.398546	-0.70366	0.0692975	0.844428	2	2	1.07018	0.0978511	0.494771	2.32665	NO	60 1190 hypothetical protein BRAFLDRAFT_109688 [Branchiostoma floridae] gi; 51 1184 hypothetical protein BRAFLDRAFT_109688 [Branchiostoma floridae] gi
CL25588.Contig2_H1	-0.0734146	0.383236	-0.831554	-0.0688903	0.674573	3	3	0.929215	-0.105915	0.435372	1.96319	NO	214 1878 PREDICTED: lysyl-tRNA synthetase-like [Oreochromis niloticus]
CL18045.Contig1_H1	0.0677844	0.399278	-0.71651	0.0680126	0.852649	2	2	1.07013	0.0977922	0.488454	2.34585	NO	406 1392 minus strand hypothetical protein CGI_10007007 [Crassostrea gigas]
CL28509.Contig1_H1	-0.0661328	0.322106	-0.697312	-0.0672847	0.566351	6	10	0.936007	-0.0954094	0.497922	1.76183	NO	90 344 PREDICTED: diazepam binding inhibitor-like [Saccoglossus kowalevskii]
CL14637.Contig6_H1	-0.0651124	0.38375	-0.812938	-0.0671671	0.688957	3	3	0.936962	-0.0939373	0.443553	1.99164	NO	73 525 minus strand Actin-related protein 2/3 complex subunit 5-like protein [Salmo salar] gi; 73 525 Actin-related protein 2/3 complex subunit 5-like protein [Salmo salar] gi; 73 525 minus strand Actin-related protein 2/3 complex subunit 5-like protein [Salmo salar] gi
CL14637.Contig5_H1	-0.0651124	0.38375	-0.812938	-0.0671671	0.688957	3	3	0.936962	-0.0939373	0.443553	1.99164	NO	73 525 minus strand Actin-related protein 2/3 complex subunit 5-like protein [Salmo salar] gi; 73 525 Actin-related protein 2/3 complex subunit 5-like protein [Salmo salar] gi; 73 525 minus strand Actin-related protein 2/3 complex subunit 5-like protein [Salmo salar] gi
CL14637.Contig4_H1	-0.0651124	0.38375	-0.812938	-0.0671671	0.688957	3	3	0.936962	-0.0939373	0.443553	1.99164	NO	73 525 minus strand Actin-related protein 2/3 complex subunit 5-like protein [Salmo salar] gi; 73 525 Actin-related protein 2/3 complex subunit 5-like protein [Salmo salar] gi; 73 525 minus strand Actin-related protein 2/3 complex subunit 5-like protein [Salmo salar] gi
CL10426.Contig11_H1	0.0689836	0.391604	-0.697344	0.0670958	0.839878	2	4	1.07142	0.0995223	0.497906	2.31609	NO	266 1123 minus strand mitochondrial malate dehydrogenase precursor [Nucella lapillus]
CL478.Contig2_H1	0.0590553	0.379449	-0.682272	0.0659836	0.79865	3	3	1.06083	0.0851988	0.505467	2.22254	NO	169 1200 PREDICTED: nidogen-2-like isoform 1 [Strongylocentrotus purpuratus]
Unigene21398_H1	0.0653411	0.387259	-0.685441	0.0657238	0.827047	2	4	1.06752	0.0942673	0.503868	2.28656	NO	123 860 PREDICTED: proteasome subunit alpha type-6-like [Cavia porcellus]; 1164 1901 PREDICTED: proteasome subunit alpha type-6-like [Cavia porcellus]
Unigene13394_H1	0.0653411	0.387259	-0.685441	0.0657238	0.827047	2	4	1.06752	0.0942673	0.503868	2.28656	NO	123 860 PREDICTED: proteasome subunit alpha type-6-like [Cavia porcellus]; 1164 1901 PREDICTED: proteasome subunit alpha type-6-like [Cavia porcellus]
CL6589.Contig3_H1	-0.066372	0.375121	-0.808468	-0.065376	0.677412	3	4	0.935783	-0.0957546	0.44554	1.96878	NO	133 1077 PREDICTED: electron transfer flavoprotein	alpha polypeptide-like isoform 2 [Saccoglossus kowalevskii]""
CL47507.Contig2_H1	0.060436	0.333825	-0.602537	0.0634205	0.704968	3	12	1.0623	0.0871907	0.547421	2.02378	NO	2 256 Polyubiquitin (Fragment) OS=Xenopus laevis PE=1 SV=2
Unigene48834_H1	-0.0652887	0.378349	-0.809472	-0.0628332	0.668189	3	3	0.936797	-0.0941916	0.445093	1.9507	NO	3 224 PREDICTED: 40S ribosomal protein S14-like [Sarcophilus harrisii]
CL37546.Contig3_H1	0.0643067	0.374463	-0.661295	0.0627355	0.802782	2	7	1.06642	0.092775	0.516183	2.23174	NO	212 1405 minus strand unnamed protein product [Tetraodon nigroviridis]
CL8458.Contig2_H1	0.0617846	0.341601	-0.610511	0.0626769	0.732844	4	66	1.06373	0.0891363	0.543073	2.08099	NO	238 681 minus strand Globin OS=Cerithidea rhizophorarum PE=1 SV=1
CL7881.Contig4_H1	0.0596074	0.396394	-0.729934	0.0622398	0.835531	2	2	1.06142	0.0859953	0.481941	2.30604	NO	21 1007 minus strand cathepsin L2 cysteine protease [Pinctada fucata]; 21 1007 minus strand cathepsin L2 cysteine protease [Pinctada fucata]
CL7881.Contig3_H1	0.0596074	0.396394	-0.729934	0.0622398	0.835531	2	2	1.06142	0.0859953	0.481941	2.30604	NO	21 1007 minus strand cathepsin L2 cysteine protease [Pinctada fucata]; 21 1007 minus strand cathepsin L2 cysteine protease [Pinctada fucata]
CL15263.Contig9_H1	-0.0605947	0.395564	-0.842483	-0.061564	0.719839	2	2	0.941205	-0.0874197	0.43064	2.0541	NO	116 337 minus strand Golgi-associated plant pathogenesis-related protein 1 [Crassostrea gigas]; 538 759 minus strand Golgi-associated plant pathogenesis-related protein 1 [Crassostrea gigas]; 116 337 minus strand Golgi-associated plant pathogenesis-related protein 1 [Crassostrea gigas]; 261 482 minus strand Golgi-associated plant pathogenesis-related protein 1 [Crassostrea gigas]; 116 337 minus s…
CL15263.Contig8_H1	-0.0605947	0.395564	-0.842483	-0.061564	0.719839	2	2	0.941205	-0.0874197	0.43064	2.0541	NO	116 337 minus strand Golgi-associated plant pathogenesis-related protein 1 [Crassostrea gigas]; 538 759 minus strand Golgi-associated plant pathogenesis-related protein 1 [Crassostrea gigas]; 116 337 minus strand Golgi-associated plant pathogenesis-related protein 1 [Crassostrea gigas]; 261 482 minus strand Golgi-associated plant pathogenesis-related protein 1 [Crassostrea gigas]; 116 337 minus s…
CL15263.Contig7_H1	-0.0605947	0.395564	-0.842483	-0.061564	0.719839	2	2	0.941205	-0.0874197	0.43064	2.0541	NO	116 337 minus strand Golgi-associated plant pathogenesis-related protein 1 [Crassostrea gigas]; 538 759 minus strand Golgi-associated plant pathogenesis-related protein 1 [Crassostrea gigas]; 116 337 minus strand Golgi-associated plant pathogenesis-related protein 1 [Crassostrea gigas]; 261 482 minus strand Golgi-associated plant pathogenesis-related protein 1 [Crassostrea gigas]; 116 337 minus s…
CL15263.Contig5_H1	-0.0605947	0.395564	-0.842483	-0.061564	0.719839	2	2	0.941205	-0.0874197	0.43064	2.0541	NO	116 337 minus strand Golgi-associated plant pathogenesis-related protein 1 [Crassostrea gigas]; 538 759 minus strand Golgi-associated plant pathogenesis-related protein 1 [Crassostrea gigas]; 116 337 minus strand Golgi-associated plant pathogenesis-related protein 1 [Crassostrea gigas]; 261 482 minus strand Golgi-associated plant pathogenesis-related protein 1 [Crassostrea gigas]; 116 337 minus s…
CL15263.Contig4_H1	-0.0605947	0.395564	-0.842483	-0.061564	0.719839	2	2	0.941205	-0.0874197	0.43064	2.0541	NO	116 337 minus strand Golgi-associated plant pathogenesis-related protein 1 [Crassostrea gigas]; 538 759 minus strand Golgi-associated plant pathogenesis-related protein 1 [Crassostrea gigas]; 116 337 minus strand Golgi-associated plant pathogenesis-related protein 1 [Crassostrea gigas]; 261 482 minus strand Golgi-associated plant pathogenesis-related protein 1 [Crassostrea gigas]; 116 337 minus s…
CL15263.Contig3_H1	-0.0605947	0.395564	-0.842483	-0.061564	0.719839	2	2	0.941205	-0.0874197	0.43064	2.0541	NO	116 337 minus strand Golgi-associated plant pathogenesis-related protein 1 [Crassostrea gigas]; 538 759 minus strand Golgi-associated plant pathogenesis-related protein 1 [Crassostrea gigas]; 116 337 minus strand Golgi-associated plant pathogenesis-related protein 1 [Crassostrea gigas]; 261 482 minus strand Golgi-associated plant pathogenesis-related protein 1 [Crassostrea gigas]; 116 337 minus s…
CL39270.Contig2_H1	0.0610282	0.383777	-0.69663	0.0610977	0.811485	2	9	1.06293	0.0880451	0.498261	2.25125	NO	219 428 Peptidyl-prolyl cis-trans isomerase OS=Hemicentrotus pulcherrimus PE=2 SV=1
CL7245.Contig3_H1	-0.057672	0.301747	-0.657483	-0.0607566	0.537823	4	28	0.94396	-0.0832031	0.518154	1.71227	NO	1371 2189 minus strand galectin [Pinctada fucata]
CL125.Contig5_H1	-0.0632324	0.392092	-0.842691	-0.0603934	0.709412	2	3	0.938725	-0.091225	0.43055	2.0328	NO	17 703 Dihydropteridine reductase [Crassostrea gigas]
CL9011.Contig3_H1	0.059144	0.369693	-0.663402	0.0602731	0.779595	3	5	1.06093	0.0853268	0.515096	2.18059	NO	113 367 hypothetical protein DAPPUDRAFT_329128 [Daphnia pulex]; 113 367 hypothetical protein DAPPUDRAFT_329128 [Daphnia pulex]; 113 367 hypothetical protein DAPPUDRAFT_329128 [Daphnia pulex]
CL9011.Contig2_H1	0.059144	0.369693	-0.663402	0.0602731	0.779595	3	5	1.06093	0.0853268	0.515096	2.18059	NO	113 367 hypothetical protein DAPPUDRAFT_329128 [Daphnia pulex]; 113 367 hypothetical protein DAPPUDRAFT_329128 [Daphnia pulex]; 113 367 hypothetical protein DAPPUDRAFT_329128 [Daphnia pulex]
CL9011.Contig1_H1	0.059144	0.369693	-0.663402	0.0602731	0.779595	3	5	1.06093	0.0853268	0.515096	2.18059	NO	113 367 hypothetical protein DAPPUDRAFT_329128 [Daphnia pulex]; 113 367 hypothetical protein DAPPUDRAFT_329128 [Daphnia pulex]; 113 367 hypothetical protein DAPPUDRAFT_329128 [Daphnia pulex]
CL41319.Contig2_H1	-0.0597622	0.398826	-0.838935	-0.0592092	0.722425	2	2	0.941989	-0.0862186	0.43217	2.05942	NO	178 480 minus strand PREDICTED: lipoxygenase homology domain-containing protein 1-like [Danio rerio]
CL40725.Contig2_H1	0.053717	0.299374	-0.539216	0.0584952	0.638897	7	21	1.05519	0.0774973	0.583205	1.89439	NO	85 546 minus strand RecName: Full=Eukaryotic translation initiation factor 5A; Short=eIF-5A gi|51702279|sp|P62925.1|IF5A_SPOFR RecName: Full=Eukaryotic translation initiation factor 5A; Short=eIF-5A gi|6469515|gb|AAF13315.1|AF109730_1 translation initiation factor 5A [Spodoptera exigua] gi
CL8626.Contig6_H1	0.0574194	0.403148	-0.749424	0.0583735	0.845767	2	2	1.0591	0.0828387	0.472639	2.32976	NO	194 838 glutathione S-transferase class mu [Cyphoma gibbosum]
CL48702.Contig2_H1	-0.0513438	0.362938	-0.759178	-0.0578518	0.657524	2	7	0.949952	-0.0740734	0.468051	1.93001	NO	260 892 minus strand calponin [Haliotis diversicolor]
Unigene53017_H1	0.0563413	0.291509	-0.514484	0.0571554	0.620758	7	29	1.05796	0.0812834	0.597809	1.86034	NO	27 377 minus strand ribosomal protein LP2 [Papilio xuthus] gi; 27 377 minus strand ribosomal protein LP2 [Papilio xuthus] gi; 27 377 minus strand ribosomal protein LP2 [Papilio xuthus] gi; 1538 1891 minus strand ribosomal protein LP2 [Papilio xuthus] gi
Unigene53016_H1	0.0563413	0.291509	-0.514484	0.0571554	0.620758	7	29	1.05796	0.0812834	0.597809	1.86034	NO	27 377 minus strand ribosomal protein LP2 [Papilio xuthus] gi; 27 377 minus strand ribosomal protein LP2 [Papilio xuthus] gi; 27 377 minus strand ribosomal protein LP2 [Papilio xuthus] gi; 1538 1891 minus strand ribosomal protein LP2 [Papilio xuthus] gi
Unigene53015_H1	0.0563413	0.291509	-0.514484	0.0571554	0.620758	7	29	1.05796	0.0812834	0.597809	1.86034	NO	27 377 minus strand ribosomal protein LP2 [Papilio xuthus] gi; 27 377 minus strand ribosomal protein LP2 [Papilio xuthus] gi; 27 377 minus strand ribosomal protein LP2 [Papilio xuthus] gi; 1538 1891 minus strand ribosomal protein LP2 [Papilio xuthus] gi
CL49012.Contig9_H1	0.0563413	0.291509	-0.514484	0.0571554	0.620758	7	29	1.05796	0.0812834	0.597809	1.86034	NO	27 377 minus strand ribosomal protein LP2 [Papilio xuthus] gi; 27 377 minus strand ribosomal protein LP2 [Papilio xuthus] gi; 27 377 minus strand ribosomal protein LP2 [Papilio xuthus] gi; 1538 1891 minus strand ribosomal protein LP2 [Papilio xuthus] gi
CL47424.Contig2_H1	0.0608393	0.383257	-0.691057	0.0567408	0.812969	2	18	1.06273	0.0877725	0.501046	2.25459	NO	37 885 glyceraldehyde 3-phosphate dehydrogenase [Dugesia japonica]
CL24330.Contig4_H1	0.0490387	0.373082	-0.698001	0.0563934	0.775931	3	4	1.05026	0.0707479	0.497579	2.17261	NO	54 1406 minus strand Protein henna [Crassostrea gigas]; 54 1406 minus strand Protein henna [Crassostrea gigas]
CL24330.Contig1_H1	0.0490387	0.373082	-0.698001	0.0563934	0.775931	3	4	1.05026	0.0707479	0.497579	2.17261	NO	54 1406 minus strand Protein henna [Crassostrea gigas]; 54 1406 minus strand Protein henna [Crassostrea gigas]
CL27088.Contig2_H1	-0.0565178	0.355789	-0.765395	-0.0549719	0.633476	4	6	0.94505	-0.0815379	0.46515	1.88415	NO	185 481 minus strand Zgc:56530 [Danio rerio]
CL10537.Contig4_H1	-0.0548975	0.337211	-0.721543	-0.0532872	0.605976	5	7	0.946582	-0.0792004	0.486002	1.83304	NO	75 803 hypothetical protein DAPPUDRAFT_231350 [Daphnia pulex]
CL30203.Contig3_H1	0.0557715	0.304694	-0.530047	0.0531505	0.650287	6	21	1.05736	0.0804613	0.588577	1.91609	NO	484 1104 Calponin-2 [Crassostrea gigas]; 309 938 Calponin-2 [Crassostrea gigas]
CL21394.Contig2_H1	0.0557715	0.304694	-0.530047	0.0531505	0.650287	6	21	1.05736	0.0804613	0.588577	1.91609	NO	484 1104 Calponin-2 [Crassostrea gigas]; 309 938 Calponin-2 [Crassostrea gigas]
CL5989.Contig1_H1	0.0502632	0.395663	-0.726397	0.0530849	0.816713	2	3	1.05155	0.0725144	0.483648	2.26305	NO	211 1413 Alpha-N-acetylgalactosaminidase [Crassostrea gigas]
CL6841.Contig3_H1	0.0557999	0.404578	-0.730311	0.0528441	0.854826	2	2	1.05739	0.0805022	0.481759	2.35097	NO	996 1463 minus strand catalase [Cristaria plicata] gi
Unigene63676_H1	-0.0503821	0.379751	-0.799328	-0.0513363	0.689837	2	7	0.950866	-0.0726859	0.449631	1.99339	NO	26 667 ribosomal protein L15 [Acipenser sinensis] gi; 26 667 ribosomal protein L15 [Acipenser sinensis] gi; 26 667 ribosomal protein L15 [Acipenser sinensis] gi
CL22.Contig2_H1	-0.0503821	0.379751	-0.799328	-0.0513363	0.689837	2	7	0.950866	-0.0726859	0.449631	1.99339	NO	26 667 ribosomal protein L15 [Acipenser sinensis] gi; 26 667 ribosomal protein L15 [Acipenser sinensis] gi; 26 667 ribosomal protein L15 [Acipenser sinensis] gi
CL22.Contig1_H1	-0.0503821	0.379751	-0.799328	-0.0513363	0.689837	2	7	0.950866	-0.0726859	0.449631	1.99339	NO	26 667 ribosomal protein L15 [Acipenser sinensis] gi; 26 667 ribosomal protein L15 [Acipenser sinensis] gi; 26 667 ribosomal protein L15 [Acipenser sinensis] gi
Unigene3818_H1	-0.0534869	0.244979	-0.539106	-0.0512925	0.431982	12	104	0.947918	-0.0771653	0.583269	1.54031	NO	204 791 minus strand PREDICTED: 15-hydroxyprostaglandin dehydrogenase [NAD+] [Gallus gallus]
CL3868.Contig7_H1	-0.0483208	0.399119	-0.823883	-0.0501026	0.751723	2	2	0.952828	-0.0697122	0.438725	2.12065	NO	140 1564 selenium-binding protein [Haliotis discus hannai]
CL12416.Contig1_H1	-0.0546407	0.315747	-0.691051	-0.0498903	0.558567	7	9	0.946825	-0.0788299	0.501049	1.74817	NO	116 1882 Actin-interacting protein 1 [Crassostrea gigas]
CL12854.Contig7_H1	0.0490301	0.343914	-0.628672	0.0486875	0.723107	4	10	1.05025	0.0707354	0.5333	2.06083	NO	604 1236 minus strand selenium-dependent glutathione peroxidase [Crassostrea gigas]; 138 770 minus strand selenium-dependent glutathione peroxidase [Crassostrea gigas]; 138 770 minus strand selenium-dependent glutathione peroxidase [Crassostrea gigas]; 147 779 minus strand selenium-dependent glutathione peroxidase [Crassostrea gigas]; 149 781 minus strand selenium-dependent glutathione peroxidase…
CL12854.Contig20_H1	0.0490301	0.343914	-0.628672	0.0486875	0.723107	4	10	1.05025	0.0707354	0.5333	2.06083	NO	604 1236 minus strand selenium-dependent glutathione peroxidase [Crassostrea gigas]; 138 770 minus strand selenium-dependent glutathione peroxidase [Crassostrea gigas]; 138 770 minus strand selenium-dependent glutathione peroxidase [Crassostrea gigas]; 147 779 minus strand selenium-dependent glutathione peroxidase [Crassostrea gigas]; 149 781 minus strand selenium-dependent glutathione peroxidase…
CL12854.Contig19_H1	0.0490301	0.343914	-0.628672	0.0486875	0.723107	4	10	1.05025	0.0707354	0.5333	2.06083	NO	604 1236 minus strand selenium-dependent glutathione peroxidase [Crassostrea gigas]; 138 770 minus strand selenium-dependent glutathione peroxidase [Crassostrea gigas]; 138 770 minus strand selenium-dependent glutathione peroxidase [Crassostrea gigas]; 147 779 minus strand selenium-dependent glutathione peroxidase [Crassostrea gigas]; 149 781 minus strand selenium-dependent glutathione peroxidase…
CL12854.Contig18_H1	0.0490301	0.343914	-0.628672	0.0486875	0.723107	4	10	1.05025	0.0707354	0.5333	2.06083	NO	604 1236 minus strand selenium-dependent glutathione peroxidase [Crassostrea gigas]; 138 770 minus strand selenium-dependent glutathione peroxidase [Crassostrea gigas]; 138 770 minus strand selenium-dependent glutathione peroxidase [Crassostrea gigas]; 147 779 minus strand selenium-dependent glutathione peroxidase [Crassostrea gigas]; 149 781 minus strand selenium-dependent glutathione peroxidase…
CL12854.Contig17_H1	0.0490301	0.343914	-0.628672	0.0486875	0.723107	4	10	1.05025	0.0707354	0.5333	2.06083	NO	604 1236 minus strand selenium-dependent glutathione peroxidase [Crassostrea gigas]; 138 770 minus strand selenium-dependent glutathione peroxidase [Crassostrea gigas]; 138 770 minus strand selenium-dependent glutathione peroxidase [Crassostrea gigas]; 147 779 minus strand selenium-dependent glutathione peroxidase [Crassostrea gigas]; 149 781 minus strand selenium-dependent glutathione peroxidase…
CL12854.Contig16_H1	0.0490301	0.343914	-0.628672	0.0486875	0.723107	4	10	1.05025	0.0707354	0.5333	2.06083	NO	604 1236 minus strand selenium-dependent glutathione peroxidase [Crassostrea gigas]; 138 770 minus strand selenium-dependent glutathione peroxidase [Crassostrea gigas]; 138 770 minus strand selenium-dependent glutathione peroxidase [Crassostrea gigas]; 147 779 minus strand selenium-dependent glutathione peroxidase [Crassostrea gigas]; 149 781 minus strand selenium-dependent glutathione peroxidase…
CL12854.Contig15_H1	0.0490301	0.343914	-0.628672	0.0486875	0.723107	4	10	1.05025	0.0707354	0.5333	2.06083	NO	604 1236 minus strand selenium-dependent glutathione peroxidase [Crassostrea gigas]; 138 770 minus strand selenium-dependent glutathione peroxidase [Crassostrea gigas]; 138 770 minus strand selenium-dependent glutathione peroxidase [Crassostrea gigas]; 147 779 minus strand selenium-dependent glutathione peroxidase [Crassostrea gigas]; 149 781 minus strand selenium-dependent glutathione peroxidase…
CL6905.Contig5_H1	-0.0482764	0.389779	-0.807179	-0.0476309	0.719211	2	3	0.95287	-0.0696481	0.446115	2.05281	NO	214 1284 glutamine synthetase [Tegillarca granosa]
CL49466.Contig2_H1	0.053034	0.400485	-0.714667	0.0472986	0.85192	2	2	1.05447	0.0765119	0.489355	2.34414	NO	2 244 minus strand hypothetical protein KGM_08771 [Danaus plexippus]
CL12555.Contig7_H1	-0.0434734	0.373381	-0.786164	-0.0468177	0.682575	3	4	0.957458	-0.0627188	0.455589	1.97897	NO	31 2061 minus strand 1	4-alpha-glucan-branching enzyme [Crassostrea gigas]""
Unigene7955_H1	0.0447956	0.320614	-0.589542	0.0452994	0.666862	5	17	1.04581	0.0646265	0.554581	1.94811	NO	3 218 beta-tubulin [Fasciola hepatica] gi
CL5308.Contig5_H1	-0.041414	0.16841	-0.369523	-0.0443179	0.285381	34	122	0.959432	-0.0597477	0.691064	1.33027	NO	30 1088 arginine kinase [Conus novaehollandiae]
Unigene32601_H1	0.0404042	0.349536	-0.645756	0.0423505	0.71657	3	15	1.04123	0.0582909	0.524266	2.0474	NO	49 219 haemocyanin precursor [Nautilus pompilius]
CL14371.Contig5_H1	0.035588	0.396429	-0.730836	0.0412758	0.801517	2	2	1.03623	0.0513426	0.481506	2.22892	NO	158 1318 hypothetical protein BRAFLDRAFT_98992 [Branchiostoma floridae] gi
CL2712.Contig11_H1	-0.0392223	0.397479	-0.8225	-0.0411674	0.733353	2	2	0.961537	-0.0565859	0.439332	2.08205	NO	2057 2497 Phosphate carrier protein	mitochondrial [Crassostrea gigas]""
CL6396.Contig3_H1	-0.047705	0.333204	-0.704824	-0.0408801	0.606126	5	12	0.953415	-0.0688238	0.494195	1.83332	NO	158 862 X-box binding protein [Haliotis discus discus]
Unigene268_H1	0.04373	0.394058	-0.738851	0.0406731	0.817999	2	3	1.0447	0.0630891	0.477662	2.26596	NO	325 642 minus strand Protein phosphatase 1B [Crassostrea gigas]
CL2200.Contig16_H1	-0.041642	0.399852	-0.816334	-0.0404865	0.745068	2	2	0.959213	-0.0600767	0.442049	2.10659	NO	492 3458 PREDICTED: 2-oxoglutarate dehydrogenase	mitochondrial isoform 1 [Sarcophilus harrisii]""
CL27337.Contig1_H1	0.035354	0.393383	-0.732905	0.040439	0.800496	2	3	1.03599	0.051005	0.480511	2.22664	NO	131 541 minus strand nervous system adducin [Aplysia californica] gi
CL8932.Contig6_H1	-0.0452618	0.365427	-0.758478	-0.0403958	0.66187	3	6	0.955747	-0.065299	0.468379	1.93841	NO	113 445 ribosomal protein rps19 [Lineus viridis]
CL11202.Contig4_H1	-0.0427253	0.397875	-0.830863	-0.0391316	0.752499	2	2	0.958175	-0.0616395	0.435673	2.1223	NO	230 1189 hypothetical protein [Amblyomma maculatum]
CL40183.Contig3_H1	-0.0368133	0.321788	-0.660791	-0.039116	0.599451	6	10	0.963856	-0.0531103	0.516442	1.82112	NO	915 1505 minus strand Collagen alpha-5(VI) chain [Crassostrea gigas]
CL30719.Contig3_H1	0.0419518	0.345237	-0.635849	0.0390175	0.72558	4	7	1.04284	0.0605237	0.529486	2.06593	NO	151 1449 rab GDP-dissociation inhibitor [Branchiostoma belcheri]
Unigene34590_H1	0.0396188	0.321436	-0.585486	0.0390095	0.670021	6	20	1.04041	0.0571579	0.556835	1.95428	NO	76 822 14-3-3 protein [Heterodera glycines]; 76 822 minus strand 14-3-3 protein [Heterodera glycines]; 76 822 minus strand 14-3-3 protein [Heterodera glycines]
Unigene29843_H1	0.0396188	0.321436	-0.585486	0.0390095	0.670021	6	20	1.04041	0.0571579	0.556835	1.95428	NO	76 822 14-3-3 protein [Heterodera glycines]; 76 822 minus strand 14-3-3 protein [Heterodera glycines]; 76 822 minus strand 14-3-3 protein [Heterodera glycines]
Unigene28010_H1	0.0396188	0.321436	-0.585486	0.0390095	0.670021	6	20	1.04041	0.0571579	0.556835	1.95428	NO	76 822 14-3-3 protein [Heterodera glycines]; 76 822 minus strand 14-3-3 protein [Heterodera glycines]; 76 822 minus strand 14-3-3 protein [Heterodera glycines]
CL48287.Contig1_H1	0.0412333	0.323159	-0.589308	0.0383433	0.677526	6	10	1.0421	0.059487	0.554711	1.969	NO	143 451 minus strand PREDICTED: 10 kDa heat shock protein	mitochondrial isoform 1 [Canis lupus familiaris]""
Unigene10743_H1	0.0350876	0.395548	-0.742099	0.0381893	0.815765	2	3	1.03571	0.0506206	0.476114	2.2609	NO	100 2307 minus strand Xanthine dehydrogenase/oxidase [Crassostrea gigas]
CL2537.Contig6_H1	-0.0328605	0.391406	-0.801978	-0.0371047	0.738613	2	4	0.967674	-0.0474076	0.448441	2.09303	NO	35 2953 hypothetical protein CGI_10020867 [Crassostrea gigas]; 97 3015 minus strand hypothetical protein CGI_10020867 [Crassostrea gigas]
CL2537.Contig4_H1	-0.0328605	0.391406	-0.801978	-0.0371047	0.738613	2	4	0.967674	-0.0474076	0.448441	2.09303	NO	35 2953 hypothetical protein CGI_10020867 [Crassostrea gigas]; 97 3015 minus strand hypothetical protein CGI_10020867 [Crassostrea gigas]
Unigene26755_H1	-0.038723	0.373172	-0.769199	-0.036368	0.691743	3	5	0.962017	-0.0558655	0.463384	1.99719	NO	599 907 minus strand Tryptophanyl-tRNA synthetase	cytoplasmic [Heterocephalus glaber]""
CL34251.Contig5_H1	0.0362657	0.229443	-0.408325	0.0363652	0.480299	15	47	1.03693	0.0523204	0.664763	1.61656	NO	52 1599 minus strand ATP synthase beta subunit [Pinctada fucata]
Unigene17190_H1	-0.035687	0.379755	-0.788736	-0.032849	0.71036	3	3	0.964942	-0.0514855	0.454419	2.03472	NO	4 399 Spectrin beta chain [Crassostrea gigas]
CL35712.Contig1_H1	0.0313904	0.374083	-0.696378	0.0326803	0.759059	3	4	1.03189	0.0452867	0.498387	2.13626	NO	4 675 Laminin subunit gamma-1 [Crassostrea gigas]
CL7820.Contig3_H1	-0.0321857	0.339444	-0.702697	-0.0326263	0.648504	5	7	0.968327	-0.0464341	0.495248	1.91268	NO	2008 2715 Protein disulfide-isomerase A5 [Crassostrea gigas]
CL10046.Contig8_H1	0.03085	0.318243	-0.596881	0.0323794	0.647525	6	11	1.03133	0.0445072	0.550526	1.91081	NO	260 1597 isocitrate dehydrogenase [Mytilus galloprovincialis]; 260 1597 isocitrate dehydrogenase [Mytilus galloprovincialis]; 260 1597 isocitrate dehydrogenase [Mytilus galloprovincialis]
CL10046.Contig7_H1	0.03085	0.318243	-0.596881	0.0323794	0.647525	6	11	1.03133	0.0445072	0.550526	1.91081	NO	260 1597 isocitrate dehydrogenase [Mytilus galloprovincialis]; 260 1597 isocitrate dehydrogenase [Mytilus galloprovincialis]; 260 1597 isocitrate dehydrogenase [Mytilus galloprovincialis]
CL10046.Contig6_H1	0.03085	0.318243	-0.596881	0.0323794	0.647525	6	11	1.03133	0.0445072	0.550526	1.91081	NO	260 1597 isocitrate dehydrogenase [Mytilus galloprovincialis]; 260 1597 isocitrate dehydrogenase [Mytilus galloprovincialis]; 260 1597 isocitrate dehydrogenase [Mytilus galloprovincialis]
CL34087.Contig4_H1	-0.0320836	0.376244	-0.784111	-0.0320347	0.711743	3	5	0.968426	-0.0462868	0.456525	2.03754	NO	28 1455 minus strand PREDICTED: probable serine carboxypeptidase CPVL-like [Anolis carolinensis]
Unigene11527_H1	-0.0354413	0.383989	-0.792021	-0.031906	0.716515	2	6	0.965179	-0.0511311	0.452928	2.04729	NO	243 2165 minus strand Elongation factor 2 OS=Drosophila melanogaster GN=Ef2b PE=2 SV=4
CL16620.Contig1_H1	-0.0331827	0.366039	-0.75216	-0.0318302	0.683373	4	4	0.967362	-0.0478725	0.471347	1.98055	NO	93 2876 Hypoxia up-regulated protein 1 [Crassostrea gigas]
CL1722.Contig9_H1	0.0354722	0.392314	-0.732792	0.031365	0.801789	2	5	1.03611	0.0511755	0.480565	2.22953	NO	274 1242 minus strand cathepsin D [Pinctada maxima]; 290 1387 cathepsin D [Pinctada maxima]; 290 1402 minus strand cathepsin D [Pinctada maxima]; 290 1480 minus strand cathepsin D [Pinctada maxima]
CL1722.Contig2_H1	0.0354722	0.392314	-0.732792	0.031365	0.801789	2	5	1.03611	0.0511755	0.480565	2.22953	NO	274 1242 minus strand cathepsin D [Pinctada maxima]; 290 1387 cathepsin D [Pinctada maxima]; 290 1402 minus strand cathepsin D [Pinctada maxima]; 290 1480 minus strand cathepsin D [Pinctada maxima]
CL1722.Contig1_H1	0.0354722	0.392314	-0.732792	0.031365	0.801789	2	5	1.03611	0.0511755	0.480565	2.22953	NO	274 1242 minus strand cathepsin D [Pinctada maxima]; 290 1387 cathepsin D [Pinctada maxima]; 290 1402 minus strand cathepsin D [Pinctada maxima]; 290 1480 minus strand cathepsin D [Pinctada maxima]
CL1722.Contig10_H1	0.0354722	0.392314	-0.732792	0.031365	0.801789	2	5	1.03611	0.0511755	0.480565	2.22953	NO	274 1242 minus strand cathepsin D [Pinctada maxima]; 290 1387 cathepsin D [Pinctada maxima]; 290 1402 minus strand cathepsin D [Pinctada maxima]; 290 1480 minus strand cathepsin D [Pinctada maxima]
CL4210.Contig3_H1	-0.0329117	0.391809	-0.806008	-0.0288783	0.727973	2	3	0.967624	-0.0474815	0.446638	2.07088	NO	479 1732 minus strand Multifunctional protein ADE2 [Crassostrea gigas]; 239 1501 minus strand Multifunctional protein ADE2 [Crassostrea gigas]
CL4210.Contig1_H1	-0.0329117	0.391809	-0.806008	-0.0288783	0.727973	2	3	0.967624	-0.0474815	0.446638	2.07088	NO	479 1732 minus strand Multifunctional protein ADE2 [Crassostrea gigas]; 239 1501 minus strand Multifunctional protein ADE2 [Crassostrea gigas]
CL11747.Contig2_H1	0.0298642	0.399151	-0.747867	0.0288652	0.818929	2	2	1.03031	0.0430849	0.473375	2.26807	NO	150 716 calponin/transgelin [Papilio xuthus]
CL16415.Contig5_H1	-0.0252446	0.342208	-0.686356	-0.0282455	0.653508	5	7	0.975071	-0.0364203	0.503407	1.92227	NO	275 1372 Cystathionine gamma-lyase OS=Bos taurus GN=CTH PE=2 SV=1
CL445.Contig2_H1	0.0301626	0.393411	-0.743419	0.0281882	0.797152	2	4	1.03062	0.0435154	0.475485	2.21921	NO	105 503 Transgelin-2 [Crassostrea gigas]
CL15402.Contig1_H1	-0.0315333	0.390639	-0.799725	-0.0273684	0.740781	2	4	0.968959	-0.045493	0.449453	2.09757	NO	6 581 PREDICTED: mammalian ependymin-related protein 1 [Gallus gallus]
Unigene65929_H1	0.0287389	0.359863	-0.675074	0.0261753	0.744722	3	11	1.02916	0.0414615	0.509119	2.10586	NO	712 831 haemocyanin [Aplysia californica]
Unigene16711_H1	0.0231824	0.382039	-0.721325	0.0254895	0.77252	3	3	1.02345	0.0334451	0.486108	2.16522	NO	26 250 minus strand fructose-bisphosphate aldolase [Haliotis discus discus]
Unigene7883_H1	0.026116	0.317796	-0.588521	0.0254312	0.644168	5	24	1.02646	0.0376775	0.555148	1.9044	NO	145 459 fk506-binding protein 2 [Papilio xuthus]; 237 551 fk506-binding protein 2 [Papilio xuthus]
CL4621.Contig4_H1	0.026116	0.317796	-0.588521	0.0254312	0.644168	5	24	1.02646	0.0376775	0.555148	1.9044	NO	145 459 fk506-binding protein 2 [Papilio xuthus]; 237 551 fk506-binding protein 2 [Papilio xuthus]
CL5140.Contig5_H1	0.024602	0.34635	-0.662239	0.0247371	0.686139	5	5	1.02491	0.0354931	0.515696	1.98603	NO	134 1567 minus strand 6-phosphogluconate dehydrogenase	decarboxylating [Crassostrea gigas]; 134 1573 minus strand 6-phosphogluconate dehydrogenase	decarboxylating [Crassostrea gigas]""
CL5140.Contig4_H1	0.024602	0.34635	-0.662239	0.0247371	0.686139	5	5	1.02491	0.0354931	0.515696	1.98603	NO	134 1567 minus strand 6-phosphogluconate dehydrogenase	decarboxylating [Crassostrea gigas]; 134 1573 minus strand 6-phosphogluconate dehydrogenase	decarboxylating [Crassostrea gigas]""
CL10391.Contig1_H1	-0.0237625	0.400267	-0.814735	-0.0237462	0.763062	2	2	0.976518	-0.034282	0.442757	2.14483	NO	369 746 stanniocalcin [Haliotis diversicolor supertexta] gi
CL1127.Contig6_H1	0.0216891	0.327618	-0.610315	0.0225051	0.668657	6	8	1.02193	0.0312907	0.54318	1.95161	NO	87 1997 Transketolase-like protein 2 [Crassostrea gigas]; 87 1997 Transketolase-like protein 2 [Crassostrea gigas]; 87 1997 Transketolase-like protein 2 [Crassostrea gigas]; 87 1997 Transketolase-like protein 2 [Crassostrea gigas]; 87 1997 Transketolase-like protein 2 [Crassostrea gigas]; 87 1997 Transketolase-like protein 2 [Crassostrea gigas]; 87 1997 Transketolase-like protein 2 [Crassostrea g…
CL1127.Contig5_H1	0.0216891	0.327618	-0.610315	0.0225051	0.668657	6	8	1.02193	0.0312907	0.54318	1.95161	NO	87 1997 Transketolase-like protein 2 [Crassostrea gigas]; 87 1997 Transketolase-like protein 2 [Crassostrea gigas]; 87 1997 Transketolase-like protein 2 [Crassostrea gigas]; 87 1997 Transketolase-like protein 2 [Crassostrea gigas]; 87 1997 Transketolase-like protein 2 [Crassostrea gigas]; 87 1997 Transketolase-like protein 2 [Crassostrea gigas]; 87 1997 Transketolase-like protein 2 [Crassostrea g…
CL1127.Contig4_H1	0.0216891	0.327618	-0.610315	0.0225051	0.668657	6	8	1.02193	0.0312907	0.54318	1.95161	NO	87 1997 Transketolase-like protein 2 [Crassostrea gigas]; 87 1997 Transketolase-like protein 2 [Crassostrea gigas]; 87 1997 Transketolase-like protein 2 [Crassostrea gigas]; 87 1997 Transketolase-like protein 2 [Crassostrea gigas]; 87 1997 Transketolase-like protein 2 [Crassostrea gigas]; 87 1997 Transketolase-like protein 2 [Crassostrea gigas]; 87 1997 Transketolase-like protein 2 [Crassostrea g…
CL1127.Contig3_H1	0.0216891	0.327618	-0.610315	0.0225051	0.668657	6	8	1.02193	0.0312907	0.54318	1.95161	NO	87 1997 Transketolase-like protein 2 [Crassostrea gigas]; 87 1997 Transketolase-like protein 2 [Crassostrea gigas]; 87 1997 Transketolase-like protein 2 [Crassostrea gigas]; 87 1997 Transketolase-like protein 2 [Crassostrea gigas]; 87 1997 Transketolase-like protein 2 [Crassostrea gigas]; 87 1997 Transketolase-like protein 2 [Crassostrea gigas]; 87 1997 Transketolase-like protein 2 [Crassostrea g…
CL1127.Contig2_H1	0.0216891	0.327618	-0.610315	0.0225051	0.668657	6	8	1.02193	0.0312907	0.54318	1.95161	NO	87 1997 Transketolase-like protein 2 [Crassostrea gigas]; 87 1997 Transketolase-like protein 2 [Crassostrea gigas]; 87 1997 Transketolase-like protein 2 [Crassostrea gigas]; 87 1997 Transketolase-like protein 2 [Crassostrea gigas]; 87 1997 Transketolase-like protein 2 [Crassostrea gigas]; 87 1997 Transketolase-like protein 2 [Crassostrea gigas]; 87 1997 Transketolase-like protein 2 [Crassostrea g…
CL1127.Contig1_H1	0.0216891	0.327618	-0.610315	0.0225051	0.668657	6	8	1.02193	0.0312907	0.54318	1.95161	NO	87 1997 Transketolase-like protein 2 [Crassostrea gigas]; 87 1997 Transketolase-like protein 2 [Crassostrea gigas]; 87 1997 Transketolase-like protein 2 [Crassostrea gigas]; 87 1997 Transketolase-like protein 2 [Crassostrea gigas]; 87 1997 Transketolase-like protein 2 [Crassostrea gigas]; 87 1997 Transketolase-like protein 2 [Crassostrea gigas]; 87 1997 Transketolase-like protein 2 [Crassostrea g…
CL1127.Contig11_H1	0.0216891	0.327618	-0.610315	0.0225051	0.668657	6	8	1.02193	0.0312907	0.54318	1.95161	NO	87 1997 Transketolase-like protein 2 [Crassostrea gigas]; 87 1997 Transketolase-like protein 2 [Crassostrea gigas]; 87 1997 Transketolase-like protein 2 [Crassostrea gigas]; 87 1997 Transketolase-like protein 2 [Crassostrea gigas]; 87 1997 Transketolase-like protein 2 [Crassostrea gigas]; 87 1997 Transketolase-like protein 2 [Crassostrea gigas]; 87 1997 Transketolase-like protein 2 [Crassostrea g…
CL37349.Contig1_H1	0.0194244	0.28103	-0.533779	0.0213877	0.566484	7	55	1.01961	0.0280234	0.586385	1.76206	NO	353 781 alpha-B-crystallin	putative [Ixodes scapularis] gi""
CL48895.Contig3_H1	0.0196189	0.398746	-0.769752	0.0207099	0.792823	2	2	1.01981	0.0283041	0.463128	2.20963	NO	172 612 minus strand putative polyadenylate-binding protein 1 [Haliotis diversicolor]; 172 612 putative polyadenylate-binding protein 1 [Haliotis diversicolor]
CL48895.Contig2_H1	0.0196189	0.398746	-0.769752	0.0207099	0.792823	2	2	1.01981	0.0283041	0.463128	2.20963	NO	172 612 minus strand putative polyadenylate-binding protein 1 [Haliotis diversicolor]; 172 612 putative polyadenylate-binding protein 1 [Haliotis diversicolor]
Unigene180_H1	0.0223315	0.308485	-0.583713	0.0206079	0.632002	5	34	1.02258	0.0322175	0.557823	1.88137	NO	176 670 hypothetical protein BRAFLDRAFT_122621 [Branchiostoma floridae] gi
CL24061.Contig2_H1	-0.0196172	0.336063	-0.671502	-0.0197212	0.637439	5	10	0.980574	-0.0283016	0.51094	1.89163	NO	34 1656 Chaperonin containing TCP1	subunit 7 (eta) [Danio rerio] gi; 34 1656 Chaperonin containing TCP1	subunit 7 (eta) [Danio rerio] gi""
CL24061.Contig1_H1	-0.0196172	0.336063	-0.671502	-0.0197212	0.637439	5	10	0.980574	-0.0283016	0.51094	1.89163	NO	34 1656 Chaperonin containing TCP1	subunit 7 (eta) [Danio rerio] gi; 34 1656 Chaperonin containing TCP1	subunit 7 (eta) [Danio rerio] gi""
CL15539.Contig3_H1	-0.0185677	0.355198	-0.726681	-0.01896	0.674055	3	9	0.981604	-0.0267875	0.483511	1.96218	NO	247 726 Annexin A7 [Crassostrea gigas]; 286 675 Annexin A7 [Crassostrea gigas]
CL15539.Contig1_H1	-0.0185677	0.355198	-0.726681	-0.01896	0.674055	3	9	0.981604	-0.0267875	0.483511	1.96218	NO	247 726 Annexin A7 [Crassostrea gigas]; 286 675 Annexin A7 [Crassostrea gigas]
Unigene16455_H1	0.0152993	0.315913	-0.614292	0.0188462	0.624058	6	18	1.01542	0.0220722	0.541024	1.86649	NO	284 700 Ganglioside GM2 activator [Crassostrea gigas]
CL7585.Contig2_H1	0.0180345	0.287474	-0.546637	0.0179934	0.585291	10	15	1.0182	0.0260183	0.578893	1.79551	NO	40 1182 4-hydroxyphenylpyruvate dioxygenase [Crassostrea gigas]
Unigene7954_H1	-0.0195212	0.304127	-0.616015	-0.0173078	0.580722	7	16	0.980668	-0.0281631	0.540092	1.78733	NO	1 987 minus strand RecName: Full=Tubulin beta chain; AltName: Full=Beta-tubulin
CL20855.Contig4_H1	-0.0168677	0.395764	-0.785391	-0.0168467	0.773285	2	3	0.983274	-0.0243349	0.455942	2.16687	NO	103 1356 minus strand PREDICTED: actin-related protein 3-like [Oreochromis niloticus]
CL23212.Contig7_H1	0.0135531	0.397771	-0.770133	0.0158528	0.808428	2	2	1.01365	0.0195531	0.462951	2.24438	NO	91 3270 Valyl-tRNA synthetase [Crassostrea gigas]
Unigene31494_H1	0.0153867	0.377984	-0.729614	0.0158428	0.756018	3	5	1.01551	0.0221983	0.482095	2.12978	NO	206 316 minus strand ribosomal protein S17 [Branchiostoma belcheri]
CL7490.Contig16_H1	0.0114872	0.397481	-0.76932	0.0153575	0.793098	2	2	1.01155	0.0165725	0.463328	2.21023	NO	266 934 minus strand Kyphoscoliosis peptidase [Crassostrea gigas]
CL5248.Contig6_H1	0.0119934	0.350056	-0.677178	0.0150775	0.692092	4	7	1.01207	0.0173028	0.508049	1.99789	NO	293 1795 Amidase [Crassostrea gigas]
CL11899.Contig2_H1	-0.0186549	0.336768	-0.682991	-0.0146075	0.644769	5	8	0.981518	-0.0269134	0.505104	1.90555	NO	227 1201 PREDICTED: quinone oxidoreductase-like isoform 1 [Ornithorhynchus anatinus]; 109 1083 PREDICTED: quinone oxidoreductase-like isoform 1 [Ornithorhynchus anatinus]; 164 1138 PREDICTED: quinone oxidoreductase-like isoform 1 [Ornithorhynchus anatinus]
CL11899.Contig1_H1	-0.0186549	0.336768	-0.682991	-0.0146075	0.644769	5	8	0.981518	-0.0269134	0.505104	1.90555	NO	227 1201 PREDICTED: quinone oxidoreductase-like isoform 1 [Ornithorhynchus anatinus]; 109 1083 PREDICTED: quinone oxidoreductase-like isoform 1 [Ornithorhynchus anatinus]; 164 1138 PREDICTED: quinone oxidoreductase-like isoform 1 [Ornithorhynchus anatinus]
CL11899.Contig13_H1	-0.0186549	0.336768	-0.682991	-0.0146075	0.644769	5	8	0.981518	-0.0269134	0.505104	1.90555	NO	227 1201 PREDICTED: quinone oxidoreductase-like isoform 1 [Ornithorhynchus anatinus]; 109 1083 PREDICTED: quinone oxidoreductase-like isoform 1 [Ornithorhynchus anatinus]; 164 1138 PREDICTED: quinone oxidoreductase-like isoform 1 [Ornithorhynchus anatinus]
CL20666.Contig3_H1	-0.014872	0.385343	-0.768482	-0.0143092	0.756699	3	3	0.985238	-0.0214558	0.463716	2.13123	NO	54 638 minus strand ubiquitin carboxyl-terminal hydrolase [Aplysia californica] gi
CL15120.Contig1_H1	0.015977	0.394212	-0.751077	0.0140994	0.791823	2	4	1.01611	0.0230499	0.471858	2.20742	NO	154 261 ribosomal protein S18 [Stenella coeruleoalba]
CL18799.Contig2_H1	0.0201229	0.381112	-0.712046	0.0140962	0.757321	3	3	1.02033	0.0290312	0.490639	2.13256	NO	440 1645 Tektin-1 [Crassostrea gigas]
CL27854.Contig2_H1	0.011225	0.395992	-0.769692	0.0140698	0.794912	2	2	1.01129	0.0161943	0.463156	2.21425	NO	96 497 AAEL009772-PB [Aedes aegypti]
Unigene39559_H1	-0.0142145	0.396889	-0.795931	-0.01384	0.759506	2	3	0.985886	-0.0205071	0.451161	2.13722	NO	128 1519 minus strand V-type proton ATPase subunit H [Crassostrea gigas]; 128 1519 minus strand V-type proton ATPase subunit H [Crassostrea gigas]; 128 1519 minus strand V-type proton ATPase subunit H [Crassostrea gigas]; 128 1519 minus strand V-type proton ATPase subunit H [Crassostrea gigas]
Unigene2219_H1	-0.0142145	0.396889	-0.795931	-0.01384	0.759506	2	3	0.985886	-0.0205071	0.451161	2.13722	NO	128 1519 minus strand V-type proton ATPase subunit H [Crassostrea gigas]; 128 1519 minus strand V-type proton ATPase subunit H [Crassostrea gigas]; 128 1519 minus strand V-type proton ATPase subunit H [Crassostrea gigas]; 128 1519 minus strand V-type proton ATPase subunit H [Crassostrea gigas]
CL1883.Contig8_H1	-0.0142145	0.396889	-0.795931	-0.01384	0.759506	2	3	0.985886	-0.0205071	0.451161	2.13722	NO	128 1519 minus strand V-type proton ATPase subunit H [Crassostrea gigas]; 128 1519 minus strand V-type proton ATPase subunit H [Crassostrea gigas]; 128 1519 minus strand V-type proton ATPase subunit H [Crassostrea gigas]; 128 1519 minus strand V-type proton ATPase subunit H [Crassostrea gigas]
CL1883.Contig6_H1	-0.0142145	0.396889	-0.795931	-0.01384	0.759506	2	3	0.985886	-0.0205071	0.451161	2.13722	NO	128 1519 minus strand V-type proton ATPase subunit H [Crassostrea gigas]; 128 1519 minus strand V-type proton ATPase subunit H [Crassostrea gigas]; 128 1519 minus strand V-type proton ATPase subunit H [Crassostrea gigas]; 128 1519 minus strand V-type proton ATPase subunit H [Crassostrea gigas]
Unigene11494_H1	-0.0181195	0.259715	-0.536327	-0.0135114	0.490142	14	21	0.982044	-0.0261408	0.584893	1.63255	NO	424 3507 minus strand putative Na+/K+-ATPase alpha subunit [Paroctopus digueti]; 424 3507 minus strand putative Na+/K+-ATPase alpha subunit [Paroctopus digueti]
Unigene11493_H1	-0.0181195	0.259715	-0.536327	-0.0135114	0.490142	14	21	0.982044	-0.0261408	0.584893	1.63255	NO	424 3507 minus strand putative Na+/K+-ATPase alpha subunit [Paroctopus digueti]; 424 3507 minus strand putative Na+/K+-ATPase alpha subunit [Paroctopus digueti]
CL19183.Contig2_H1	-0.012486	0.289575	-0.574602	-0.013413	0.560712	9	16	0.987592	-0.0180135	0.562929	1.75192	NO	3341 4240 minus strand nonmuscle myosin II	partial [Aplysia californica]""
CL7847.Contig7_H1	0.0157265	0.383843	-0.723673	0.0133959	0.769132	2	8	1.01585	0.0226885	0.484968	2.15789	NO	32 193 minus strand Ubiquinol-cytochrome C reductase complex [Xenopus laevis] gi; 32 193 minus strand Ubiquinol-cytochrome C reductase complex [Xenopus laevis] gi
CL7847.Contig4_H1	0.0157265	0.383843	-0.723673	0.0133959	0.769132	2	8	1.01585	0.0226885	0.484968	2.15789	NO	32 193 minus strand Ubiquinol-cytochrome C reductase complex [Xenopus laevis] gi; 32 193 minus strand Ubiquinol-cytochrome C reductase complex [Xenopus laevis] gi
Unigene23008_H1	0.0163929	0.389076	-0.733942	0.0132963	0.793307	2	3	1.01653	0.02365	0.480013	2.21069	NO	242 1510 minus strand hypothetical protein BRAFLDRAFT_276673 [Branchiostoma floridae] gi
CL6899.Contig2_H1	-0.0153806	0.281728	-0.563707	-0.0132321	0.528055	9	26	0.984737	-0.0221895	0.569096	1.69563	NO	288 1487 minus strand putative procollagen type VI alpha 4 [Haliotis diversicolor]
Unigene59013_H1	-0.0170379	0.37952	-0.764413	-0.0132227	0.732776	3	3	0.983106	-0.0245805	0.465607	2.08085	NO	70 705 RecName: Full=Ras-related protein Rab-2 gi|288938|emb|CAA51234.1| RAB2 [Lymnaea stagnalis]; 70 705 RecName: Full=Ras-related protein Rab-2 gi|288938|emb|CAA51234.1| RAB2 [Lymnaea stagnalis]
Unigene19254_H1	-0.0170379	0.37952	-0.764413	-0.0132227	0.732776	3	3	0.983106	-0.0245805	0.465607	2.08085	NO	70 705 RecName: Full=Ras-related protein Rab-2 gi|288938|emb|CAA51234.1| RAB2 [Lymnaea stagnalis]; 70 705 RecName: Full=Ras-related protein Rab-2 gi|288938|emb|CAA51234.1| RAB2 [Lymnaea stagnalis]
Unigene7744_H1	0.0151242	0.302347	-0.578417	0.0131879	0.61141	6	25	1.01524	0.0218196	0.560785	1.84303	NO	49 1038 Glyceraldehyde-3-phosphate dehydrogenase [Crotalus adamanteus]
CL29479.Contig5_H1	0.00589966	0.382642	-0.734478	0.0105798	0.763131	3	3	1.00592	0.0085114	0.479756	2.14498	NO	2 478 Glyoxylate reductase/hydroxypyruvate reductase [Crassostrea gigas]
CL13284.Contig7_H1	0.00891677	0.220688	-0.423182	0.00999352	0.436888	19	48	1.00896	0.0128642	0.65496	1.54788	NO	77 1561 retinal dehydrogenase [Lymnaea stagnalis]; 69 1553 retinal dehydrogenase [Lymnaea stagnalis]
CL13284.Contig2_H1	0.00891677	0.220688	-0.423182	0.00999352	0.436888	19	48	1.00896	0.0128642	0.65496	1.54788	NO	77 1561 retinal dehydrogenase [Lymnaea stagnalis]; 69 1553 retinal dehydrogenase [Lymnaea stagnalis]
CL1008.Contig5_H1	0.00891111	0.367984	-0.714307	0.00998248	0.726328	4	4	1.00895	0.012856	0.489531	2.06747	NO	1482 3320 minus strand Phosphoenolpyruvate carboxykinase	cytosolic [GTP] [Crassostrea gigas]; 1326 3164 minus strand Phosphoenolpyruvate carboxykinase	cytosolic [GTP] [Crassostrea gigas]; 303 2102 minus strand Phosphoenolpyruvate carboxykinase	cytosolic [GTP] [Crassostrea gigas]""
CL1008.Contig3_H1	0.00891111	0.367984	-0.714307	0.00998248	0.726328	4	4	1.00895	0.012856	0.489531	2.06747	NO	1482 3320 minus strand Phosphoenolpyruvate carboxykinase	cytosolic [GTP] [Crassostrea gigas]; 1326 3164 minus strand Phosphoenolpyruvate carboxykinase	cytosolic [GTP] [Crassostrea gigas]; 303 2102 minus strand Phosphoenolpyruvate carboxykinase	cytosolic [GTP] [Crassostrea gigas]""
CL1008.Contig2_H1	0.00891111	0.367984	-0.714307	0.00998248	0.726328	4	4	1.00895	0.012856	0.489531	2.06747	NO	1482 3320 minus strand Phosphoenolpyruvate carboxykinase	cytosolic [GTP] [Crassostrea gigas]; 1326 3164 minus strand Phosphoenolpyruvate carboxykinase	cytosolic [GTP] [Crassostrea gigas]; 303 2102 minus strand Phosphoenolpyruvate carboxykinase	cytosolic [GTP] [Crassostrea gigas]""
CL672.Contig3_H1	0.0124294	0.36883	-0.709132	0.00992727	0.739361	3	8	1.01251	0.0179318	0.492071	2.0946	NO	356 820 minus strand calmodulin-1 [Trichinella spiralis] gi
CL5904.Contig4_H1	0.0133535	0.399629	-0.768766	0.00934889	0.814885	2	2	1.01344	0.019265	0.463585	2.25892	NO	1573 2385 minus strand Spectrin beta chain [Crassostrea gigas]
CL43455.Contig3_H1	0.00998668	0.386145	-0.742847	0.00933559	0.762311	2	21	1.01004	0.0144077	0.475757	2.14322	NO	628 1140 paramyosin [Haliotis discus discus]
CL280.Contig21_H1	-0.00757219	0.205515	-0.415039	-0.00874274	0.400866	21	110	0.992456	-0.0109244	0.660315	1.49312	NO	323 1192 cytosolic malate dehydrogenase [Lottia scabra]; 323 1192 cytosolic malate dehydrogenase [Lottia scabra]; 323 1192 cytosolic malate dehydrogenase [Lottia scabra]; 323 1192 cytosolic malate dehydrogenase [Lottia scabra]; 2474 3343 cytosolic malate dehydrogenase [Lottia scabra]; 116 1111 minus strand cytosolic malate dehydrogenase [Lottia scabra]
CL280.Contig20_H1	-0.00757219	0.205515	-0.415039	-0.00874274	0.400866	21	110	0.992456	-0.0109244	0.660315	1.49312	NO	323 1192 cytosolic malate dehydrogenase [Lottia scabra]; 323 1192 cytosolic malate dehydrogenase [Lottia scabra]; 323 1192 cytosolic malate dehydrogenase [Lottia scabra]; 323 1192 cytosolic malate dehydrogenase [Lottia scabra]; 2474 3343 cytosolic malate dehydrogenase [Lottia scabra]; 116 1111 minus strand cytosolic malate dehydrogenase [Lottia scabra]
CL280.Contig19_H1	-0.00757219	0.205515	-0.415039	-0.00874274	0.400866	21	110	0.992456	-0.0109244	0.660315	1.49312	NO	323 1192 cytosolic malate dehydrogenase [Lottia scabra]; 323 1192 cytosolic malate dehydrogenase [Lottia scabra]; 323 1192 cytosolic malate dehydrogenase [Lottia scabra]; 323 1192 cytosolic malate dehydrogenase [Lottia scabra]; 2474 3343 cytosolic malate dehydrogenase [Lottia scabra]; 116 1111 minus strand cytosolic malate dehydrogenase [Lottia scabra]
CL280.Contig18_H1	-0.00757219	0.205515	-0.415039	-0.00874274	0.400866	21	110	0.992456	-0.0109244	0.660315	1.49312	NO	323 1192 cytosolic malate dehydrogenase [Lottia scabra]; 323 1192 cytosolic malate dehydrogenase [Lottia scabra]; 323 1192 cytosolic malate dehydrogenase [Lottia scabra]; 323 1192 cytosolic malate dehydrogenase [Lottia scabra]; 2474 3343 cytosolic malate dehydrogenase [Lottia scabra]; 116 1111 minus strand cytosolic malate dehydrogenase [Lottia scabra]
CL280.Contig17_H1	-0.00757219	0.205515	-0.415039	-0.00874274	0.400866	21	110	0.992456	-0.0109244	0.660315	1.49312	NO	323 1192 cytosolic malate dehydrogenase [Lottia scabra]; 323 1192 cytosolic malate dehydrogenase [Lottia scabra]; 323 1192 cytosolic malate dehydrogenase [Lottia scabra]; 323 1192 cytosolic malate dehydrogenase [Lottia scabra]; 2474 3343 cytosolic malate dehydrogenase [Lottia scabra]; 116 1111 minus strand cytosolic malate dehydrogenase [Lottia scabra]
CL280.Contig16_H1	-0.00757219	0.205515	-0.415039	-0.00874274	0.400866	21	110	0.992456	-0.0109244	0.660315	1.49312	NO	323 1192 cytosolic malate dehydrogenase [Lottia scabra]; 323 1192 cytosolic malate dehydrogenase [Lottia scabra]; 323 1192 cytosolic malate dehydrogenase [Lottia scabra]; 323 1192 cytosolic malate dehydrogenase [Lottia scabra]; 2474 3343 cytosolic malate dehydrogenase [Lottia scabra]; 116 1111 minus strand cytosolic malate dehydrogenase [Lottia scabra]
Unigene48935_H1	-0.00550789	0.27309	-0.541433	-0.00769627	0.537122	9	29	0.994507	-0.0079462	0.581914	1.71108	NO	87 1454 hypothetical protein BRAFLDRAFT_287788 [Branchiostoma floridae] gi; 117 1469 hypothetical protein BRAFLDRAFT_287788 [Branchiostoma floridae] gi; 117 1469 hypothetical protein BRAFLDRAFT_287788 [Branchiostoma floridae] gi
Unigene21344_H1	-0.00550789	0.27309	-0.541433	-0.00769627	0.537122	9	29	0.994507	-0.0079462	0.581914	1.71108	NO	87 1454 hypothetical protein BRAFLDRAFT_287788 [Branchiostoma floridae] gi; 117 1469 hypothetical protein BRAFLDRAFT_287788 [Branchiostoma floridae] gi; 117 1469 hypothetical protein BRAFLDRAFT_287788 [Branchiostoma floridae] gi
CL945.Contig6_H1	-0.00550789	0.27309	-0.541433	-0.00769627	0.537122	9	29	0.994507	-0.0079462	0.581914	1.71108	NO	87 1454 hypothetical protein BRAFLDRAFT_287788 [Branchiostoma floridae] gi; 117 1469 hypothetical protein BRAFLDRAFT_287788 [Branchiostoma floridae] gi; 117 1469 hypothetical protein BRAFLDRAFT_287788 [Branchiostoma floridae] gi
CL25948.Contig3_H1	0.0044386	0.337631	-0.664271	0.0075834	0.660397	4	18	1.00445	0.00640355	0.514649	1.93556	NO	181 744 unknown [Dendroctonus ponderosae]
Unigene36706_H1	-0.0128045	0.40364	-0.813796	-0.00691844	0.769972	2	2	0.987277	-0.018473	0.443172	2.15971	NO	8 271 minus strand Laminin subunit gamma-1 [Crassostrea gigas]
CL3889.Contig5_H1	0.00511943	0.372462	-0.720032	0.00648146	0.746118	2	5	1.00513	0.00738577	0.486737	2.1088	NO	3 1418 Protein hu-li tai shao [Crassostrea gigas]; 3 1523 minus strand Protein hu-li tai shao [Crassostrea gigas]; 3 1562 minus strand Protein hu-li tai shao [Crassostrea gigas]
CL3889.Contig13_H1	0.00511943	0.372462	-0.720032	0.00648146	0.746118	2	5	1.00513	0.00738577	0.486737	2.1088	NO	3 1418 Protein hu-li tai shao [Crassostrea gigas]; 3 1523 minus strand Protein hu-li tai shao [Crassostrea gigas]; 3 1562 minus strand Protein hu-li tai shao [Crassostrea gigas]
CL3889.Contig11_H1	0.00511943	0.372462	-0.720032	0.00648146	0.746118	2	5	1.00513	0.00738577	0.486737	2.1088	NO	3 1418 Protein hu-li tai shao [Crassostrea gigas]; 3 1523 minus strand Protein hu-li tai shao [Crassostrea gigas]; 3 1562 minus strand Protein hu-li tai shao [Crassostrea gigas]
CL21114.Contig2_H1	-0.00867295	0.395776	-0.777558	-0.00610089	0.766521	2	2	0.991365	-0.0125124	0.459527	2.15227	NO	129 1628 beta-hexosaminidase subunit beta precursor [Danio rerio] gi
CL28563.Contig1_H1	0.00942428	0.350009	-0.669209	0.00516216	0.706171	3	15	1.00947	0.0135964	0.512113	2.02622	NO	1363 1527 Protein disulfide-isomerase A3 [Crassostrea gigas]
Unigene197_H1	0.0069369	0.398019	-0.762983	0.00490642	0.783967	2	2	1.00696	0.0100078	0.466274	2.19014	NO	175 1416 Ubiquinone biosynthesis monooxygenase COQ6 [Crassostrea gigas]
CL10104.Contig9_H1	-0.000585421	0.394908	-0.774428	-0.00292139	0.777442	2	2	0.999415	-0.000844584	0.460967	2.1759	NO	95 1870 PREDICTED: acetylcholinesterase-like [Equus caballus]; 99 1874 PREDICTED: acetylcholinesterase-like [Equus caballus]
CL10104.Contig10_H1	-0.000585421	0.394908	-0.774428	-0.00292139	0.777442	2	2	0.999415	-0.000844584	0.460967	2.1759	NO	95 1870 PREDICTED: acetylcholinesterase-like [Equus caballus]; 99 1874 PREDICTED: acetylcholinesterase-like [Equus caballus]
CL15687.Contig6_H1	-0.000306433	0.18731	-0.367967	0.00274682	0.366533	27	101	0.999694	-0.000442089	0.69214	1.44272	NO	727 2022 RecName: Full=Enolase; AltName: Full=2-phospho-D-glycerate hydro-lyase; AltName: Full=2-phosphoglycerate dehydratase gi|1911573|gb|AAB50731.1| enolase [Doryteuthis pealeii]; 690 1985 RecName: Full=Enolase; AltName: Full=2-phospho-D-glycerate hydro-lyase; AltName: Full=2-phosphoglycerate dehydratase gi|1911573|gb|AAB50731.1| enolase [Doryteuthis pealeii]; 213 1508 RecName: Full=Enolase; A…
CL15687.Contig5_H1	-0.000306433	0.18731	-0.367967	0.00274682	0.366533	27	101	0.999694	-0.000442089	0.69214	1.44272	NO	727 2022 RecName: Full=Enolase; AltName: Full=2-phospho-D-glycerate hydro-lyase; AltName: Full=2-phosphoglycerate dehydratase gi|1911573|gb|AAB50731.1| enolase [Doryteuthis pealeii]; 690 1985 RecName: Full=Enolase; AltName: Full=2-phospho-D-glycerate hydro-lyase; AltName: Full=2-phosphoglycerate dehydratase gi|1911573|gb|AAB50731.1| enolase [Doryteuthis pealeii]; 213 1508 RecName: Full=Enolase; A…
CL15687.Contig3_H1	-0.000306433	0.18731	-0.367967	0.00274682	0.366533	27	101	0.999694	-0.000442089	0.69214	1.44272	NO	727 2022 RecName: Full=Enolase; AltName: Full=2-phospho-D-glycerate hydro-lyase; AltName: Full=2-phosphoglycerate dehydratase gi|1911573|gb|AAB50731.1| enolase [Doryteuthis pealeii]; 690 1985 RecName: Full=Enolase; AltName: Full=2-phospho-D-glycerate hydro-lyase; AltName: Full=2-phosphoglycerate dehydratase gi|1911573|gb|AAB50731.1| enolase [Doryteuthis pealeii]; 213 1508 RecName: Full=Enolase; A…
CL15687.Contig2_H1	-0.000306433	0.18731	-0.367967	0.00274682	0.366533	27	101	0.999694	-0.000442089	0.69214	1.44272	NO	727 2022 RecName: Full=Enolase; AltName: Full=2-phospho-D-glycerate hydro-lyase; AltName: Full=2-phosphoglycerate dehydratase gi|1911573|gb|AAB50731.1| enolase [Doryteuthis pealeii]; 690 1985 RecName: Full=Enolase; AltName: Full=2-phospho-D-glycerate hydro-lyase; AltName: Full=2-phosphoglycerate dehydratase gi|1911573|gb|AAB50731.1| enolase [Doryteuthis pealeii]; 213 1508 RecName: Full=Enolase; A…
CL1352.Contig4_H1	-0.00349402	0.368194	-0.733934	-0.00213662	0.711637	3	5	0.996512	-0.00504081	0.480017	2.03732	NO	198 821 minus strand sigma class glutathione-s-transferase 2 [Haliotis discus discus]
Unigene26700_H1	0.000330808	0.377144	-0.744592	0.00134257	0.740394	3	4	1.00033	0.000477255	0.474928	2.09676	NO	115 1104 minus strand PREDICTED: KH domain-containing	RNA-binding	signal transduction-associated protein 3 [Monodelphis domestica]""
CL8176.Contig1_H1	0.00137851	0.387668	-0.751402	0.000473052	0.758136	2	3	1.00138	0.00198877	0.471705	2.13429	NO	106 1701 T-complex protein 1 subunit beta [Crassostrea gigas]
CL12749.Contig5_H1	0.00154124	0.400836	-0.781599	-0.000442053	0.794345	2	2	1.00154	0.00222354	0.457673	2.21299	NO	2 2248 PREDICTED: heat shock 70 kDa protein 4-like [Oreochromis niloticus]; 2 2227 PREDICTED: heat shock 70 kDa protein 4-like [Oreochromis niloticus]
CL12749.Contig4_H1	0.00154124	0.400836	-0.781599	-0.000442053	0.794345	2	2	1.00154	0.00222354	0.457673	2.21299	NO	2 2248 PREDICTED: heat shock 70 kDa protein 4-like [Oreochromis niloticus]; 2 2227 PREDICTED: heat shock 70 kDa protein 4-like [Oreochromis niloticus]
CL15019.Contig4_H1	-0.000326182	0.3786	-0.746977	-0.000279856	0.743565	3	3	0.999674	-0.000470582	0.473797	2.10342	NO	132 2075 PREDICTED: arginyl-tRNA synthetase	cytoplasmic [Ornithorhynchus anatinus]; 132 2090 minus strand PREDICTED: arginyl-tRNA synthetase	cytoplasmic [Ornithorhynchus anatinus]""
CL15019.Contig3_H1	-0.000326182	0.3786	-0.746977	-0.000279856	0.743565	3	3	0.999674	-0.000470582	0.473797	2.10342	NO	132 2075 PREDICTED: arginyl-tRNA synthetase	cytoplasmic [Ornithorhynchus anatinus]; 132 2090 minus strand PREDICTED: arginyl-tRNA synthetase	cytoplasmic [Ornithorhynchus anatinus]""
CL2613.Contig4_H1	-0.674889	0.428959	-1.52985	-0.672917	0.159152	1	1	0.509213	-0.973659	0.216567	1.17252	NO	40 1098 minus strand major egg antigen [Clonorchis sinensis]
CL39540.Contig4_H1	-0.509869	0.415241	-1.31189	-0.515238	0.314352	1	3	0.600574	-0.735586	0.26931	1.36937	NO	813 1244 Probable protein disulfide-isomerase A6 OS=Caenorhabditis elegans GN=tag-320 PE=2 SV=1
CL7266.Contig6_H1	-0.507538	0.387565	-1.27793	-0.50387	0.24644	1	5	0.601976	-0.732223	0.278613	1.27946	NO	35 370 Ganglioside GM2 activator [Crassostrea gigas]; 2 487 minus strand PREDICTED: hypothetical protein LOC100699750 [Oreochromis niloticus]; 41 535 minus strand PREDICTED: hypothetical protein LOC100699750 [Oreochromis niloticus]
CL7266.Contig5_H1	-0.507538	0.387565	-1.27793	-0.50387	0.24644	1	5	0.601976	-0.732223	0.278613	1.27946	NO	35 370 Ganglioside GM2 activator [Crassostrea gigas]; 2 487 minus strand PREDICTED: hypothetical protein LOC100699750 [Oreochromis niloticus]; 41 535 minus strand PREDICTED: hypothetical protein LOC100699750 [Oreochromis niloticus]
CL7266.Contig3_H1	-0.507538	0.387565	-1.27793	-0.50387	0.24644	1	5	0.601976	-0.732223	0.278613	1.27946	NO	35 370 Ganglioside GM2 activator [Crassostrea gigas]; 2 487 minus strand PREDICTED: hypothetical protein LOC100699750 [Oreochromis niloticus]; 41 535 minus strand PREDICTED: hypothetical protein LOC100699750 [Oreochromis niloticus]
CL7906.Contig6_H1	-0.450797	0.415489	-1.27244	-0.447269	0.34384	1	3	0.63712	-0.650362	0.280148	1.41035	NO	9 125 minus strand Hemocyanin	beta-C chain unit D (Fragment) OS=Helix pomatia PE=1 SV=2""
CL3558.Contig4_H1	-0.412279	0.403907	-1.22334	-0.408453	0.365435	1	3	0.66214	-0.594792	0.294245	1.44114	NO	194 904 Aldo-keto reductase family 1 member B10 [Crassostrea gigas]
Unigene6481_H1	-0.393767	0.431062	-1.25107	-0.386949	0.453272	1	1	0.674511	-0.568086	0.286198	1.57345	NO	3 434 minus strand hypothetical protein CGI_10015501 [Crassostrea gigas]
CL24469.Contig6_H1	-0.388444	0.427532	-1.24169	-0.38541	0.448391	1	1	0.678111	-0.560407	0.288895	1.56579	NO	1 864 minus strand Pyruvate kinase isozymes M1/M2 [Crassostrea gigas]; 3 959 minus strand Pyruvate kinase isozymes M1/M2 [Crassostrea gigas]; 24 899 minus strand Pyruvate kinase isozymes M1/M2 [Crassostrea gigas]
CL24469.Contig3_H1	-0.388444	0.427532	-1.24169	-0.38541	0.448391	1	1	0.678111	-0.560407	0.288895	1.56579	NO	1 864 minus strand Pyruvate kinase isozymes M1/M2 [Crassostrea gigas]; 3 959 minus strand Pyruvate kinase isozymes M1/M2 [Crassostrea gigas]; 24 899 minus strand Pyruvate kinase isozymes M1/M2 [Crassostrea gigas]
CL24469.Contig2_H1	-0.388444	0.427532	-1.24169	-0.38541	0.448391	1	1	0.678111	-0.560407	0.288895	1.56579	NO	1 864 minus strand Pyruvate kinase isozymes M1/M2 [Crassostrea gigas]; 3 959 minus strand Pyruvate kinase isozymes M1/M2 [Crassostrea gigas]; 24 899 minus strand Pyruvate kinase isozymes M1/M2 [Crassostrea gigas]
CL570.Contig5_H1	-0.351536	0.411621	-1.16339	-0.352771	0.462819	1	2	0.703607	-0.507159	0.312424	1.58855	NO	119 481 Glutamate receptor U1 [Crassostrea gigas]; 113 328 glutamate receptor subunit protein GluR2 precursor [Aplysia californica] gi; 122 328 PREDICTED: glutamate receptor 3 [Ornithorhynchus anatinus]
CL570.Contig4_H1	-0.351536	0.411621	-1.16339	-0.352771	0.462819	1	2	0.703607	-0.507159	0.312424	1.58855	NO	119 481 Glutamate receptor U1 [Crassostrea gigas]; 113 328 glutamate receptor subunit protein GluR2 precursor [Aplysia californica] gi; 122 328 PREDICTED: glutamate receptor 3 [Ornithorhynchus anatinus]
CL570.Contig2_H1	-0.351536	0.411621	-1.16339	-0.352771	0.462819	1	2	0.703607	-0.507159	0.312424	1.58855	NO	119 481 Glutamate receptor U1 [Crassostrea gigas]; 113 328 glutamate receptor subunit protein GluR2 precursor [Aplysia californica] gi; 122 328 PREDICTED: glutamate receptor 3 [Ornithorhynchus anatinus]
CL20258.Contig1_H1	-0.338676	0.419473	-1.18623	-0.333983	0.47741	1	1	0.712713	-0.488606	0.305371	1.61189	NO	551 871 minus strand Protein disulfide-isomerase A4 [Crassostrea gigas]
Unigene4486_H1	-0.319374	0.386166	-1.08192	-0.320834	0.439247	1	6	0.726604	-0.46076	0.338943	1.55154	NO	280 726 minus strand RecName: Full=Calmodulin; Short=CaM gi|14588595|dbj|BAB61794.1| calmodulin [Metridium senile] gi
CL18283.Contig4_H1	-0.297728	0.407875	-1.11142	-0.299318	0.497736	1	3	0.742503	-0.429531	0.329092	1.64499	NO	51 371 minus strand putative mitochondrial ATP synthase F chain [Haliotis discus discus]; 51 371 minus strand putative mitochondrial ATP synthase F chain [Haliotis discus discus]
CL18283.Contig2_H1	-0.297728	0.407875	-1.11142	-0.299318	0.497736	1	3	0.742503	-0.429531	0.329092	1.64499	NO	51 371 minus strand putative mitochondrial ATP synthase F chain [Haliotis discus discus]; 51 371 minus strand putative mitochondrial ATP synthase F chain [Haliotis discus discus]
CL15197.Contig3_H1	-0.302246	0.416189	-1.13494	-0.297332	0.505713	1	2	0.739156	-0.436048	0.321441	1.65817	NO	94 489 Sortilin-related receptor [Crassostrea gigas]
CL25782.Contig5_H1	0.296663	0.415804	-0.515362	0.295938	1.13822	1	2	1.34536	0.427995	0.597284	3.1212	NO	221 1450 minus strand PREDICTED: dihydrolipoamide branched chain transacylase E2 [Taeniopygia guttata]; 221 1609 minus strand PREDICTED: dihydrolipoamide branched chain transacylase E2 [Taeniopygia guttata]
CL25782.Contig3_H1	0.296663	0.415804	-0.515362	0.295938	1.13822	1	2	1.34536	0.427995	0.597284	3.1212	NO	221 1450 minus strand PREDICTED: dihydrolipoamide branched chain transacylase E2 [Taeniopygia guttata]; 221 1609 minus strand PREDICTED: dihydrolipoamide branched chain transacylase E2 [Taeniopygia guttata]
Unigene20640_H1	0.287577	0.423022	-0.539828	0.288377	1.11364	1	1	1.33319	0.414885	0.582848	3.04542	NO	129 299 glycogen phosphorylase [Crassostrea gigas]
CL10537.Contig4_H1	-0.287729	0.408369	-1.10831	-0.2864	0.518023	1	3	0.749965	-0.415106	0.330117	1.67871	NO	75 803 hypothetical protein DAPPUDRAFT_231350 [Daphnia pulex]; 82 612 ATP synthase B chain	putative [Ixodes scapularis] gi""
CL10537.Contig13_H1	-0.287729	0.408369	-1.10831	-0.2864	0.518023	1	3	0.749965	-0.415106	0.330117	1.67871	NO	75 803 hypothetical protein DAPPUDRAFT_231350 [Daphnia pulex]; 82 612 ATP synthase B chain	putative [Ixodes scapularis] gi""
RRRRRCL818.Contig5_H1	-0.291105	0.41259	-1.10709	-0.285316	0.506088	1	2	0.747437	-0.419976	0.330521	1.65879	NO	REVERSED 216 2639 minus strand polycystin 2 [Gallus gallus]
CL25175.Contig7_H1	-0.265623	0.391739	-1.03621	-0.269641	0.497255	1	4	0.766728	-0.383213	0.354797	1.6442	NO	87 764 Enolase-phosphatase E1 [Crassostrea gigas]; 87 1058 Enolase-phosphatase E1 [Crassostrea gigas]; 87 764 Enolase-phosphatase E1 [Crassostrea gigas]
CL25175.Contig6_H1	-0.265623	0.391739	-1.03621	-0.269641	0.497255	1	4	0.766728	-0.383213	0.354797	1.6442	NO	87 764 Enolase-phosphatase E1 [Crassostrea gigas]; 87 1058 Enolase-phosphatase E1 [Crassostrea gigas]; 87 764 Enolase-phosphatase E1 [Crassostrea gigas]
CL25175.Contig4_H1	-0.265623	0.391739	-1.03621	-0.269641	0.497255	1	4	0.766728	-0.383213	0.354797	1.6442	NO	87 764 Enolase-phosphatase E1 [Crassostrea gigas]; 87 1058 Enolase-phosphatase E1 [Crassostrea gigas]; 87 764 Enolase-phosphatase E1 [Crassostrea gigas]
CL29824.Contig2_H1	0.264318	0.391118	-0.500036	0.269595	1.02678	1	4	1.30254	0.38133	0.606509	2.79207	NO	788 1006 LIM protein [Haliotis discus discus]; 768 980 muscle LIM protein isoform 1 [Danaus plexippus]
CL29824.Contig1_H1	0.264318	0.391118	-0.500036	0.269595	1.02678	1	4	1.30254	0.38133	0.606509	2.79207	NO	788 1006 LIM protein [Haliotis discus discus]; 768 980 muscle LIM protein isoform 1 [Danaus plexippus]
CL7046.Contig6_H1	0.268778	0.424118	-0.580819	0.267806	1.09739	1	1	1.30836	0.387765	0.55944	2.99633	NO	94 933 four and A half lim domains [Schistosoma mansoni]
CL37048.Contig1_H1	-0.26823	0.427544	-1.10513	-0.26322	0.562401	1	1	0.764732	-0.386974	0.331169	1.75488	NO	2 838 Alanine aminotransferase 2 [Crassostrea gigas]
CL2925.Contig4_H1	0.261553	0.416166	-0.569478	0.261279	1.07988	1	1	1.29895	0.377341	0.565821	2.94432	NO	801 971 RecName: Full=Tropomyosin-2; AltName: Full=Tropomyosin II; Short=BgTMII; Short=TMII gi|155940|gb|AAA27816.1| tropomyosin [Biomphalaria glabrata]
CL17786.Contig1_H1	0.263008	0.412611	-0.540298	0.259898	1.06166	1	4	1.30084	0.379441	0.582575	2.89117	NO	1 381 hypothetical protein [Eimeria tenella]
CL25948.Contig1_H1	-0.260257	0.40572	-1.04678	-0.259245	0.531958	1	5	0.770853	-0.375472	0.351068	1.70226	NO	1714 2121 Phosphoenolpyruvate carboxykinase [GTP] [Crassostrea gigas]
CL12961.Contig2_H1	-0.261144	0.414382	-1.07211	-0.256566	0.538477	1	2	0.77017	-0.376751	0.342285	1.7134	NO	531 665 minus strand Proteasome subunit beta type-6 [Crassostrea gigas]
CL35094.Contig4_H1	-0.252211	0.422057	-1.06926	-0.254563	0.565192	1	1	0.777081	-0.363864	0.343262	1.75979	NO	31 777 Proteasome subunit alpha type-7-like protein [Crassostrea gigas]
Unigene57180_H1	0.25857	0.422322	-0.563463	0.253808	1.09	1	1	1.29508	0.373037	0.569235	2.97426	NO	158 355 Protein NAS-37	isoform b [Caenorhabditis elegans] gi; 15 227 Hemicentin-1 [Crassostrea gigas]""
CL8016.Contig2_H1	0.25857	0.422322	-0.563463	0.253808	1.09	1	1	1.29508	0.373037	0.569235	2.97426	NO	158 355 Protein NAS-37	isoform b [Caenorhabditis elegans] gi; 15 227 Hemicentin-1 [Crassostrea gigas]""
Unigene37688_H1	0.258508	0.426207	-0.568631	0.253268	1.11567	1	1	1.295	0.372948	0.5663	3.0516	NO	1 309 PREDICTED: intersectin-1-like [Sus scrofa]
Unigene63976_H1	-0.252013	0.364819	-0.964857	-0.251324	0.449605	1	9	0.777234	-0.363579	0.381038	1.56769	NO	433 669 minus strand Superoxide dismutase [Cu-Zn] OS=Prionace glauca GN=sod1 PE=1 SV=1
Unigene696_H1	-0.251056	0.407013	-1.05867	-0.250441	0.544467	1	4	0.777979	-0.362197	0.346916	1.72369	NO	11 187 PREDICTED: 40S ribosomal protein S28-like [Strongylocentrotus purpuratus]
CL3160.Contig18_H1	-0.244356	0.408397	-1.04612	-0.242774	0.560487	1	5	0.783209	-0.352531	0.351298	1.75153	NO	633 806 Peroxiredoxin-1 [Crassostrea gigas]; 648 821 Peroxiredoxin-1 [Crassostrea gigas]; 666 839 Peroxiredoxin-1 [Crassostrea gigas]; 625 798 Peroxiredoxin-1 [Crassostrea gigas]; 633 824 Peroxiredoxin-1 [Crassostrea gigas]
CL3160.Contig17_H1	-0.244356	0.408397	-1.04612	-0.242774	0.560487	1	5	0.783209	-0.352531	0.351298	1.75153	NO	633 806 Peroxiredoxin-1 [Crassostrea gigas]; 648 821 Peroxiredoxin-1 [Crassostrea gigas]; 666 839 Peroxiredoxin-1 [Crassostrea gigas]; 625 798 Peroxiredoxin-1 [Crassostrea gigas]; 633 824 Peroxiredoxin-1 [Crassostrea gigas]
CL3160.Contig16_H1	-0.244356	0.408397	-1.04612	-0.242774	0.560487	1	5	0.783209	-0.352531	0.351298	1.75153	NO	633 806 Peroxiredoxin-1 [Crassostrea gigas]; 648 821 Peroxiredoxin-1 [Crassostrea gigas]; 666 839 Peroxiredoxin-1 [Crassostrea gigas]; 625 798 Peroxiredoxin-1 [Crassostrea gigas]; 633 824 Peroxiredoxin-1 [Crassostrea gigas]
CL3160.Contig15_H1	-0.244356	0.408397	-1.04612	-0.242774	0.560487	1	5	0.783209	-0.352531	0.351298	1.75153	NO	633 806 Peroxiredoxin-1 [Crassostrea gigas]; 648 821 Peroxiredoxin-1 [Crassostrea gigas]; 666 839 Peroxiredoxin-1 [Crassostrea gigas]; 625 798 Peroxiredoxin-1 [Crassostrea gigas]; 633 824 Peroxiredoxin-1 [Crassostrea gigas]
CL3160.Contig14_H1	-0.244356	0.408397	-1.04612	-0.242774	0.560487	1	5	0.783209	-0.352531	0.351298	1.75153	NO	633 806 Peroxiredoxin-1 [Crassostrea gigas]; 648 821 Peroxiredoxin-1 [Crassostrea gigas]; 666 839 Peroxiredoxin-1 [Crassostrea gigas]; 625 798 Peroxiredoxin-1 [Crassostrea gigas]; 633 824 Peroxiredoxin-1 [Crassostrea gigas]
CL26318.Contig4_H1	0.243511	0.417948	-0.578661	0.241996	1.08714	1	2	1.27572	0.351312	0.560649	2.96577	NO	3 263 calponin-like protein [Taenia asiatica]
CL27196.Contig1_H1	-0.242197	0.417291	-1.0647	-0.238318	0.567033	1	1	0.784902	-0.349416	0.344831	1.76303	NO	347 847 minus strand ADP	ATP carrier protein 1 OS=Anopheles gambiae GN=AGAP006782 PE=2 SV=2""
CL32689.Contig3_H1	0.232607	0.420086	-0.597971	0.23732	1.0598	1	1	1.26189	0.335581	0.549926	2.88579	NO	74 2734 26S proteasome non-ATPase regulatory subunit 2 [Crassostrea gigas]
Unigene7664_H1	0.236254	0.416086	-0.567133	0.237118	1.05353	1	2	1.2665	0.340842	0.567149	2.86775	NO	680 991 minus strand PDZ and LIM domain protein 1 [Crassostrea gigas]; 553 864 minus strand PDZ and LIM domain protein 1 [Crassostrea gigas]
Unigene7663_H1	0.236254	0.416086	-0.567133	0.237118	1.05353	1	2	1.2665	0.340842	0.567149	2.86775	NO	680 991 minus strand PDZ and LIM domain protein 1 [Crassostrea gigas]; 553 864 minus strand PDZ and LIM domain protein 1 [Crassostrea gigas]
Unigene59022_H1	-0.238895	0.419801	-1.07607	-0.235527	0.565744	1	2	0.787497	-0.344653	0.340934	1.76076	NO	28 516 minus strand Signal peptidase complex subunit 3 [Crassostrea gigas]; 30 554 minus strand Signal peptidase complex subunit 3 [Crassostrea gigas]
Unigene26504_H1	-0.238895	0.419801	-1.07607	-0.235527	0.565744	1	2	0.787497	-0.344653	0.340934	1.76076	NO	28 516 minus strand Signal peptidase complex subunit 3 [Crassostrea gigas]; 30 554 minus strand Signal peptidase complex subunit 3 [Crassostrea gigas]
CL5089.Contig3_H1	0.236236	0.425691	-0.600572	0.234536	1.07935	1	1	1.26647	0.340816	0.548498	2.94276	NO	71 409 minus strand heat shock protein 108 [Alligator mississippiensis]
Unigene47974_H1	0.232221	0.416944	-0.573485	0.229851	1.05778	1	2	1.2614	0.335024	0.563558	2.87997	NO	3 416 minus strand myosin essential light chain [Crassostrea gigas]
CL48442.Contig2_H1	-0.230543	0.405995	-1.02244	-0.229192	0.571312	1	9	0.794103	-0.332603	0.359717	1.77059	NO	397 510 PREDICTED: actin-5C-like [Megachile rotundata]
Unigene30349_H1	-0.229553	0.424648	-1.05546	-0.22752	0.604135	1	1	0.794889	-0.331176	0.348033	1.82967	NO	238 687 60S ribosomal protein L6 [Crassostrea gigas]; 142 789 60S ribosomal protein L6 [Crassostrea gigas]
CL6501.Contig1_H1	-0.229553	0.424648	-1.05546	-0.22752	0.604135	1	1	0.794889	-0.331176	0.348033	1.82967	NO	238 687 60S ribosomal protein L6 [Crassostrea gigas]; 142 789 60S ribosomal protein L6 [Crassostrea gigas]
CL8932.Contig2_H1	0.233632	0.425521	-0.598133	0.227426	1.07744	1	1	1.26318	0.33706	0.549837	2.93714	NO	31 375 minus strand 40S ribosomal protein S19 OS=Mya arenaria GN=RPS19 PE=2 SV=1
Unigene64429_H1	-0.230303	0.417441	-1.03772	-0.226842	0.608872	1	2	0.794293	-0.332257	0.35426	1.83836	NO	360 764 minus strand Peptidyl-prolyl cis-trans isomerase A OS=Dictyostelium discoideum GN=ppiA PE=1 SV=1
CL31920.Contig1_H1	0.230973	0.415395	-0.58259	0.22662	1.05489	1	2	1.25982	0.333223	0.55845	2.87165	NO	132 932 pyruvate kinase [Crassostrea gigas]
CL26143.Contig1_H1	-0.229666	0.417282	-1.05422	-0.225874	0.578615	1	2	0.794799	-0.331338	0.348463	1.78357	NO	170 1375 PREDICTED: sialate O-acetylesterase-like [Oreochromis niloticus]
CL19448.Contig9_H1	-0.221649	0.423295	-1.06313	-0.216501	0.600617	1	1	0.801197	-0.319771	0.345374	1.82324	NO	84 425 minus strand Transcription elongation factor B polypeptide 2 [Crassostrea gigas]; 84 425 minus strand Transcription elongation factor B polypeptide 2 [Crassostrea gigas]; 84 425 minus strand Transcription elongation factor B polypeptide 2 [Crassostrea gigas]; 112 366 Transcription elongation factor B polypeptide 2 OS=Rattus norvegicus GN=Tceb2 PE=1 SV=1; 101 442 minus strand Transcription …
CL19448.Contig8_H1	-0.221649	0.423295	-1.06313	-0.216501	0.600617	1	1	0.801197	-0.319771	0.345374	1.82324	NO	84 425 minus strand Transcription elongation factor B polypeptide 2 [Crassostrea gigas]; 84 425 minus strand Transcription elongation factor B polypeptide 2 [Crassostrea gigas]; 84 425 minus strand Transcription elongation factor B polypeptide 2 [Crassostrea gigas]; 112 366 Transcription elongation factor B polypeptide 2 OS=Rattus norvegicus GN=Tceb2 PE=1 SV=1; 101 442 minus strand Transcription …
CL19448.Contig7_H1	-0.221649	0.423295	-1.06313	-0.216501	0.600617	1	1	0.801197	-0.319771	0.345374	1.82324	NO	84 425 minus strand Transcription elongation factor B polypeptide 2 [Crassostrea gigas]; 84 425 minus strand Transcription elongation factor B polypeptide 2 [Crassostrea gigas]; 84 425 minus strand Transcription elongation factor B polypeptide 2 [Crassostrea gigas]; 112 366 Transcription elongation factor B polypeptide 2 OS=Rattus norvegicus GN=Tceb2 PE=1 SV=1; 101 442 minus strand Transcription …
CL19448.Contig4_H1	-0.221649	0.423295	-1.06313	-0.216501	0.600617	1	1	0.801197	-0.319771	0.345374	1.82324	NO	84 425 minus strand Transcription elongation factor B polypeptide 2 [Crassostrea gigas]; 84 425 minus strand Transcription elongation factor B polypeptide 2 [Crassostrea gigas]; 84 425 minus strand Transcription elongation factor B polypeptide 2 [Crassostrea gigas]; 112 366 Transcription elongation factor B polypeptide 2 OS=Rattus norvegicus GN=Tceb2 PE=1 SV=1; 101 442 minus strand Transcription …
CL19448.Contig1_H1	-0.221649	0.423295	-1.06313	-0.216501	0.600617	1	1	0.801197	-0.319771	0.345374	1.82324	NO	84 425 minus strand Transcription elongation factor B polypeptide 2 [Crassostrea gigas]; 84 425 minus strand Transcription elongation factor B polypeptide 2 [Crassostrea gigas]; 84 425 minus strand Transcription elongation factor B polypeptide 2 [Crassostrea gigas]; 112 366 Transcription elongation factor B polypeptide 2 OS=Rattus norvegicus GN=Tceb2 PE=1 SV=1; 101 442 minus strand Transcription …
CL19448.Contig11_H1	-0.221649	0.423295	-1.06313	-0.216501	0.600617	1	1	0.801197	-0.319771	0.345374	1.82324	NO	84 425 minus strand Transcription elongation factor B polypeptide 2 [Crassostrea gigas]; 84 425 minus strand Transcription elongation factor B polypeptide 2 [Crassostrea gigas]; 84 425 minus strand Transcription elongation factor B polypeptide 2 [Crassostrea gigas]; 112 366 Transcription elongation factor B polypeptide 2 OS=Rattus norvegicus GN=Tceb2 PE=1 SV=1; 101 442 minus strand Transcription …
CL19448.Contig10_H1	-0.221649	0.423295	-1.06313	-0.216501	0.600617	1	1	0.801197	-0.319771	0.345374	1.82324	NO	84 425 minus strand Transcription elongation factor B polypeptide 2 [Crassostrea gigas]; 84 425 minus strand Transcription elongation factor B polypeptide 2 [Crassostrea gigas]; 84 425 minus strand Transcription elongation factor B polypeptide 2 [Crassostrea gigas]; 112 366 Transcription elongation factor B polypeptide 2 OS=Rattus norvegicus GN=Tceb2 PE=1 SV=1; 101 442 minus strand Transcription …
CL13886.Contig1_H1	-0.214528	0.416646	-1.0222	-0.214517	0.603188	1	2	0.806923	-0.309498	0.359803	1.82794	NO	143 247 minus strand dynein light chain [Aplysia californica] gi
CL27196.Contig3_H1	-0.213008	0.365979	-0.925498	-0.212947	0.512891	1	8	0.80815	-0.307306	0.396334	1.67011	NO	223 423 ADPATP carrier protein; K05863 solute carrier family 25 (mitochondrial adenine nucleotide translocator)	member 4/5/6/31""
CL5867.Contig2_H1	-0.215902	0.431098	-1.06323	-0.209756	0.618732	1	1	0.805814	-0.311481	0.34534	1.85657	NO	79 2202 minus strand PREDICTED: dolichyl-diphosphooligosaccharide--protein glycosyltransferase subunit STT3A-like isoform 2 [Strongylocentrotus purpuratus]; 79 2202 PREDICTED: dolichyl-diphosphooligosaccharide--protein glycosyltransferase subunit STT3A-like isoform 2 [Strongylocentrotus purpuratus]; 79 2202 PREDICTED: dolichyl-diphosphooligosaccharide--protein glycosyltransferase subunit STT3A-li…
CL5867.Contig11_H1	-0.215902	0.431098	-1.06323	-0.209756	0.618732	1	1	0.805814	-0.311481	0.34534	1.85657	NO	79 2202 minus strand PREDICTED: dolichyl-diphosphooligosaccharide--protein glycosyltransferase subunit STT3A-like isoform 2 [Strongylocentrotus purpuratus]; 79 2202 PREDICTED: dolichyl-diphosphooligosaccharide--protein glycosyltransferase subunit STT3A-like isoform 2 [Strongylocentrotus purpuratus]; 79 2202 PREDICTED: dolichyl-diphosphooligosaccharide--protein glycosyltransferase subunit STT3A-li…
CL5867.Contig10_H1	-0.215902	0.431098	-1.06323	-0.209756	0.618732	1	1	0.805814	-0.311481	0.34534	1.85657	NO	79 2202 minus strand PREDICTED: dolichyl-diphosphooligosaccharide--protein glycosyltransferase subunit STT3A-like isoform 2 [Strongylocentrotus purpuratus]; 79 2202 PREDICTED: dolichyl-diphosphooligosaccharide--protein glycosyltransferase subunit STT3A-like isoform 2 [Strongylocentrotus purpuratus]; 79 2202 PREDICTED: dolichyl-diphosphooligosaccharide--protein glycosyltransferase subunit STT3A-li…
Unigene67026_H1	-0.198027	0.404488	-0.995308	-0.202694	0.611071	1	10	0.820348	-0.285692	0.36961	1.8424	NO	230 334 protein disulfide isomerase [Conus virgo]
CL11779.Contig9_H1	-0.205134	0.426201	-1.0312	-0.201002	0.621016	1	1	0.814538	-0.295945	0.356578	1.86082	NO	1180 1521 minus strand coronin [Schistosoma mansoni]
Unigene39229_H1	0.203392	0.409034	-0.605244	0.199006	1.01648	1	2	1.22555	0.293432	0.545941	2.76344	NO	166 705 minus strand ADP-ribosylation factor	partial [Antheraea yamamai]; 166 705 minus strand ADP-ribosylation factor	partial [Antheraea yamamai]; 166 705 minus strand ADP-ribosylation factor	partial [Antheraea yamamai]; 166 705 minus strand ADP-ribosylation factor	partial [Antheraea yamamai]; 166 705 minus strand ADP-ribosylation factor	partial [Antheraea yamamai]""
Unigene39228_H1	0.203392	0.409034	-0.605244	0.199006	1.01648	1	2	1.22555	0.293432	0.545941	2.76344	NO	166 705 minus strand ADP-ribosylation factor	partial [Antheraea yamamai]; 166 705 minus strand ADP-ribosylation factor	partial [Antheraea yamamai]; 166 705 minus strand ADP-ribosylation factor	partial [Antheraea yamamai]; 166 705 minus strand ADP-ribosylation factor	partial [Antheraea yamamai]; 166 705 minus strand ADP-ribosylation factor	partial [Antheraea yamamai]""
Unigene39227_H1	0.203392	0.409034	-0.605244	0.199006	1.01648	1	2	1.22555	0.293432	0.545941	2.76344	NO	166 705 minus strand ADP-ribosylation factor	partial [Antheraea yamamai]; 166 705 minus strand ADP-ribosylation factor	partial [Antheraea yamamai]; 166 705 minus strand ADP-ribosylation factor	partial [Antheraea yamamai]; 166 705 minus strand ADP-ribosylation factor	partial [Antheraea yamamai]; 166 705 minus strand ADP-ribosylation factor	partial [Antheraea yamamai]""
Unigene39226_H1	0.203392	0.409034	-0.605244	0.199006	1.01648	1	2	1.22555	0.293432	0.545941	2.76344	NO	166 705 minus strand ADP-ribosylation factor	partial [Antheraea yamamai]; 166 705 minus strand ADP-ribosylation factor	partial [Antheraea yamamai]; 166 705 minus strand ADP-ribosylation factor	partial [Antheraea yamamai]; 166 705 minus strand ADP-ribosylation factor	partial [Antheraea yamamai]; 166 705 minus strand ADP-ribosylation factor	partial [Antheraea yamamai]""
Unigene39225_H1	0.203392	0.409034	-0.605244	0.199006	1.01648	1	2	1.22555	0.293432	0.545941	2.76344	NO	166 705 minus strand ADP-ribosylation factor	partial [Antheraea yamamai]; 166 705 minus strand ADP-ribosylation factor	partial [Antheraea yamamai]; 166 705 minus strand ADP-ribosylation factor	partial [Antheraea yamamai]; 166 705 minus strand ADP-ribosylation factor	partial [Antheraea yamamai]; 166 705 minus strand ADP-ribosylation factor	partial [Antheraea yamamai]""
CL48438.Contig4_H1	-0.194497	0.420155	-1.01904	-0.19428	0.621304	1	1	0.823249	-0.2806	0.360942	1.86135	NO	212 1336 6-phosphofructokinase [Crassostrea gigas]; 208 1332 6-phosphofructokinase [Crassostrea gigas]
CL48438.Contig3_H1	-0.194497	0.420155	-1.01904	-0.19428	0.621304	1	1	0.823249	-0.2806	0.360942	1.86135	NO	212 1336 6-phosphofructokinase [Crassostrea gigas]; 208 1332 6-phosphofructokinase [Crassostrea gigas]
CL41883.Contig1_H1	0.191785	0.413888	-0.608112	0.191986	1.00439	1	3	1.21141	0.276687	0.544378	2.73023	NO	82 1449 hypothetical protein BRAFLDRAFT_127120 [Branchiostoma floridae] gi
CL36450.Contig6_H1	-0.191847	0.411722	-0.98368	-0.191359	0.615961	1	2	0.825433	-0.276777	0.373932	1.85144	NO	235 1038 Translocon-associated protein subunit alpha [Crassostrea gigas]
CL6501.Contig1_H1	-0.190496	0.42378	-1.032	-0.189237	0.632072	1	1	0.826549	-0.274827	0.356294	1.8815	NO	142 789 60S ribosomal protein L6 [Crassostrea gigas]
CL4813.Contig1_H1	-0.187829	0.422044	-1.01531	-0.184724	0.625822	1	1	0.828756	-0.27098	0.362289	1.86978	NO	1050 1307 calreticulin precursor [Aplysia californica] gi
Unigene875_H1	-0.183572	0.426959	-1.04164	-0.183349	0.652865	1	1	0.832292	-0.264839	0.352877	1.92104	NO	2 349 minus strand hypothetical protein BRAFLDRAFT_206907 [Branchiostoma floridae] gi
Unigene78448_H1	-0.184856	0.422112	-1.02635	-0.180731	0.631852	1	1	0.831224	-0.266691	0.358312	1.88109	NO	1 111 glycogen synthase [Crassostrea gigas]
CL45629.Contig2_H1	-0.181521	0.422177	-1.0175	-0.176861	0.650488	1	1	0.834	-0.26188	0.361497	1.91648	NO	219 554 minus strand ribosomal protein P1 [Biomphalaria glabrata]
CL23773.Contig1_H1	0.177719	0.424136	-0.650942	0.176789	1.00227	1	1	1.19449	0.256395	0.521554	2.72445	NO	172 678 Myosin regulatory light chain sqh [Crassostrea gigas]
CL9865.Contig2_H1	0.17459	0.380901	-0.569056	0.176659	0.915332	1	6	1.19076	0.251881	0.56606	2.4976	NO	174 1556 minus strand aspartyl-tRNA synthetase [Xenopus laevis] gi; 174 1721 minus strand aspartyl-tRNA synthetase [Xenopus laevis] gi
CL9865.Contig1_H1	0.17459	0.380901	-0.569056	0.176659	0.915332	1	6	1.19076	0.251881	0.56606	2.4976	NO	174 1556 minus strand aspartyl-tRNA synthetase [Xenopus laevis] gi; 174 1721 minus strand aspartyl-tRNA synthetase [Xenopus laevis] gi
CL8682.Contig6_H1	-0.177017	0.407084	-0.981459	-0.173506	0.620051	1	3	0.837765	-0.255382	0.374764	1.85902	NO	80 589 minus strand PREDICTED: adenine phosphoribosyltransferase-like [Strongylocentrotus purpuratus]; 328 468 minus strand PREDICTED: adenine phosphoribosyltransferase [Apis mellifera]
CL8682.Contig4_H1	-0.177017	0.407084	-0.981459	-0.173506	0.620051	1	3	0.837765	-0.255382	0.374764	1.85902	NO	80 589 minus strand PREDICTED: adenine phosphoribosyltransferase-like [Strongylocentrotus purpuratus]; 328 468 minus strand PREDICTED: adenine phosphoribosyltransferase [Apis mellifera]
Unigene11792_H1	-0.174593	0.409624	-0.972059	-0.172983	0.620548	1	2	0.839798	-0.251885	0.378303	1.85995	NO	244 837 PREDICTED: ras-like GTP-binding protein Rho1-like [Megachile rotundata]; 650 883 hypothetical protein SINV_15432 [Solenopsis invicta]; 534 767 hypothetical protein SINV_15432 [Solenopsis invicta]
Unigene11791_H1	-0.174593	0.409624	-0.972059	-0.172983	0.620548	1	2	0.839798	-0.251885	0.378303	1.85995	NO	244 837 PREDICTED: ras-like GTP-binding protein Rho1-like [Megachile rotundata]; 650 883 hypothetical protein SINV_15432 [Solenopsis invicta]; 534 767 hypothetical protein SINV_15432 [Solenopsis invicta]
Unigene11790_H1	-0.174593	0.409624	-0.972059	-0.172983	0.620548	1	2	0.839798	-0.251885	0.378303	1.85995	NO	244 837 PREDICTED: ras-like GTP-binding protein Rho1-like [Megachile rotundata]; 650 883 hypothetical protein SINV_15432 [Solenopsis invicta]; 534 767 hypothetical protein SINV_15432 [Solenopsis invicta]
CL12961.Contig1_H1	0.168123	0.421479	-0.660291	0.170575	0.999665	1	2	1.18308	0.24255	0.516701	2.71737	NO	114 731 minus strand Proteasome subunit beta type-6 [Crassostrea gigas]
CL38761.Contig1_H1	-0.174063	0.407598	-0.966488	-0.170437	0.611388	1	4	0.840244	-0.25112	0.380417	1.84299	NO	16 939 hypothetical protein BRAFLDRAFT_87838 [Branchiostoma floridae] gi
Unigene21633_H1	-0.165686	0.413017	-0.969235	-0.166423	0.662229	1	3	0.847312	-0.239034	0.379373	1.93911	NO	5 301 PREDICTED: hypothetical protein [Saccoglossus kowalevskii]
CL834.Contig9_H1	0.165314	0.409905	-0.633549	0.164345	0.980537	1	4	1.17976	0.238498	0.530705	2.66589	NO	1237 1374 minus strand putative 60S ribosomal protein L23 [Maconellicoccus hirsutus]
CL1008.Contig7_H1	-0.162169	0.423321	-1.00446	-0.163574	0.676544	1	1	0.850297	-0.233961	0.366241	1.96707	NO	1362 1544 minus strand Phosphoenolpyruvate carboxykinase	cytosolic [GTP] [Crassostrea gigas]""
CL2195.Contig6_H1	0.162	0.415243	-0.656881	0.163433	0.977502	1	2	1.17586	0.233716	0.518466	2.65781	NO	971 1963 Spectrin alpha chain [Crassostrea gigas]; 972 1979 Spectrin alpha chain [Crassostrea gigas]
CL2195.Contig4_H1	0.162	0.415243	-0.656881	0.163433	0.977502	1	2	1.17586	0.233716	0.518466	2.65781	NO	971 1963 Spectrin alpha chain [Crassostrea gigas]; 972 1979 Spectrin alpha chain [Crassostrea gigas]
CL7800.Contig7_H1	0.160028	0.412481	-0.647392	0.162682	0.966303	1	2	1.17354	0.230871	0.523409	2.62821	NO	254 1093 uncharacterized protein LOC432187 precursor [Xenopus laevis] gi; 343 561 minus strand cathepsin Z precursor [Danio rerio] gi
CL7800.Contig1_H1	0.160028	0.412481	-0.647392	0.162682	0.966303	1	2	1.17354	0.230871	0.523409	2.62821	NO	254 1093 uncharacterized protein LOC432187 precursor [Xenopus laevis] gi; 343 561 minus strand cathepsin Z precursor [Danio rerio] gi
CL4889.Contig4_H1	-0.162931	0.414981	-0.985592	-0.162467	0.639779	1	2	0.84965	-0.235059	0.373218	1.89606	NO	1215 1694 Pikachurin [Crassostrea gigas]
CL19412.Contig8_H1	-0.156958	0.421686	-0.998202	-0.157873	0.660248	1	2	0.85474	-0.226442	0.368541	1.93527	NO	313 1908 minus strand Heterogeneous nuclear ribonucleoprotein L [Crassostrea gigas]; 313 1833 minus strand Heterogeneous nuclear ribonucleoprotein L [Crassostrea gigas]
CL19412.Contig7_H1	-0.156958	0.421686	-0.998202	-0.157873	0.660248	1	2	0.85474	-0.226442	0.368541	1.93527	NO	313 1908 minus strand Heterogeneous nuclear ribonucleoprotein L [Crassostrea gigas]; 313 1833 minus strand Heterogeneous nuclear ribonucleoprotein L [Crassostrea gigas]
Unigene66574_H1	0.162741	0.418546	-0.653261	0.157797	0.995999	1	1	1.17673	0.234785	0.520346	2.70743	NO	93 368 60S ribosomal protein L37A [Branchiostoma belcheri] gi; 93 395 60S ribosomal protein L37A [Branchiostoma belcheri] gi; 90 272 ribosomal protein L37ae [Wuchereria bancrofti]; 44 319 minus strand 60S ribosomal protein L37A [Branchiostoma belcheri] gi; 44 319 minus strand 60S ribosomal protein L37A [Branchiostoma belcheri] gi
CL6728.Contig4_H1	0.162741	0.418546	-0.653261	0.157797	0.995999	1	1	1.17673	0.234785	0.520346	2.70743	NO	93 368 60S ribosomal protein L37A [Branchiostoma belcheri] gi; 93 395 60S ribosomal protein L37A [Branchiostoma belcheri] gi; 90 272 ribosomal protein L37ae [Wuchereria bancrofti]; 44 319 minus strand 60S ribosomal protein L37A [Branchiostoma belcheri] gi; 44 319 minus strand 60S ribosomal protein L37A [Branchiostoma belcheri] gi
CL6728.Contig3_H1	0.162741	0.418546	-0.653261	0.157797	0.995999	1	1	1.17673	0.234785	0.520346	2.70743	NO	93 368 60S ribosomal protein L37A [Branchiostoma belcheri] gi; 93 395 60S ribosomal protein L37A [Branchiostoma belcheri] gi; 90 272 ribosomal protein L37ae [Wuchereria bancrofti]; 44 319 minus strand 60S ribosomal protein L37A [Branchiostoma belcheri] gi; 44 319 minus strand 60S ribosomal protein L37A [Branchiostoma belcheri] gi
CL6728.Contig2_H1	0.162741	0.418546	-0.653261	0.157797	0.995999	1	1	1.17673	0.234785	0.520346	2.70743	NO	93 368 60S ribosomal protein L37A [Branchiostoma belcheri] gi; 93 395 60S ribosomal protein L37A [Branchiostoma belcheri] gi; 90 272 ribosomal protein L37ae [Wuchereria bancrofti]; 44 319 minus strand 60S ribosomal protein L37A [Branchiostoma belcheri] gi; 44 319 minus strand 60S ribosomal protein L37A [Branchiostoma belcheri] gi
CL6728.Contig1_H1	0.162741	0.418546	-0.653261	0.157797	0.995999	1	1	1.17673	0.234785	0.520346	2.70743	NO	93 368 60S ribosomal protein L37A [Branchiostoma belcheri] gi; 93 395 60S ribosomal protein L37A [Branchiostoma belcheri] gi; 90 272 ribosomal protein L37ae [Wuchereria bancrofti]; 44 319 minus strand 60S ribosomal protein L37A [Branchiostoma belcheri] gi; 44 319 minus strand 60S ribosomal protein L37A [Branchiostoma belcheri] gi
Unigene19467_H1	0.161755	0.429059	-0.679503	0.157647	1.01113	1	1	1.17557	0.233364	0.506869	2.74871	NO	85 1632 minus strand Alpha-aminoadipic semialdehyde dehydrogenase [Crassostrea gigas]
CL26820.Contig7_H1	-0.159339	0.420933	-1.00762	-0.156877	0.676828	1	1	0.852707	-0.229878	0.365088	1.96763	NO	54 1076 PREDICTED: UPF0553 protein C9orf64-like [Anolis carolinensis]; 71 1093 PREDICTED: UPF0553 protein C9orf64-like [Anolis carolinensis]; 33 1055 PREDICTED: UPF0553 protein C9orf64-like [Anolis carolinensis]; 54 1076 PREDICTED: UPF0553 protein C9orf64-like [Anolis carolinensis]
CL26820.Contig6_H1	-0.159339	0.420933	-1.00762	-0.156877	0.676828	1	1	0.852707	-0.229878	0.365088	1.96763	NO	54 1076 PREDICTED: UPF0553 protein C9orf64-like [Anolis carolinensis]; 71 1093 PREDICTED: UPF0553 protein C9orf64-like [Anolis carolinensis]; 33 1055 PREDICTED: UPF0553 protein C9orf64-like [Anolis carolinensis]; 54 1076 PREDICTED: UPF0553 protein C9orf64-like [Anolis carolinensis]
CL26820.Contig5_H1	-0.159339	0.420933	-1.00762	-0.156877	0.676828	1	1	0.852707	-0.229878	0.365088	1.96763	NO	54 1076 PREDICTED: UPF0553 protein C9orf64-like [Anolis carolinensis]; 71 1093 PREDICTED: UPF0553 protein C9orf64-like [Anolis carolinensis]; 33 1055 PREDICTED: UPF0553 protein C9orf64-like [Anolis carolinensis]; 54 1076 PREDICTED: UPF0553 protein C9orf64-like [Anolis carolinensis]
CL26820.Contig4_H1	-0.159339	0.420933	-1.00762	-0.156877	0.676828	1	1	0.852707	-0.229878	0.365088	1.96763	NO	54 1076 PREDICTED: UPF0553 protein C9orf64-like [Anolis carolinensis]; 71 1093 PREDICTED: UPF0553 protein C9orf64-like [Anolis carolinensis]; 33 1055 PREDICTED: UPF0553 protein C9orf64-like [Anolis carolinensis]; 54 1076 PREDICTED: UPF0553 protein C9orf64-like [Anolis carolinensis]
CL8394.Contig21_H1	0.155946	0.420418	-0.666984	0.155314	0.977379	1	1	1.16876	0.224982	0.513254	2.65748	NO	144 1307 minus strand PREDICTED: similar to AGAP005845-PA [Tribolium castaneum]; 146 1309 minus strand PREDICTED: similar to AGAP005845-PA [Tribolium castaneum]; 144 1307 PREDICTED: similar to AGAP005845-PA [Tribolium castaneum]
CL8394.Contig20_H1	0.155946	0.420418	-0.666984	0.155314	0.977379	1	1	1.16876	0.224982	0.513254	2.65748	NO	144 1307 minus strand PREDICTED: similar to AGAP005845-PA [Tribolium castaneum]; 146 1309 minus strand PREDICTED: similar to AGAP005845-PA [Tribolium castaneum]; 144 1307 PREDICTED: similar to AGAP005845-PA [Tribolium castaneum]
CL8394.Contig14_H1	0.155946	0.420418	-0.666984	0.155314	0.977379	1	1	1.16876	0.224982	0.513254	2.65748	NO	144 1307 minus strand PREDICTED: similar to AGAP005845-PA [Tribolium castaneum]; 146 1309 minus strand PREDICTED: similar to AGAP005845-PA [Tribolium castaneum]; 144 1307 PREDICTED: similar to AGAP005845-PA [Tribolium castaneum]
CL36715.Contig1_H1	0.151873	0.423483	-0.681385	0.153407	0.987861	1	1	1.16401	0.219106	0.505916	2.68548	NO	165 635 hypothetical protein CGI_10007639 [Crassostrea gigas]
CL6665.Contig2_H1	-0.159837	0.425948	-1.02618	-0.152878	0.658844	1	1	0.852283	-0.230596	0.358372	1.93256	NO	390 908 Cysteine proteinase 5 OS=Dictyostelium discoideum GN=cprE PE=2 SV=2
CL14511.Contig5_H1	0.149879	0.416522	-0.660177	0.152377	0.961133	1	1	1.16169	0.21623	0.51676	2.61466	NO	78 2003 Chromatin assembly factor 1 subunit A [Crassostrea gigas]
CL41814.Contig1_H1	-0.152473	0.424035	-0.99048	-0.152193	0.676092	1	1	0.858582	-0.219973	0.371398	1.96618	NO	11 427 PREDICTED: similar to syntaxin	partial [Hydra magnipapillata]""
CL4564.Contig1_H1	-0.15405	0.423652	-0.998978	-0.149106	0.683561	1	1	0.857229	-0.222247	0.368256	1.98092	NO	174 569 NADH dehydrogenase [ubiquinone] iron-sulfur protein 4	mitochondrial [Crassostrea gigas]""
Unigene385_H1	0.148113	0.417917	-0.673876	0.147548	0.963087	1	2	1.15964	0.213682	0.509729	2.61977	NO	189 353 40S ribosomal protein S12 [Crassostrea gigas]
CL5421.Contig1_H1	0.149059	0.422489	-0.673195	0.145065	0.98727	1	1	1.16074	0.215047	0.510076	2.6839	NO	143 865 minus strand predicted protein [Nematostella vectensis] gi
CL48318.Contig1_H1	-0.14078	0.428443	-0.972204	-0.144068	0.701659	1	1	0.868681	-0.203102	0.378248	2.0171	NO	13 585 UDP-glucose:glycoprotein glucosyltransferase 1 [Crassostrea gigas]
CL6172.Contig2_H1	-0.142737	0.411373	-0.955386	-0.143488	0.680512	1	3	0.866982	-0.205926	0.384664	1.97489	NO	447 977 Expansin-yoaJ [Crassostrea gigas]
CL9865.Contig1_H1	-0.142039	0.388074	-0.913355	-0.143148	0.618679	1	6	0.867587	-0.204919	0.401176	1.85647	NO	174 1721 minus strand aspartyl-tRNA synthetase [Xenopus laevis] gi
CL19285.Contig32_H1	-0.145191	0.42316	-0.974441	-0.142761	0.671294	1	1	0.864857	-0.209466	0.377403	1.95677	NO	249 845 sigma class glutathione-s-transferase 2 [Haliotis discus discus]; 252 848 sigma class glutathione-s-transferase 2 [Haliotis discus discus]
CL19285.Contig20_H1	-0.145191	0.42316	-0.974441	-0.142761	0.671294	1	1	0.864857	-0.209466	0.377403	1.95677	NO	249 845 sigma class glutathione-s-transferase 2 [Haliotis discus discus]; 252 848 sigma class glutathione-s-transferase 2 [Haliotis discus discus]
CL23174.Contig2_H1	-0.14184	0.425224	-0.988726	-0.140359	0.686599	1	1	0.86776	-0.204632	0.37205	1.98695	NO	52 1653 minus strand PREDICTED: eukaryotic translation initiation factor 3 subunit 6 interacting protein-like [Saccoglossus kowalevskii]
CL10218.Contig4_H1	-0.135745	0.426429	-0.98208	-0.137618	0.699557	1	1	0.873066	-0.195838	0.374531	2.01286	NO	181 684 hypothetical protein BRAFLDRAFT_131834 [Branchiostoma floridae] gi
Unigene366_H1	-0.129979	0.417586	-0.937045	-0.135962	0.705944	1	1	0.878114	-0.187521	0.391784	2.02576	NO	382 972 minus strand Muscle-specific protein 20 [Crassostrea gigas]; 807 1397 minus strand Muscle-specific protein 20 [Crassostrea gigas]
CL6243.Contig1_H1	-0.129979	0.417586	-0.937045	-0.135962	0.705944	1	1	0.878114	-0.187521	0.391784	2.02576	NO	382 972 minus strand Muscle-specific protein 20 [Crassostrea gigas]; 807 1397 minus strand Muscle-specific protein 20 [Crassostrea gigas]
CL2715.Contig2_H1	0.131033	0.416766	-0.693603	0.134559	0.942389	1	2	1.14001	0.18904	0.499772	2.5661	NO	4 234 ribosomal protein rpl14 [Arenicola marina]
CL7906.Contig3_H1	-0.134293	0.41081	-0.926396	-0.133223	0.687174	1	2	0.874334	-0.193744	0.395978	1.98809	NO	7825 8754 minus strand H2 [Haliotis tuberculata]
CL15750.Contig1_H1	-0.131279	0.419728	-0.9537	-0.131415	0.693763	1	1	0.876973	-0.189395	0.385313	2.00123	NO	33 422 minus strand PREDICTED: heat shock 70 kDa protein cognate 4-like [Megachile rotundata]
CL40281.Contig1_H1	-0.128257	0.40718	-0.928632	-0.13119	0.677719	1	8	0.879627	-0.185036	0.395094	1.96938	NO	1027 1440 minus strand hemocyanin isoform 1 [Haliotis diversicolor]
CL37890.Contig1_H1	-0.124678	0.423937	-0.946848	-0.130151	0.707508	1	1	0.882781	-0.179873	0.387962	2.02893	NO	245 1243 Prostaglandin reductase 1 [Crassostrea gigas]
CL42979.Contig3_H1	0.12675	0.420918	-0.693285	0.129832	0.947922	1	1	1.13513	0.182862	0.499931	2.58034	NO	1 456 minus strand Putative sodium/potassium-transporting ATPase subunit beta-2 [Crassostrea gigas]; 688 1251 minus strand Putative sodium/potassium-transporting ATPase subunit beta-2 [Crassostrea gigas]
CL42979.Contig2_H1	0.12675	0.420918	-0.693285	0.129832	0.947922	1	1	1.13513	0.182862	0.499931	2.58034	NO	1 456 minus strand Putative sodium/potassium-transporting ATPase subunit beta-2 [Crassostrea gigas]; 688 1251 minus strand Putative sodium/potassium-transporting ATPase subunit beta-2 [Crassostrea gigas]
CL15276.Contig2_H1	0.130231	0.425186	-0.698511	0.128049	0.962477	1	1	1.13909	0.187884	0.497325	2.61817	NO	14 502 minus strand Ufm1-conjugating enzyme 1 [Crassostrea gigas]
CL4145.Contig1_H1	-0.123686	0.412181	-0.932027	-0.127633	0.694819	1	2	0.883657	-0.178441	0.393755	2.00335	NO	2764 3420 PREDICTED: filamin-C-like [Nasonia vitripennis]
CL29406.Contig1_H1	-0.12431	0.426017	-0.965325	-0.124157	0.699093	1	1	0.883106	-0.179341	0.38086	2.01193	NO	61 573 steroid membrane receptor Hpr6.6/25-Dx	putative [Ixodes scapularis] gi""
CL36832.Contig6_H1	-0.124564	0.428124	-0.974018	-0.122068	0.711235	1	1	0.882881	-0.179708	0.377563	2.0365	NO	23 409 minus strand CDGSH iron sulfur domain-containing protein 2 [Crassostrea gigas]; 1 207 minus strand CDGSH iron sulfur domain-containing protein 2 [Crassostrea gigas]; 22 135 minus strand CDGSH iron-sulfur domain-containing protein 2 OS=Lithobates catesbeiana GN=cisd2 PE=2 SV=1; 22 207 minus strand CDGSH iron-sulfur domain-containing protein 2 homolog B OS=Branchiostoma floridae GN=BRAFLDRAF…
CL36832.Contig3_H1	-0.124564	0.428124	-0.974018	-0.122068	0.711235	1	1	0.882881	-0.179708	0.377563	2.0365	NO	23 409 minus strand CDGSH iron sulfur domain-containing protein 2 [Crassostrea gigas]; 1 207 minus strand CDGSH iron sulfur domain-containing protein 2 [Crassostrea gigas]; 22 135 minus strand CDGSH iron-sulfur domain-containing protein 2 OS=Lithobates catesbeiana GN=cisd2 PE=2 SV=1; 22 207 minus strand CDGSH iron-sulfur domain-containing protein 2 homolog B OS=Branchiostoma floridae GN=BRAFLDRAF…
CL36832.Contig2_H1	-0.124564	0.428124	-0.974018	-0.122068	0.711235	1	1	0.882881	-0.179708	0.377563	2.0365	NO	23 409 minus strand CDGSH iron sulfur domain-containing protein 2 [Crassostrea gigas]; 1 207 minus strand CDGSH iron sulfur domain-containing protein 2 [Crassostrea gigas]; 22 135 minus strand CDGSH iron-sulfur domain-containing protein 2 OS=Lithobates catesbeiana GN=cisd2 PE=2 SV=1; 22 207 minus strand CDGSH iron-sulfur domain-containing protein 2 homolog B OS=Branchiostoma floridae GN=BRAFLDRAF…
CL36832.Contig1_H1	-0.124564	0.428124	-0.974018	-0.122068	0.711235	1	1	0.882881	-0.179708	0.377563	2.0365	NO	23 409 minus strand CDGSH iron sulfur domain-containing protein 2 [Crassostrea gigas]; 1 207 minus strand CDGSH iron sulfur domain-containing protein 2 [Crassostrea gigas]; 22 135 minus strand CDGSH iron-sulfur domain-containing protein 2 OS=Lithobates catesbeiana GN=cisd2 PE=2 SV=1; 22 207 minus strand CDGSH iron-sulfur domain-containing protein 2 homolog B OS=Branchiostoma floridae GN=BRAFLDRAF…
CL350.Contig9_H1	0.123232	0.420949	-0.693237	0.120713	0.946376	1	1	1.13115	0.177786	0.499955	2.57636	NO	121 1452 minus strand Hexokinase type 2 [Crassostrea gigas]; 245 1576 minus strand Hexokinase type 2 [Crassostrea gigas]; 151 1455 minus strand Hexokinase type 2 [Crassostrea gigas]; 121 1452 minus strand Hexokinase type 2 [Crassostrea gigas]; 121 1452 minus strand Hexokinase type 2 [Crassostrea gigas]; 161 1513 minus strand Hexokinase type 2 [Crassostrea gigas]; 113 1471 minus strand Hexokinase …
CL350.Contig8_H1	0.123232	0.420949	-0.693237	0.120713	0.946376	1	1	1.13115	0.177786	0.499955	2.57636	NO	121 1452 minus strand Hexokinase type 2 [Crassostrea gigas]; 245 1576 minus strand Hexokinase type 2 [Crassostrea gigas]; 151 1455 minus strand Hexokinase type 2 [Crassostrea gigas]; 121 1452 minus strand Hexokinase type 2 [Crassostrea gigas]; 121 1452 minus strand Hexokinase type 2 [Crassostrea gigas]; 161 1513 minus strand Hexokinase type 2 [Crassostrea gigas]; 113 1471 minus strand Hexokinase …
CL350.Contig7_H1	0.123232	0.420949	-0.693237	0.120713	0.946376	1	1	1.13115	0.177786	0.499955	2.57636	NO	121 1452 minus strand Hexokinase type 2 [Crassostrea gigas]; 245 1576 minus strand Hexokinase type 2 [Crassostrea gigas]; 151 1455 minus strand Hexokinase type 2 [Crassostrea gigas]; 121 1452 minus strand Hexokinase type 2 [Crassostrea gigas]; 121 1452 minus strand Hexokinase type 2 [Crassostrea gigas]; 161 1513 minus strand Hexokinase type 2 [Crassostrea gigas]; 113 1471 minus strand Hexokinase …
CL350.Contig6_H1	0.123232	0.420949	-0.693237	0.120713	0.946376	1	1	1.13115	0.177786	0.499955	2.57636	NO	121 1452 minus strand Hexokinase type 2 [Crassostrea gigas]; 245 1576 minus strand Hexokinase type 2 [Crassostrea gigas]; 151 1455 minus strand Hexokinase type 2 [Crassostrea gigas]; 121 1452 minus strand Hexokinase type 2 [Crassostrea gigas]; 121 1452 minus strand Hexokinase type 2 [Crassostrea gigas]; 161 1513 minus strand Hexokinase type 2 [Crassostrea gigas]; 113 1471 minus strand Hexokinase …
CL350.Contig5_H1	0.123232	0.420949	-0.693237	0.120713	0.946376	1	1	1.13115	0.177786	0.499955	2.57636	NO	121 1452 minus strand Hexokinase type 2 [Crassostrea gigas]; 245 1576 minus strand Hexokinase type 2 [Crassostrea gigas]; 151 1455 minus strand Hexokinase type 2 [Crassostrea gigas]; 121 1452 minus strand Hexokinase type 2 [Crassostrea gigas]; 121 1452 minus strand Hexokinase type 2 [Crassostrea gigas]; 161 1513 minus strand Hexokinase type 2 [Crassostrea gigas]; 113 1471 minus strand Hexokinase …
CL350.Contig3_H1	0.123232	0.420949	-0.693237	0.120713	0.946376	1	1	1.13115	0.177786	0.499955	2.57636	NO	121 1452 minus strand Hexokinase type 2 [Crassostrea gigas]; 245 1576 minus strand Hexokinase type 2 [Crassostrea gigas]; 151 1455 minus strand Hexokinase type 2 [Crassostrea gigas]; 121 1452 minus strand Hexokinase type 2 [Crassostrea gigas]; 121 1452 minus strand Hexokinase type 2 [Crassostrea gigas]; 161 1513 minus strand Hexokinase type 2 [Crassostrea gigas]; 113 1471 minus strand Hexokinase …
CL350.Contig2_H1	0.123232	0.420949	-0.693237	0.120713	0.946376	1	1	1.13115	0.177786	0.499955	2.57636	NO	121 1452 minus strand Hexokinase type 2 [Crassostrea gigas]; 245 1576 minus strand Hexokinase type 2 [Crassostrea gigas]; 151 1455 minus strand Hexokinase type 2 [Crassostrea gigas]; 121 1452 minus strand Hexokinase type 2 [Crassostrea gigas]; 121 1452 minus strand Hexokinase type 2 [Crassostrea gigas]; 161 1513 minus strand Hexokinase type 2 [Crassostrea gigas]; 113 1471 minus strand Hexokinase …
CL350.Contig11_H1	0.123232	0.420949	-0.693237	0.120713	0.946376	1	1	1.13115	0.177786	0.499955	2.57636	NO	121 1452 minus strand Hexokinase type 2 [Crassostrea gigas]; 245 1576 minus strand Hexokinase type 2 [Crassostrea gigas]; 151 1455 minus strand Hexokinase type 2 [Crassostrea gigas]; 121 1452 minus strand Hexokinase type 2 [Crassostrea gigas]; 121 1452 minus strand Hexokinase type 2 [Crassostrea gigas]; 161 1513 minus strand Hexokinase type 2 [Crassostrea gigas]; 113 1471 minus strand Hexokinase …
CL350.Contig10_H1	0.123232	0.420949	-0.693237	0.120713	0.946376	1	1	1.13115	0.177786	0.499955	2.57636	NO	121 1452 minus strand Hexokinase type 2 [Crassostrea gigas]; 245 1576 minus strand Hexokinase type 2 [Crassostrea gigas]; 151 1455 minus strand Hexokinase type 2 [Crassostrea gigas]; 121 1452 minus strand Hexokinase type 2 [Crassostrea gigas]; 121 1452 minus strand Hexokinase type 2 [Crassostrea gigas]; 161 1513 minus strand Hexokinase type 2 [Crassostrea gigas]; 113 1471 minus strand Hexokinase …
Unigene4124_H1	0.126383	0.422006	-0.68864	0.120098	0.964575	1	1	1.13472	0.182332	0.502259	2.62367	NO	451 1026 PREDICTED: GTP-binding protein SAR1B	putative-like [Saccoglossus kowalevskii]""
CL11289.Contig3_H1	-0.121486	0.427388	-0.951832	-0.118229	0.726309	1	1	0.885604	-0.175267	0.386033	2.06744	NO	231 902 Sodium- and chloride-dependent GABA transporter ine [Crassostrea gigas]
CL1323.Contig9_H1	-0.114623	0.415539	-0.918149	-0.118196	0.702158	1	2	0.891703	-0.165365	0.399257	2.0181	NO	155 3214 sarco/endoplasmic reticulum calcium ATPase isoform B [Pinctada fucata]; 132 3110 sarco/endoplasmic reticulum calcium ATPase isoform C [Pinctada fucata]; 132 3110 minus strand sarco/endoplasmic reticulum calcium ATPase isoform C [Pinctada fucata]; 155 3133 sarco/endoplasmic reticulum calcium ATPase isoform C [Pinctada fucata]; 155 3133 sarco/endoplasmic reticulum calcium ATPase isoform C …
CL1323.Contig8_H1	-0.114623	0.415539	-0.918149	-0.118196	0.702158	1	2	0.891703	-0.165365	0.399257	2.0181	NO	155 3214 sarco/endoplasmic reticulum calcium ATPase isoform B [Pinctada fucata]; 132 3110 sarco/endoplasmic reticulum calcium ATPase isoform C [Pinctada fucata]; 132 3110 minus strand sarco/endoplasmic reticulum calcium ATPase isoform C [Pinctada fucata]; 155 3133 sarco/endoplasmic reticulum calcium ATPase isoform C [Pinctada fucata]; 155 3133 sarco/endoplasmic reticulum calcium ATPase isoform C …
CL1323.Contig6_H1	-0.114623	0.415539	-0.918149	-0.118196	0.702158	1	2	0.891703	-0.165365	0.399257	2.0181	NO	155 3214 sarco/endoplasmic reticulum calcium ATPase isoform B [Pinctada fucata]; 132 3110 sarco/endoplasmic reticulum calcium ATPase isoform C [Pinctada fucata]; 132 3110 minus strand sarco/endoplasmic reticulum calcium ATPase isoform C [Pinctada fucata]; 155 3133 sarco/endoplasmic reticulum calcium ATPase isoform C [Pinctada fucata]; 155 3133 sarco/endoplasmic reticulum calcium ATPase isoform C …
CL1323.Contig21_H1	-0.114623	0.415539	-0.918149	-0.118196	0.702158	1	2	0.891703	-0.165365	0.399257	2.0181	NO	155 3214 sarco/endoplasmic reticulum calcium ATPase isoform B [Pinctada fucata]; 132 3110 sarco/endoplasmic reticulum calcium ATPase isoform C [Pinctada fucata]; 132 3110 minus strand sarco/endoplasmic reticulum calcium ATPase isoform C [Pinctada fucata]; 155 3133 sarco/endoplasmic reticulum calcium ATPase isoform C [Pinctada fucata]; 155 3133 sarco/endoplasmic reticulum calcium ATPase isoform C …
CL1323.Contig20_H1	-0.114623	0.415539	-0.918149	-0.118196	0.702158	1	2	0.891703	-0.165365	0.399257	2.0181	NO	155 3214 sarco/endoplasmic reticulum calcium ATPase isoform B [Pinctada fucata]; 132 3110 sarco/endoplasmic reticulum calcium ATPase isoform C [Pinctada fucata]; 132 3110 minus strand sarco/endoplasmic reticulum calcium ATPase isoform C [Pinctada fucata]; 155 3133 sarco/endoplasmic reticulum calcium ATPase isoform C [Pinctada fucata]; 155 3133 sarco/endoplasmic reticulum calcium ATPase isoform C …
CL1323.Contig1_H1	-0.114623	0.415539	-0.918149	-0.118196	0.702158	1	2	0.891703	-0.165365	0.399257	2.0181	NO	155 3214 sarco/endoplasmic reticulum calcium ATPase isoform B [Pinctada fucata]; 132 3110 sarco/endoplasmic reticulum calcium ATPase isoform C [Pinctada fucata]; 132 3110 minus strand sarco/endoplasmic reticulum calcium ATPase isoform C [Pinctada fucata]; 155 3133 sarco/endoplasmic reticulum calcium ATPase isoform C [Pinctada fucata]; 155 3133 sarco/endoplasmic reticulum calcium ATPase isoform C …
Unigene34289_H1	0.111997	0.423071	-0.716602	0.118136	0.940928	1	1	1.11851	0.161578	0.488409	2.56236	NO	729 1541 troponin T [Mizuhopecten yessoensis]
CL7847.Contig5_H1	0.116277	0.42285	-0.71362	0.117618	0.947249	1	1	1.12331	0.167753	0.489868	2.57861	NO	196 1053 minus strand Cytochrome b-c1 complex subunit 2	mitochondrial OS=Homo sapiens GN=UQCRC2 PE=1 SV=3""
CL39695.Contig2_H1	0.117395	0.415198	-0.703941	0.117462	0.942534	1	2	1.12456	0.169365	0.494632	2.56648	NO	1 231 small subunit ribosomal protein S11e [Clonorchis sinensis]; 1 171 40S ribosomal protein S11 OS=Canis familiaris GN=RPS11 PE=1 SV=2
CL39695.Contig1_H1	0.117395	0.415198	-0.703941	0.117462	0.942534	1	2	1.12456	0.169365	0.494632	2.56648	NO	1 231 small subunit ribosomal protein S11e [Clonorchis sinensis]; 1 171 40S ribosomal protein S11 OS=Canis familiaris GN=RPS11 PE=1 SV=2
CL11009.Contig9_H1	-0.122754	0.416117	-0.939269	-0.117062	0.688467	1	2	0.884481	-0.177097	0.390913	1.99066	NO	138 713 Rac [Aplysia californica] gi; 125 691 Rac [Aplysia californica] gi; 149 871 minus strand Rac [Aplysia californica] gi; 101 676 Rac [Aplysia californica] gi
CL11009.Contig8_H1	-0.122754	0.416117	-0.939269	-0.117062	0.688467	1	2	0.884481	-0.177097	0.390913	1.99066	NO	138 713 Rac [Aplysia californica] gi; 125 691 Rac [Aplysia californica] gi; 149 871 minus strand Rac [Aplysia californica] gi; 101 676 Rac [Aplysia californica] gi
CL11009.Contig4_H1	-0.122754	0.416117	-0.939269	-0.117062	0.688467	1	2	0.884481	-0.177097	0.390913	1.99066	NO	138 713 Rac [Aplysia californica] gi; 125 691 Rac [Aplysia californica] gi; 149 871 minus strand Rac [Aplysia californica] gi; 101 676 Rac [Aplysia californica] gi
CL11009.Contig1_H1	-0.122754	0.416117	-0.939269	-0.117062	0.688467	1	2	0.884481	-0.177097	0.390913	1.99066	NO	138 713 Rac [Aplysia californica] gi; 125 691 Rac [Aplysia californica] gi; 149 871 minus strand Rac [Aplysia californica] gi; 101 676 Rac [Aplysia californica] gi
CL43984.Contig1_H1	0.119977	0.417368	-0.700631	0.116968	0.948959	1	2	1.12747	0.17309	0.496272	2.58302	NO	26 619 G-type lysozyme [Physella acuta]
CL10131.Contig2_H1	-0.121694	0.405753	-0.911193	-0.116892	0.666555	1	5	0.885419	-0.175567	0.402044	1.94752	NO	34 480 small subunit ribosomal protein S18e [Clonorchis sinensis]; 431 799 SJCHGC01887 protein [Schistosoma japonicum] gi
CL10131.Contig1_H1	-0.121694	0.405753	-0.911193	-0.116892	0.666555	1	5	0.885419	-0.175567	0.402044	1.94752	NO	34 480 small subunit ribosomal protein S18e [Clonorchis sinensis]; 431 799 SJCHGC01887 protein [Schistosoma japonicum] gi
CL49318.Contig4_H1	0.120517	0.424626	-0.702546	0.116402	0.956133	1	1	1.12808	0.17387	0.495322	2.60162	NO	494 724 minus strand PREDICTED: SH3 domain-binding glutamic acid-rich-like protein 3-like [Amphimedon queenslandica]; 424 819 minus strand PREDICTED: SH3 domain-binding glutamic acid-rich-like protein 3-like [Macaca mulatta]; 236 631 minus strand PREDICTED: SH3 domain-binding glutamic acid-rich-like protein 3-like [Macaca mulatta]
CL49318.Contig3_H1	0.120517	0.424626	-0.702546	0.116402	0.956133	1	1	1.12808	0.17387	0.495322	2.60162	NO	494 724 minus strand PREDICTED: SH3 domain-binding glutamic acid-rich-like protein 3-like [Amphimedon queenslandica]; 424 819 minus strand PREDICTED: SH3 domain-binding glutamic acid-rich-like protein 3-like [Macaca mulatta]; 236 631 minus strand PREDICTED: SH3 domain-binding glutamic acid-rich-like protein 3-like [Macaca mulatta]
CL49318.Contig2_H1	0.120517	0.424626	-0.702546	0.116402	0.956133	1	1	1.12808	0.17387	0.495322	2.60162	NO	494 724 minus strand PREDICTED: SH3 domain-binding glutamic acid-rich-like protein 3-like [Amphimedon queenslandica]; 424 819 minus strand PREDICTED: SH3 domain-binding glutamic acid-rich-like protein 3-like [Macaca mulatta]; 236 631 minus strand PREDICTED: SH3 domain-binding glutamic acid-rich-like protein 3-like [Macaca mulatta]
CL17234.Contig6_H1	-0.114255	0.421513	-0.93752	-0.116377	0.71764	1	1	0.892031	-0.164834	0.391598	2.04959	NO	412 708 minus strand heat shock protein beta-1 [Trichinella spiralis] gi; 459 755 minus strand heat shock protein beta-1 [Trichinella spiralis] gi; 464 763 minus strand heat shock protein beta-1 [Trichinella spiralis] gi; 437 736 minus strand heat shock protein beta-1 [Trichinella spiralis] gi; 437 736 minus strand heat shock protein beta-1 [Trichinella spiralis] gi; 437 736 minus strand heat sho…
CL17234.Contig5_H1	-0.114255	0.421513	-0.93752	-0.116377	0.71764	1	1	0.892031	-0.164834	0.391598	2.04959	NO	412 708 minus strand heat shock protein beta-1 [Trichinella spiralis] gi; 459 755 minus strand heat shock protein beta-1 [Trichinella spiralis] gi; 464 763 minus strand heat shock protein beta-1 [Trichinella spiralis] gi; 437 736 minus strand heat shock protein beta-1 [Trichinella spiralis] gi; 437 736 minus strand heat shock protein beta-1 [Trichinella spiralis] gi; 437 736 minus strand heat sho…
CL17234.Contig4_H1	-0.114255	0.421513	-0.93752	-0.116377	0.71764	1	1	0.892031	-0.164834	0.391598	2.04959	NO	412 708 minus strand heat shock protein beta-1 [Trichinella spiralis] gi; 459 755 minus strand heat shock protein beta-1 [Trichinella spiralis] gi; 464 763 minus strand heat shock protein beta-1 [Trichinella spiralis] gi; 437 736 minus strand heat shock protein beta-1 [Trichinella spiralis] gi; 437 736 minus strand heat shock protein beta-1 [Trichinella spiralis] gi; 437 736 minus strand heat sho…
CL17234.Contig3_H1	-0.114255	0.421513	-0.93752	-0.116377	0.71764	1	1	0.892031	-0.164834	0.391598	2.04959	NO	412 708 minus strand heat shock protein beta-1 [Trichinella spiralis] gi; 459 755 minus strand heat shock protein beta-1 [Trichinella spiralis] gi; 464 763 minus strand heat shock protein beta-1 [Trichinella spiralis] gi; 437 736 minus strand heat shock protein beta-1 [Trichinella spiralis] gi; 437 736 minus strand heat shock protein beta-1 [Trichinella spiralis] gi; 437 736 minus strand heat sho…
CL17234.Contig2_H1	-0.114255	0.421513	-0.93752	-0.116377	0.71764	1	1	0.892031	-0.164834	0.391598	2.04959	NO	412 708 minus strand heat shock protein beta-1 [Trichinella spiralis] gi; 459 755 minus strand heat shock protein beta-1 [Trichinella spiralis] gi; 464 763 minus strand heat shock protein beta-1 [Trichinella spiralis] gi; 437 736 minus strand heat shock protein beta-1 [Trichinella spiralis] gi; 437 736 minus strand heat shock protein beta-1 [Trichinella spiralis] gi; 437 736 minus strand heat sho…
CL17234.Contig1_H1	-0.114255	0.421513	-0.93752	-0.116377	0.71764	1	1	0.892031	-0.164834	0.391598	2.04959	NO	412 708 minus strand heat shock protein beta-1 [Trichinella spiralis] gi; 459 755 minus strand heat shock protein beta-1 [Trichinella spiralis] gi; 464 763 minus strand heat shock protein beta-1 [Trichinella spiralis] gi; 437 736 minus strand heat shock protein beta-1 [Trichinella spiralis] gi; 437 736 minus strand heat shock protein beta-1 [Trichinella spiralis] gi; 437 736 minus strand heat sho…
CL16355.Contig5_H1	0.114901	0.42535	-0.724462	0.11634	0.950123	1	1	1.12176	0.165767	0.484585	2.58603	NO	37 1356 homogentisate 1	2-dioxygenase [Danio rerio] gi; 54 1361 homogentisate 1	2-dioxygenase [Danio rerio] gi""
CL16355.Contig1_H1	0.114901	0.42535	-0.724462	0.11634	0.950123	1	1	1.12176	0.165767	0.484585	2.58603	NO	37 1356 homogentisate 1	2-dioxygenase [Danio rerio] gi; 54 1361 homogentisate 1	2-dioxygenase [Danio rerio] gi""
Unigene26719_H1	0.118521	0.424319	-0.714929	0.115675	0.959956	1	1	1.12583	0.17099	0.489227	2.61158	NO	297 734 minus strand PREDICTED: calmodulin [Canis lupus familiaris]; 297 734 PREDICTED: calmodulin [Canis lupus familiaris]; 143 508 minus strand Calmodulin [Crassostrea gigas]
Unigene17836_H1	0.118521	0.424319	-0.714929	0.115675	0.959956	1	1	1.12583	0.17099	0.489227	2.61158	NO	297 734 minus strand PREDICTED: calmodulin [Canis lupus familiaris]; 297 734 PREDICTED: calmodulin [Canis lupus familiaris]; 143 508 minus strand Calmodulin [Crassostrea gigas]
Unigene10331_H1	0.118521	0.424319	-0.714929	0.115675	0.959956	1	1	1.12583	0.17099	0.489227	2.61158	NO	297 734 minus strand PREDICTED: calmodulin [Canis lupus familiaris]; 297 734 PREDICTED: calmodulin [Canis lupus familiaris]; 143 508 minus strand Calmodulin [Crassostrea gigas]
Unigene4246_H1	0.115137	0.409487	-0.702192	0.115567	0.911417	1	3	1.12203	0.166108	0.495498	2.48784	NO	79 606 minus strand PREDICTED: similar to Ras-like protein 3 precursor (Protein roughened) [Tribolium castaneum] gi
Unigene53643_H1	-0.112896	0.4245	-0.932329	-0.114502	0.716712	1	1	0.893243	-0.162875	0.393636	2.04769	NO	59 328 minus strand PREDICTED: similar to predicted protein [Hydra magnipapillata]; 59 328 PREDICTED: similar to predicted protein [Hydra magnipapillata]; 89 364 minus strand PREDICTED: similar to predicted protein [Hydra magnipapillata]; 89 364 minus strand PREDICTED: similar to predicted protein [Hydra magnipapillata]
Unigene39171_H1	-0.112896	0.4245	-0.932329	-0.114502	0.716712	1	1	0.893243	-0.162875	0.393636	2.04769	NO	59 328 minus strand PREDICTED: similar to predicted protein [Hydra magnipapillata]; 59 328 PREDICTED: similar to predicted protein [Hydra magnipapillata]; 89 364 minus strand PREDICTED: similar to predicted protein [Hydra magnipapillata]; 89 364 minus strand PREDICTED: similar to predicted protein [Hydra magnipapillata]
Unigene11519_H1	-0.112896	0.4245	-0.932329	-0.114502	0.716712	1	1	0.893243	-0.162875	0.393636	2.04769	NO	59 328 minus strand PREDICTED: similar to predicted protein [Hydra magnipapillata]; 59 328 PREDICTED: similar to predicted protein [Hydra magnipapillata]; 89 364 minus strand PREDICTED: similar to predicted protein [Hydra magnipapillata]; 89 364 minus strand PREDICTED: similar to predicted protein [Hydra magnipapillata]
Unigene11518_H1	-0.112896	0.4245	-0.932329	-0.114502	0.716712	1	1	0.893243	-0.162875	0.393636	2.04769	NO	59 328 minus strand PREDICTED: similar to predicted protein [Hydra magnipapillata]; 59 328 PREDICTED: similar to predicted protein [Hydra magnipapillata]; 89 364 minus strand PREDICTED: similar to predicted protein [Hydra magnipapillata]; 89 364 minus strand PREDICTED: similar to predicted protein [Hydra magnipapillata]
CL23459.Contig2_H1	-0.114806	0.420321	-0.9373	-0.11362	0.708527	1	1	0.891539	-0.16563	0.391684	2.031	NO	764 1258 minus strand Caprin-2 [Crassostrea gigas]
CL11292.Contig9_H1	0.116955	0.414578	-0.705003	0.112781	0.917723	1	2	1.12407	0.16873	0.494107	2.50358	NO	425 1051 minus strand unknown [Schistosoma japonicum]
CL8738.Contig15_H1	-0.108148	0.419827	-0.937102	-0.110435	0.716455	1	1	0.897495	-0.156024	0.391762	2.04716	NO	484 1218 minus strand alginate lyase [Littorina brevicula]; 484 1218 minus strand alginate lyase [Littorina brevicula]
CL8738.Contig13_H1	-0.108148	0.419827	-0.937102	-0.110435	0.716455	1	1	0.897495	-0.156024	0.391762	2.04716	NO	484 1218 minus strand alginate lyase [Littorina brevicula]; 484 1218 minus strand alginate lyase [Littorina brevicula]
CL25819.Contig2_H1	-0.108055	0.428839	-0.96158	-0.10962	0.735424	1	1	0.897578	-0.15589	0.382288	2.08637	NO	5 748 hypothetical protein SINV_09458 [Solenopsis invicta]
Unigene42244_H1	-0.107129	0.415689	-0.916198	-0.109395	0.713828	1	2	0.89841	-0.154555	0.400037	2.04179	NO	96 503 minus strand mitochondrial ATP synthase delta chain [Haliotis discus discus]; 111 551 minus strand mitochondrial ATP synthase delta chain [Haliotis discus discus]; 96 542 minus strand mitochondrial ATP synthase delta chain [Haliotis discus discus]; 202 642 minus strand mitochondrial ATP synthase delta chain [Haliotis discus discus]; 44 529 mitochondrial ATP synthase delta chain [Haliotis d…
CL2187.Contig3_H1	-0.107129	0.415689	-0.916198	-0.109395	0.713828	1	2	0.89841	-0.154555	0.400037	2.04179	NO	96 503 minus strand mitochondrial ATP synthase delta chain [Haliotis discus discus]; 111 551 minus strand mitochondrial ATP synthase delta chain [Haliotis discus discus]; 96 542 minus strand mitochondrial ATP synthase delta chain [Haliotis discus discus]; 202 642 minus strand mitochondrial ATP synthase delta chain [Haliotis discus discus]; 44 529 mitochondrial ATP synthase delta chain [Haliotis d…
CL2187.Contig2_H1	-0.107129	0.415689	-0.916198	-0.109395	0.713828	1	2	0.89841	-0.154555	0.400037	2.04179	NO	96 503 minus strand mitochondrial ATP synthase delta chain [Haliotis discus discus]; 111 551 minus strand mitochondrial ATP synthase delta chain [Haliotis discus discus]; 96 542 minus strand mitochondrial ATP synthase delta chain [Haliotis discus discus]; 202 642 minus strand mitochondrial ATP synthase delta chain [Haliotis discus discus]; 44 529 mitochondrial ATP synthase delta chain [Haliotis d…
CL2187.Contig1_H1	-0.107129	0.415689	-0.916198	-0.109395	0.713828	1	2	0.89841	-0.154555	0.400037	2.04179	NO	96 503 minus strand mitochondrial ATP synthase delta chain [Haliotis discus discus]; 111 551 minus strand mitochondrial ATP synthase delta chain [Haliotis discus discus]; 96 542 minus strand mitochondrial ATP synthase delta chain [Haliotis discus discus]; 202 642 minus strand mitochondrial ATP synthase delta chain [Haliotis discus discus]; 44 529 mitochondrial ATP synthase delta chain [Haliotis d…
CL2187.Contig12_H1	-0.107129	0.415689	-0.916198	-0.109395	0.713828	1	2	0.89841	-0.154555	0.400037	2.04179	NO	96 503 minus strand mitochondrial ATP synthase delta chain [Haliotis discus discus]; 111 551 minus strand mitochondrial ATP synthase delta chain [Haliotis discus discus]; 96 542 minus strand mitochondrial ATP synthase delta chain [Haliotis discus discus]; 202 642 minus strand mitochondrial ATP synthase delta chain [Haliotis discus discus]; 44 529 mitochondrial ATP synthase delta chain [Haliotis d…
CL20258.Contig2_H1	-0.114729	0.416665	-0.938441	-0.107107	0.689653	1	2	0.891607	-0.16552	0.391237	1.99302	NO	418 690 PREDICTED: protein disulfide isomerase A4-like [Saccoglossus kowalevskii]
CL39106.Contig2_H1	0.104247	0.42943	-0.736152	0.106688	0.929617	1	1	1.10988	0.150397	0.478953	2.53354	NO	40 777 proteasome subunit N3 [Haliotis discus discus]; 40 777 proteasome subunit N3 [Haliotis discus discus]
CL39106.Contig1_H1	0.104247	0.42943	-0.736152	0.106688	0.929617	1	1	1.10988	0.150397	0.478953	2.53354	NO	40 777 proteasome subunit N3 [Haliotis discus discus]; 40 777 proteasome subunit N3 [Haliotis discus discus]
Unigene6191_H1	0.109757	0.416234	-0.710934	0.106612	0.927738	1	1	1.11601	0.158345	0.491185	2.52878	NO	211 687 Uncharacterized protein CG16817 [Harpegnathos saltator]; 200 676 Uncharacterized protein CG16817 [Harpegnathos saltator]; 294 770 Uncharacterized protein CG16817 [Harpegnathos saltator]; 211 687 Uncharacterized protein CG16817 [Harpegnathos saltator]
Unigene53279_H1	0.109757	0.416234	-0.710934	0.106612	0.927738	1	1	1.11601	0.158345	0.491185	2.52878	NO	211 687 Uncharacterized protein CG16817 [Harpegnathos saltator]; 200 676 Uncharacterized protein CG16817 [Harpegnathos saltator]; 294 770 Uncharacterized protein CG16817 [Harpegnathos saltator]; 211 687 Uncharacterized protein CG16817 [Harpegnathos saltator]
Unigene41893_H1	0.109757	0.416234	-0.710934	0.106612	0.927738	1	1	1.11601	0.158345	0.491185	2.52878	NO	211 687 Uncharacterized protein CG16817 [Harpegnathos saltator]; 200 676 Uncharacterized protein CG16817 [Harpegnathos saltator]; 294 770 Uncharacterized protein CG16817 [Harpegnathos saltator]; 211 687 Uncharacterized protein CG16817 [Harpegnathos saltator]
Unigene11183_H1	0.109757	0.416234	-0.710934	0.106612	0.927738	1	1	1.11601	0.158345	0.491185	2.52878	NO	211 687 Uncharacterized protein CG16817 [Harpegnathos saltator]; 200 676 Uncharacterized protein CG16817 [Harpegnathos saltator]; 294 770 Uncharacterized protein CG16817 [Harpegnathos saltator]; 211 687 Uncharacterized protein CG16817 [Harpegnathos saltator]
Unigene71883_H1	0.107116	0.420757	-0.707811	0.106302	0.927347	1	1	1.11306	0.154535	0.492722	2.52779	NO	93 2606 twitchin [Mytilus galloprovincialis]
CL5644.Contig3_H1	0.10485	0.406496	-0.694559	0.10405	0.903666	1	8	1.11054	0.151267	0.499295	2.46864	NO	187 642 minus strand PREDICTED: similar to pol-like protein [Tribolium castaneum]
Unigene64184_H1	-0.103698	0.423097	-0.938348	-0.103536	0.710954	1	1	0.901497	-0.149605	0.391274	2.03593	NO	2 778 Actin	gamma-enteric smooth muscle OS=Rattus norvegicus GN=Actg2 PE=2 SV=1""
CL4073.Contig8_H1	0.0993086	0.42238	-0.718994	0.103237	0.93538	1	1	1.10441	0.143272	0.487242	2.54818	NO	210 2201 minus strand Glycyl-tRNA synthetase [Crassostrea gigas]; 210 2201 minus strand Glycyl-tRNA synthetase [Crassostrea gigas]; 210 2201 minus strand Glycyl-tRNA synthetase [Crassostrea gigas]; 210 2201 minus strand Glycyl-tRNA synthetase [Crassostrea gigas]; 210 2201 minus strand Glycyl-tRNA synthetase [Crassostrea gigas]; 210 2201 minus strand Glycyl-tRNA synthetase [Crassostrea gigas]
CL4073.Contig7_H1	0.0993086	0.42238	-0.718994	0.103237	0.93538	1	1	1.10441	0.143272	0.487242	2.54818	NO	210 2201 minus strand Glycyl-tRNA synthetase [Crassostrea gigas]; 210 2201 minus strand Glycyl-tRNA synthetase [Crassostrea gigas]; 210 2201 minus strand Glycyl-tRNA synthetase [Crassostrea gigas]; 210 2201 minus strand Glycyl-tRNA synthetase [Crassostrea gigas]; 210 2201 minus strand Glycyl-tRNA synthetase [Crassostrea gigas]; 210 2201 minus strand Glycyl-tRNA synthetase [Crassostrea gigas]
CL4073.Contig6_H1	0.0993086	0.42238	-0.718994	0.103237	0.93538	1	1	1.10441	0.143272	0.487242	2.54818	NO	210 2201 minus strand Glycyl-tRNA synthetase [Crassostrea gigas]; 210 2201 minus strand Glycyl-tRNA synthetase [Crassostrea gigas]; 210 2201 minus strand Glycyl-tRNA synthetase [Crassostrea gigas]; 210 2201 minus strand Glycyl-tRNA synthetase [Crassostrea gigas]; 210 2201 minus strand Glycyl-tRNA synthetase [Crassostrea gigas]; 210 2201 minus strand Glycyl-tRNA synthetase [Crassostrea gigas]
CL4073.Contig5_H1	0.0993086	0.42238	-0.718994	0.103237	0.93538	1	1	1.10441	0.143272	0.487242	2.54818	NO	210 2201 minus strand Glycyl-tRNA synthetase [Crassostrea gigas]; 210 2201 minus strand Glycyl-tRNA synthetase [Crassostrea gigas]; 210 2201 minus strand Glycyl-tRNA synthetase [Crassostrea gigas]; 210 2201 minus strand Glycyl-tRNA synthetase [Crassostrea gigas]; 210 2201 minus strand Glycyl-tRNA synthetase [Crassostrea gigas]; 210 2201 minus strand Glycyl-tRNA synthetase [Crassostrea gigas]
CL4073.Contig4_H1	0.0993086	0.42238	-0.718994	0.103237	0.93538	1	1	1.10441	0.143272	0.487242	2.54818	NO	210 2201 minus strand Glycyl-tRNA synthetase [Crassostrea gigas]; 210 2201 minus strand Glycyl-tRNA synthetase [Crassostrea gigas]; 210 2201 minus strand Glycyl-tRNA synthetase [Crassostrea gigas]; 210 2201 minus strand Glycyl-tRNA synthetase [Crassostrea gigas]; 210 2201 minus strand Glycyl-tRNA synthetase [Crassostrea gigas]; 210 2201 minus strand Glycyl-tRNA synthetase [Crassostrea gigas]
CL4073.Contig3_H1	0.0993086	0.42238	-0.718994	0.103237	0.93538	1	1	1.10441	0.143272	0.487242	2.54818	NO	210 2201 minus strand Glycyl-tRNA synthetase [Crassostrea gigas]; 210 2201 minus strand Glycyl-tRNA synthetase [Crassostrea gigas]; 210 2201 minus strand Glycyl-tRNA synthetase [Crassostrea gigas]; 210 2201 minus strand Glycyl-tRNA synthetase [Crassostrea gigas]; 210 2201 minus strand Glycyl-tRNA synthetase [Crassostrea gigas]; 210 2201 minus strand Glycyl-tRNA synthetase [Crassostrea gigas]
CL2227.Contig4_H1	0.10095	0.413113	-0.708843	0.102786	0.902728	1	2	1.10622	0.14564	0.492213	2.46632	NO	391 1470 PREDICTED: heparanase-like [Amphimedon queenslandica]; 391 1470 PREDICTED: heparanase-like [Amphimedon queenslandica]; 391 1470 PREDICTED: heparanase-like [Amphimedon queenslandica]; 391 1470 PREDICTED: heparanase-like [Amphimedon queenslandica]; 391 1755 PREDICTED: heparanase-like [Amphimedon queenslandica]; 418 1365 PREDICTED: similar to heparanase-like protein [Tribolium castaneum]; 3…
CL2227.Contig3_H1	0.10095	0.413113	-0.708843	0.102786	0.902728	1	2	1.10622	0.14564	0.492213	2.46632	NO	391 1470 PREDICTED: heparanase-like [Amphimedon queenslandica]; 391 1470 PREDICTED: heparanase-like [Amphimedon queenslandica]; 391 1470 PREDICTED: heparanase-like [Amphimedon queenslandica]; 391 1470 PREDICTED: heparanase-like [Amphimedon queenslandica]; 391 1755 PREDICTED: heparanase-like [Amphimedon queenslandica]; 418 1365 PREDICTED: similar to heparanase-like protein [Tribolium castaneum]; 3…
CL2227.Contig2_H1	0.10095	0.413113	-0.708843	0.102786	0.902728	1	2	1.10622	0.14564	0.492213	2.46632	NO	391 1470 PREDICTED: heparanase-like [Amphimedon queenslandica]; 391 1470 PREDICTED: heparanase-like [Amphimedon queenslandica]; 391 1470 PREDICTED: heparanase-like [Amphimedon queenslandica]; 391 1470 PREDICTED: heparanase-like [Amphimedon queenslandica]; 391 1755 PREDICTED: heparanase-like [Amphimedon queenslandica]; 418 1365 PREDICTED: similar to heparanase-like protein [Tribolium castaneum]; 3…
CL2227.Contig1_H1	0.10095	0.413113	-0.708843	0.102786	0.902728	1	2	1.10622	0.14564	0.492213	2.46632	NO	391 1470 PREDICTED: heparanase-like [Amphimedon queenslandica]; 391 1470 PREDICTED: heparanase-like [Amphimedon queenslandica]; 391 1470 PREDICTED: heparanase-like [Amphimedon queenslandica]; 391 1470 PREDICTED: heparanase-like [Amphimedon queenslandica]; 391 1755 PREDICTED: heparanase-like [Amphimedon queenslandica]; 418 1365 PREDICTED: similar to heparanase-like protein [Tribolium castaneum]; 3…
CL2227.Contig17_H1	0.10095	0.413113	-0.708843	0.102786	0.902728	1	2	1.10622	0.14564	0.492213	2.46632	NO	391 1470 PREDICTED: heparanase-like [Amphimedon queenslandica]; 391 1470 PREDICTED: heparanase-like [Amphimedon queenslandica]; 391 1470 PREDICTED: heparanase-like [Amphimedon queenslandica]; 391 1470 PREDICTED: heparanase-like [Amphimedon queenslandica]; 391 1755 PREDICTED: heparanase-like [Amphimedon queenslandica]; 418 1365 PREDICTED: similar to heparanase-like protein [Tribolium castaneum]; 3…
CL2227.Contig15_H1	0.10095	0.413113	-0.708843	0.102786	0.902728	1	2	1.10622	0.14564	0.492213	2.46632	NO	391 1470 PREDICTED: heparanase-like [Amphimedon queenslandica]; 391 1470 PREDICTED: heparanase-like [Amphimedon queenslandica]; 391 1470 PREDICTED: heparanase-like [Amphimedon queenslandica]; 391 1470 PREDICTED: heparanase-like [Amphimedon queenslandica]; 391 1755 PREDICTED: heparanase-like [Amphimedon queenslandica]; 418 1365 PREDICTED: similar to heparanase-like protein [Tribolium castaneum]; 3…
CL2227.Contig14_H1	0.10095	0.413113	-0.708843	0.102786	0.902728	1	2	1.10622	0.14564	0.492213	2.46632	NO	391 1470 PREDICTED: heparanase-like [Amphimedon queenslandica]; 391 1470 PREDICTED: heparanase-like [Amphimedon queenslandica]; 391 1470 PREDICTED: heparanase-like [Amphimedon queenslandica]; 391 1470 PREDICTED: heparanase-like [Amphimedon queenslandica]; 391 1755 PREDICTED: heparanase-like [Amphimedon queenslandica]; 418 1365 PREDICTED: similar to heparanase-like protein [Tribolium castaneum]; 3…
CL2227.Contig13_H1	0.10095	0.413113	-0.708843	0.102786	0.902728	1	2	1.10622	0.14564	0.492213	2.46632	NO	391 1470 PREDICTED: heparanase-like [Amphimedon queenslandica]; 391 1470 PREDICTED: heparanase-like [Amphimedon queenslandica]; 391 1470 PREDICTED: heparanase-like [Amphimedon queenslandica]; 391 1470 PREDICTED: heparanase-like [Amphimedon queenslandica]; 391 1755 PREDICTED: heparanase-like [Amphimedon queenslandica]; 418 1365 PREDICTED: similar to heparanase-like protein [Tribolium castaneum]; 3…
CL44820.Contig3_H1	-0.100067	0.420771	-0.938212	-0.102456	0.719158	1	1	0.904777	-0.144366	0.391327	2.0527	NO	58 1167 minus strand PREDICTED: arylacetamide deacetylase-like 4-like [Gallus gallus]; 76 1239 minus strand PREDICTED: arylacetamide deacetylase-like 4-like [Gallus gallus]
CL44820.Contig1_H1	-0.100067	0.420771	-0.938212	-0.102456	0.719158	1	1	0.904777	-0.144366	0.391327	2.0527	NO	58 1167 minus strand PREDICTED: arylacetamide deacetylase-like 4-like [Gallus gallus]; 76 1239 minus strand PREDICTED: arylacetamide deacetylase-like 4-like [Gallus gallus]
CL10014.Contig7_H1	-0.1005	0.42562	-0.941598	-0.10147	0.728501	1	1	0.904385	-0.144991	0.390004	2.07197	NO	96 581 minus strand thioredoxin 2 [Haliotis discus discus]; 1682 2167 minus strand thioredoxin 2 [Haliotis discus discus]; 191 676 minus strand thioredoxin 2 [Haliotis discus discus]
CL10014.Contig3_H1	-0.1005	0.42562	-0.941598	-0.10147	0.728501	1	1	0.904385	-0.144991	0.390004	2.07197	NO	96 581 minus strand thioredoxin 2 [Haliotis discus discus]; 1682 2167 minus strand thioredoxin 2 [Haliotis discus discus]; 191 676 minus strand thioredoxin 2 [Haliotis discus discus]
CL10014.Contig1_H1	-0.1005	0.42562	-0.941598	-0.10147	0.728501	1	1	0.904385	-0.144991	0.390004	2.07197	NO	96 581 minus strand thioredoxin 2 [Haliotis discus discus]; 1682 2167 minus strand thioredoxin 2 [Haliotis discus discus]; 191 676 minus strand thioredoxin 2 [Haliotis discus discus]
CL26709.Contig6_H1	-0.101451	0.414959	-0.924762	-0.101015	0.715713	1	1	0.903525	-0.146363	0.396626	2.04564	NO	156 845 minus strand histone H1 [Mytilus californianus]; 156 845 minus strand histone H1 [Mytilus californianus]; 156 845 minus strand histone H1 [Mytilus californianus]; 156 845 minus strand histone H1 [Mytilus californianus]
CL26709.Contig5_H1	-0.101451	0.414959	-0.924762	-0.101015	0.715713	1	1	0.903525	-0.146363	0.396626	2.04564	NO	156 845 minus strand histone H1 [Mytilus californianus]; 156 845 minus strand histone H1 [Mytilus californianus]; 156 845 minus strand histone H1 [Mytilus californianus]; 156 845 minus strand histone H1 [Mytilus californianus]
CL26709.Contig4_H1	-0.101451	0.414959	-0.924762	-0.101015	0.715713	1	1	0.903525	-0.146363	0.396626	2.04564	NO	156 845 minus strand histone H1 [Mytilus californianus]; 156 845 minus strand histone H1 [Mytilus californianus]; 156 845 minus strand histone H1 [Mytilus californianus]; 156 845 minus strand histone H1 [Mytilus californianus]
CL26709.Contig3_H1	-0.101451	0.414959	-0.924762	-0.101015	0.715713	1	1	0.903525	-0.146363	0.396626	2.04564	NO	156 845 minus strand histone H1 [Mytilus californianus]; 156 845 minus strand histone H1 [Mytilus californianus]; 156 845 minus strand histone H1 [Mytilus californianus]; 156 845 minus strand histone H1 [Mytilus californianus]
CL17234.Contig7_H1	0.100648	0.410711	-0.691557	0.100386	0.904415	1	7	1.10589	0.145204	0.500796	2.47049	NO	438 683 minus strand Protein lethal(2)essential for life OS=Drosophila melanogaster GN=l(2)efl PE=1 SV=1
CL20552.Contig4_H1	-0.0955589	0.424566	-0.940164	-0.0998816	0.741129	1	1	0.908865	-0.137862	0.390564	2.0983	NO	165 620 PREDICTED: uncharacterized protein LOC575072 isoform 2 [Strongylocentrotus purpuratus] gi
CL7847.Contig1_H1	0.101312	0.425565	-0.711505	0.0994826	0.939727	1	1	1.10662	0.146162	0.490905	2.55928	NO	1327 1488 minus strand Ubiquinol-cytochrome C reductase complex [Xenopus laevis] gi
CL33105.Contig1_H1	0.0957246	0.424642	-0.728237	0.095017	0.925236	1	1	1.10046	0.138101	0.482759	2.52246	NO	58 1203 minus strand Obg-like ATPase 1 [Crassostrea gigas]
CL16455.Contig5_H1	0.0936382	0.421098	-0.733848	0.0949798	0.911847	1	1	1.09816	0.135091	0.480058	2.48891	NO	115 534 NADH:ubiquinone oxidoreductase	NDUFB6/B17 subunit	putative [Ixodes scapularis] gi""
CL17041.Contig3_H1	0.0935899	0.420241	-0.736603	0.0947712	0.917957	1	1	1.09811	0.135022	0.478737	2.50417	NO	17 691 minus strand Cleavage and polyadenylation specificity factor subunit 5 [Crassostrea gigas]
CL28655.Contig4_H1	-0.0991875	0.422701	-0.925586	-0.0945693	0.729937	1	1	0.905573	-0.143097	0.396299	2.07495	NO	201 1181 minus strand Serine/threonine-protein phosphatase PP1-alpha catalytic subunit [Crassostrea gigas]
CL18211.Contig2_H1	0.0890626	0.412041	-0.724214	0.0941829	0.896863	1	2	1.09315	0.12849	0.484706	2.4519	NO	97 597 glyoxylate reductase/hydroxypyruvate reductase [Ictalurus punctatus] gi
CL693.Contig2_H1	0.0927747	0.418125	-0.736328	0.0935259	0.911613	1	1	1.09721	0.133846	0.478869	2.48833	NO	740 2029 minus strand PREDICTED: protein alan shepard-like isoform 2 [Bombus terrestris]
CL7906.Contig5_H1	-0.0966679	0.401311	-0.903804	-0.0929285	0.686884	1	3	0.907857	-0.139462	0.405026	1.98751	NO	2 220 minus strand haemocyanin [Aplysia californica]
Unigene30376_H1	0.0934228	0.420149	-0.729665	0.0923329	0.930365	1	1	1.09793	0.134781	0.48207	2.53544	NO	103 819 minus strand PREDICTED: l-xylulose reductase-like [Monodelphis domestica]
Unigene62752_H1	0.0935267	0.414856	-0.710934	0.0899526	0.915581	1	2	1.09804	0.134931	0.491185	2.49823	NO	194 334 unknown	partial [Lymnaea stagnalis] gi; 207 347 unknown	partial [Lymnaea stagnalis] gi; 384 524 unknown	partial [Lymnaea stagnalis] gi""
Unigene62751_H1	0.0935267	0.414856	-0.710934	0.0899526	0.915581	1	2	1.09804	0.134931	0.491185	2.49823	NO	194 334 unknown	partial [Lymnaea stagnalis] gi; 207 347 unknown	partial [Lymnaea stagnalis] gi; 384 524 unknown	partial [Lymnaea stagnalis] gi""
Unigene62750_H1	0.0935267	0.414856	-0.710934	0.0899526	0.915581	1	2	1.09804	0.134931	0.491185	2.49823	NO	194 334 unknown	partial [Lymnaea stagnalis] gi; 207 347 unknown	partial [Lymnaea stagnalis] gi; 384 524 unknown	partial [Lymnaea stagnalis] gi""
Unigene62659_H1	0.0908988	0.423602	-0.748125	0.0897267	0.921887	1	1	1.09516	0.131139	0.473253	2.51403	NO	2 1384 minus strand twitchin [Mytilus galloprovincialis]; 2 1384 minus strand twitchin [Mytilus galloprovincialis]; 2 1384 minus strand twitchin [Mytilus galloprovincialis]; 2 1384 minus strand twitchin [Mytilus galloprovincialis]; 2 1384 minus strand twitchin [Mytilus galloprovincialis]; 2 1384 minus strand twitchin [Mytilus galloprovincialis]
Unigene62658_H1	0.0908988	0.423602	-0.748125	0.0897267	0.921887	1	1	1.09516	0.131139	0.473253	2.51403	NO	2 1384 minus strand twitchin [Mytilus galloprovincialis]; 2 1384 minus strand twitchin [Mytilus galloprovincialis]; 2 1384 minus strand twitchin [Mytilus galloprovincialis]; 2 1384 minus strand twitchin [Mytilus galloprovincialis]; 2 1384 minus strand twitchin [Mytilus galloprovincialis]; 2 1384 minus strand twitchin [Mytilus galloprovincialis]
Unigene62657_H1	0.0908988	0.423602	-0.748125	0.0897267	0.921887	1	1	1.09516	0.131139	0.473253	2.51403	NO	2 1384 minus strand twitchin [Mytilus galloprovincialis]; 2 1384 minus strand twitchin [Mytilus galloprovincialis]; 2 1384 minus strand twitchin [Mytilus galloprovincialis]; 2 1384 minus strand twitchin [Mytilus galloprovincialis]; 2 1384 minus strand twitchin [Mytilus galloprovincialis]; 2 1384 minus strand twitchin [Mytilus galloprovincialis]
Unigene62656_H1	0.0908988	0.423602	-0.748125	0.0897267	0.921887	1	1	1.09516	0.131139	0.473253	2.51403	NO	2 1384 minus strand twitchin [Mytilus galloprovincialis]; 2 1384 minus strand twitchin [Mytilus galloprovincialis]; 2 1384 minus strand twitchin [Mytilus galloprovincialis]; 2 1384 minus strand twitchin [Mytilus galloprovincialis]; 2 1384 minus strand twitchin [Mytilus galloprovincialis]; 2 1384 minus strand twitchin [Mytilus galloprovincialis]
Unigene62655_H1	0.0908988	0.423602	-0.748125	0.0897267	0.921887	1	1	1.09516	0.131139	0.473253	2.51403	NO	2 1384 minus strand twitchin [Mytilus galloprovincialis]; 2 1384 minus strand twitchin [Mytilus galloprovincialis]; 2 1384 minus strand twitchin [Mytilus galloprovincialis]; 2 1384 minus strand twitchin [Mytilus galloprovincialis]; 2 1384 minus strand twitchin [Mytilus galloprovincialis]; 2 1384 minus strand twitchin [Mytilus galloprovincialis]
Unigene62654_H1	0.0908988	0.423602	-0.748125	0.0897267	0.921887	1	1	1.09516	0.131139	0.473253	2.51403	NO	2 1384 minus strand twitchin [Mytilus galloprovincialis]; 2 1384 minus strand twitchin [Mytilus galloprovincialis]; 2 1384 minus strand twitchin [Mytilus galloprovincialis]; 2 1384 minus strand twitchin [Mytilus galloprovincialis]; 2 1384 minus strand twitchin [Mytilus galloprovincialis]; 2 1384 minus strand twitchin [Mytilus galloprovincialis]
Unigene4107_H1	0.0923131	0.410612	-0.694413	0.0889731	0.904603	1	2	1.09671	0.13318	0.499367	2.47095	NO	773 1045 minus strand serine protease inhibitor 2 [Latrodectus hesperus]
CL4149.Contig1_H1	0.0897053	0.420654	-0.730546	0.0886455	0.925275	1	1	1.09385	0.129417	0.481646	2.52256	NO	57 752 PREDICTED: adenylate kinase 2	mitochondrial-like isoform 2 [Callithrix jacchus]""
Unigene278_H1	0.0847616	0.408609	-0.724094	0.0874272	0.888182	1	3	1.08846	0.122285	0.484763	2.43071	NO	2 298 putative 60S ribosomal protein RPL24 [Novocrania anomala]
CL34109.Contig5_H1	-0.0870736	0.409223	-0.887319	-0.0870624	0.722032	1	3	0.91661	-0.125621	0.411758	2.05861	NO	179 631 minus strand 60S ribosomal protein L7/L12	partial [Ostrea edulis]""
CL36147.Contig1_H1	-0.0876623	0.422352	-0.919806	-0.0860872	0.748306	1	1	0.91607	-0.12647	0.398597	2.11342	NO	183 476 minus strand guanine nucleotide-binding protein G(q)	alpha subunit [Aplysia californica] gi""
CL7219.Contig3_H1	-0.0836948	0.410783	-0.898836	-0.0852857	0.717968	1	2	0.919712	-0.120746	0.407043	2.05026	NO	399 575 hypothetical protein BRAFLDRAFT_69739 [Branchiostoma floridae] gi
CL22122.Contig2_H1	0.085507	0.411415	-0.742244	0.0824819	0.884285	1	2	1.08927	0.12336	0.476044	2.42125	NO	152 1696 dynamin isoform A [Lymnaea stagnalis]
CL10408.Contig3_H1	0.0824438	0.413615	-0.716693	0.0822418	0.904036	1	2	1.08594	0.118941	0.488365	2.46955	NO	532 663 minus strand 40S ribosomal protein S23 [Ascaris suum]; 526 654 minus strand RecName: Full=40S ribosomal protein S23 gi|1754684|gb|AAC47632.1| ribosomal protein S23 [Brugia malayi]
CL10408.Contig2_H1	0.0824438	0.413615	-0.716693	0.0822418	0.904036	1	2	1.08594	0.118941	0.488365	2.46955	NO	532 663 minus strand 40S ribosomal protein S23 [Ascaris suum]; 526 654 minus strand RecName: Full=40S ribosomal protein S23 gi|1754684|gb|AAC47632.1| ribosomal protein S23 [Brugia malayi]
Unigene391_H1	-0.081065	0.421386	-0.910912	-0.0793059	0.745289	1	1	0.922134	-0.116952	0.402157	2.10705	NO	942 1385 Golgi-associated plant pathogenesis-related protein 1 [Crassostrea gigas]; 536 979 Golgi-associated plant pathogenesis-related protein 1 [Crassostrea gigas]
CL15263.Contig11_H1	-0.081065	0.421386	-0.910912	-0.0793059	0.745289	1	1	0.922134	-0.116952	0.402157	2.10705	NO	942 1385 Golgi-associated plant pathogenesis-related protein 1 [Crassostrea gigas]; 536 979 Golgi-associated plant pathogenesis-related protein 1 [Crassostrea gigas]
CL35875.Contig1_H1	0.0791629	0.42252	-0.747707	0.0787928	0.895668	1	1	1.08238	0.114208	0.473451	2.44897	NO	142 726 Charged multivesicular body protein 4b [Crassostrea gigas]
CL2752.Contig1_H1	0.0829573	0.421115	-0.741832	0.0771843	0.929173	1	1	1.0865	0.119682	0.476241	2.53241	NO	57 1280 RNA binding motif protein	X-linked [Mustela putorius furo]""
CL5924.Contig13_H1	-0.0777878	0.407608	-0.890689	-0.0765228	0.716456	1	8	0.925161	-0.112224	0.410373	2.04717	NO	2140 2367 heat shock cognate 71 [Mytilus galloprovincialis]
CL14629.Contig2_H1	-0.0774812	0.413176	-0.890097	-0.0764416	0.748348	1	3	0.925444	-0.111782	0.410616	2.11351	NO	513 755 PREDICTED: 40S ribosomal protein S16-like [Papio anubis]; 513 755 PREDICTED: 40S ribosomal protein S16-like [Papio anubis]
CL14629.Contig1_H1	-0.0774812	0.413176	-0.890097	-0.0764416	0.748348	1	3	0.925444	-0.111782	0.410616	2.11351	NO	513 755 PREDICTED: 40S ribosomal protein S16-like [Papio anubis]; 513 755 PREDICTED: 40S ribosomal protein S16-like [Papio anubis]
CL16949.Contig1_H1	0.0768899	0.422497	-0.76087	0.0755638	0.913734	1	1	1.07992	0.110929	0.46726	2.49362	NO	2 1810 minus strand Glutaminyl-tRNA synthetase	partial [Crassostrea gigas]""
CL7683.Contig9_H1	-0.0698669	0.427269	-0.89203	-0.0755582	0.775745	1	1	0.932518	-0.100797	0.409823	2.17221	NO	556 987 ribosomal protein rps15 [Lineus viridis]
CL43771.Contig1_H1	-0.0776885	0.414304	-0.879735	-0.0748608	0.728475	1	1	0.925253	-0.112081	0.414893	2.07192	NO	26 367 proteasome alpha type 2 [Haliotis discus discus]
CL12002.Contig4_H1	0.0778437	0.420358	-0.747968	0.0744848	0.903016	1	1	1.08095	0.112305	0.473327	2.46703	NO	2 487 conserved hypothetical protein [Ixodes scapularis] gi
Unigene16066_H1	0.0750569	0.424246	-0.753121	0.0726711	0.911191	1	1	1.07795	0.108284	0.470895	2.48728	NO	7 231 minus strand AGAP006879-PA [Anopheles gambiae str. PEST] gi
CL904.Contig3_H1	0.0768105	0.408194	-0.708821	0.0721222	0.885486	1	3	1.07984	0.110814	0.492224	2.42416	NO	104 2638 Eukaryotic translation initiation factor 3 subunit C [Crassostrea gigas]
CL25948.Contig2_H1	0.0710668	0.402651	-0.710956	0.0708527	0.858037	1	8	1.07365	0.102528	0.491174	2.35853	NO	1709 2026 Phosphoenolpyruvate carboxykinase [GTP] [Crassostrea gigas]
Unigene8923_H1	0.0654645	0.419707	-0.746494	0.0707736	0.889117	1	2	1.06765	0.0944453	0.474026	2.43298	NO	1 297 beta-thymosin domain repeat protein CSP24KDa_v1 [Hermissenda crassicornis] gi
CL19343.Contig1_H1	-0.0703509	0.405317	-0.867987	-0.0693809	0.723325	1	6	0.932067	-0.101495	0.419796	2.06128	NO	128 559 minus strand predicted protein [Nematostella vectensis] gi
CL12065.Contig7_H1	0.0706613	0.430154	-0.76861	0.0693512	0.899551	1	1	1.07322	0.101943	0.463657	2.4585	NO	13 1218 minus strand PREDICTED: eukaryotic initiation factor 4A-III-like [Bombus terrestris] gi
Unigene35195_H1	-0.0688774	0.425209	-0.912212	-0.0682521	0.757335	1	1	0.933441	-0.0993691	0.401635	2.13259	NO	1 321 Dynein heavy chain	cytoplasmic [Crassostrea gigas]""
CL5647.Contig8_H1	0.074314	0.407222	-0.714665	0.0680205	0.88168	1	4	1.07714	0.107212	0.489356	2.41495	NO	98 865 proteasome (prosome macropain) subunit alpha type 1 [Xenopus (Silurana) tropicalis]; 98 865 proteasome (prosome macropain) subunit alpha type 1 [Xenopus (Silurana) tropicalis]
CL5647.Contig7_H1	0.074314	0.407222	-0.714665	0.0680205	0.88168	1	4	1.07714	0.107212	0.489356	2.41495	NO	98 865 proteasome (prosome macropain) subunit alpha type 1 [Xenopus (Silurana) tropicalis]; 98 865 proteasome (prosome macropain) subunit alpha type 1 [Xenopus (Silurana) tropicalis]
CL32844.Contig2_H1	-0.0654011	0.421885	-0.901192	-0.0679217	0.768091	1	1	0.936692	-0.0943539	0.406085	2.15565	NO	10 366 minus strand hypothetical protein TRIADDRAFT_25239 [Trichoplax adhaerens] gi
Unigene14198_H1	0.0631938	0.42566	-0.787623	0.0670217	0.887904	1	1	1.06523	0.0911694	0.454925	2.43003	NO	142 261 Core histone macro-H2A.2 OS=Mus musculus GN=H2afy2 PE=1 SV=3
CL3160.Contig13_H1	0.0638331	0.417839	-0.756822	0.0635098	0.897795	1	1	1.06591	0.0920917	0.469155	2.45419	NO	423 695 thioredoxin peroxidase 2 [Haliotis discus discus]
CL3137.Contig1_H1	-0.0639881	0.419236	-0.881398	-0.0633082	0.759463	1	1	0.938016	-0.0923153	0.414204	2.13713	NO	112 930 calcineurin A [Haliotis discus discus]
CL6313.Contig4_H1	0.064087	0.417898	-0.762768	0.0631852	0.881887	1	1	1.06619	0.092458	0.466374	2.41545	NO	62 394 minus strand PREDICTED: NADH dehydrogenase [ubiquinone] 1 alpha subcomplex subunit 5 [Saimiri boliviensis boliviensis]; 62 394 minus strand PREDICTED: NADH dehydrogenase [ubiquinone] 1 alpha subcomplex subunit 5 [Saimiri boliviensis boliviensis]
CL6313.Contig3_H1	0.064087	0.417898	-0.762768	0.0631852	0.881887	1	1	1.06619	0.092458	0.466374	2.41545	NO	62 394 minus strand PREDICTED: NADH dehydrogenase [ubiquinone] 1 alpha subcomplex subunit 5 [Saimiri boliviensis boliviensis]; 62 394 minus strand PREDICTED: NADH dehydrogenase [ubiquinone] 1 alpha subcomplex subunit 5 [Saimiri boliviensis boliviensis]
CL11915.Contig5_H1	0.0605383	0.422805	-0.76063	0.0626523	0.89165	1	1	1.06241	0.0873383	0.467372	2.43915	NO	20 355 minus strand PREDICTED: uroporphyrinogen decarboxylase-like [Monodelphis domestica]
Unigene7579_H1	0.0635441	0.411174	-0.756148	0.0622439	0.88126	1	3	1.06561	0.0916747	0.469471	2.41394	NO	43 222 sodium-calcium exchanger [Doryteuthis pealeii]
Unigene34147_H1	0.0659739	0.400819	-0.709267	0.0616966	0.869555	1	29	1.0682	0.0951802	0.492005	2.38585	NO	460 1737 Tubulin beta-4B chain OS=Mus musculus GN=Tubb4b PE=1 SV=1
CL13885.Contig6_H1	-0.0603838	0.424957	-0.903435	-0.060653	0.770377	1	1	0.941403	-0.0871154	0.405176	2.16058	NO	150 1211 RecName: Full=Guanine nucleotide-binding protein G(i) subunit alpha; AltName: Full=Adenylate cyclase-inhibiting G alpha protein gi|9631|emb|CAA78807.1| GTP-binding protein alpha-i subunit [Lymnaea stagnalis]
Unigene56360_H1	0.0588233	0.422061	-0.759275	0.0605047	0.88552	1	1	1.06059	0.0848641	0.468006	2.42425	NO	1 321 Malectin [Crassostrea gigas]
CL43392.Contig2_H1	-0.0585446	0.407059	-0.850669	-0.059228	0.737829	1	6	0.943136	-0.084462	0.427129	2.09139	NO	21 254 predicted protein [Nematostella vectensis] gi
CL49642.Contig8_H1	-0.0649147	0.421137	-0.900402	-0.0589862	0.749249	1	1	0.937147	-0.0936521	0.406406	2.11541	NO	145 972 LIM and SH3 domain protein F42H10.3 OS=Caenorhabditis elegans GN=F42H10.3 PE=2 SV=3
CL11239.Contig2_H1	-0.0577958	0.413783	-0.861586	-0.0579457	0.764162	1	2	0.943843	-0.0833817	0.422491	2.14719	NO	91 1326 minus strand Adipocyte plasma membrane-associated protein [Crassostrea gigas]; 107 1273 minus strand Adipocyte plasma membrane-associated protein [Crassostrea gigas]; 224 1267 Adipocyte plasma membrane-associated protein [Crassostrea gigas]; 209 1267 minus strand Adipocyte plasma membrane-associated protein [Crassostrea gigas]; 195 1253 minus strand Adipocyte plasma membrane-associated pr…
CL11239.Contig1_H1	-0.0577958	0.413783	-0.861586	-0.0579457	0.764162	1	2	0.943843	-0.0833817	0.422491	2.14719	NO	91 1326 minus strand Adipocyte plasma membrane-associated protein [Crassostrea gigas]; 107 1273 minus strand Adipocyte plasma membrane-associated protein [Crassostrea gigas]; 224 1267 Adipocyte plasma membrane-associated protein [Crassostrea gigas]; 209 1267 minus strand Adipocyte plasma membrane-associated protein [Crassostrea gigas]; 195 1253 minus strand Adipocyte plasma membrane-associated pr…
CL11239.Contig12_H1	-0.0577958	0.413783	-0.861586	-0.0579457	0.764162	1	2	0.943843	-0.0833817	0.422491	2.14719	NO	91 1326 minus strand Adipocyte plasma membrane-associated protein [Crassostrea gigas]; 107 1273 minus strand Adipocyte plasma membrane-associated protein [Crassostrea gigas]; 224 1267 Adipocyte plasma membrane-associated protein [Crassostrea gigas]; 209 1267 minus strand Adipocyte plasma membrane-associated protein [Crassostrea gigas]; 195 1253 minus strand Adipocyte plasma membrane-associated pr…
CL11239.Contig11_H1	-0.0577958	0.413783	-0.861586	-0.0579457	0.764162	1	2	0.943843	-0.0833817	0.422491	2.14719	NO	91 1326 minus strand Adipocyte plasma membrane-associated protein [Crassostrea gigas]; 107 1273 minus strand Adipocyte plasma membrane-associated protein [Crassostrea gigas]; 224 1267 Adipocyte plasma membrane-associated protein [Crassostrea gigas]; 209 1267 minus strand Adipocyte plasma membrane-associated protein [Crassostrea gigas]; 195 1253 minus strand Adipocyte plasma membrane-associated pr…
CL11239.Contig10_H1	-0.0577958	0.413783	-0.861586	-0.0579457	0.764162	1	2	0.943843	-0.0833817	0.422491	2.14719	NO	91 1326 minus strand Adipocyte plasma membrane-associated protein [Crassostrea gigas]; 107 1273 minus strand Adipocyte plasma membrane-associated protein [Crassostrea gigas]; 224 1267 Adipocyte plasma membrane-associated protein [Crassostrea gigas]; 209 1267 minus strand Adipocyte plasma membrane-associated protein [Crassostrea gigas]; 195 1253 minus strand Adipocyte plasma membrane-associated pr…
CL6764.Contig3_H1	0.054897	0.40131	-0.73368	0.0577296	0.834548	1	11	1.05643	0.0791996	0.480139	2.30377	NO	642 1415 minus strand cytochrome c oxidase subunit II [Oncomelania hupensis hupensis]
CL9569.Contig7_H1	0.0536304	0.426855	-0.791768	0.0575446	0.897256	1	1	1.05509	0.0773724	0.453043	2.45286	NO	503 1591 minus strand Septin-2 [Crassostrea gigas]; 648 1736 minus strand Septin-2 [Crassostrea gigas]
CL9569.Contig6_H1	0.0536304	0.426855	-0.791768	0.0575446	0.897256	1	1	1.05509	0.0773724	0.453043	2.45286	NO	503 1591 minus strand Septin-2 [Crassostrea gigas]; 648 1736 minus strand Septin-2 [Crassostrea gigas]
CL36022.Contig1_H1	-0.0555546	0.42422	-0.885199	-0.0571419	0.770152	1	1	0.94596	-0.0801484	0.412632	2.1601	NO	131 544 hypothetical protein CGI_10001749 [Crassostrea gigas]
CL33059.Contig4_H1	-0.0616872	0.421471	-0.881378	-0.0543762	0.757933	1	1	0.940177	-0.0889958	0.414212	2.13386	NO	123 860 PREDICTED: 3-hydroxybutyrate dehydrogenase type 2-like isoform 1 [Sus scrofa] gi; 32 901 3-hydroxybutyrate dehydrogenase type 2 [Rattus norvegicus]
CL33059.Contig2_H1	-0.0616872	0.421471	-0.881378	-0.0543762	0.757933	1	1	0.940177	-0.0889958	0.414212	2.13386	NO	123 860 PREDICTED: 3-hydroxybutyrate dehydrogenase type 2-like isoform 1 [Sus scrofa] gi; 32 901 3-hydroxybutyrate dehydrogenase type 2 [Rattus norvegicus]
CL2200.Contig3_H1	0.0559679	0.420694	-0.772351	0.0528942	0.89164	1	1	1.05756	0.0807446	0.461926	2.43913	NO	106 2724 PREDICTED: 2-oxoglutarate dehydrogenase	mitochondrial isoform 1 [Sarcophilus harrisii]; 492 3473 PREDICTED: 2-oxoglutarate dehydrogenase	mitochondrial isoform 1 [Sarcophilus harrisii]; 492 3458 PREDICTED: 2-oxoglutarate dehydrogenase	mitochondrial isoform 1 [Sarcophilus harrisii]""
CL2200.Contig1_H1	0.0559679	0.420694	-0.772351	0.0528942	0.89164	1	1	1.05756	0.0807446	0.461926	2.43913	NO	106 2724 PREDICTED: 2-oxoglutarate dehydrogenase	mitochondrial isoform 1 [Sarcophilus harrisii]; 492 3473 PREDICTED: 2-oxoglutarate dehydrogenase	mitochondrial isoform 1 [Sarcophilus harrisii]; 492 3458 PREDICTED: 2-oxoglutarate dehydrogenase	mitochondrial isoform 1 [Sarcophilus harrisii]""
CL2200.Contig16_H1	0.0559679	0.420694	-0.772351	0.0528942	0.89164	1	1	1.05756	0.0807446	0.461926	2.43913	NO	106 2724 PREDICTED: 2-oxoglutarate dehydrogenase	mitochondrial isoform 1 [Sarcophilus harrisii]; 492 3473 PREDICTED: 2-oxoglutarate dehydrogenase	mitochondrial isoform 1 [Sarcophilus harrisii]; 492 3458 PREDICTED: 2-oxoglutarate dehydrogenase	mitochondrial isoform 1 [Sarcophilus harrisii]""
CL14194.Contig2_H1	0.0523061	0.423425	-0.769919	0.0528923	0.883985	1	1	1.0537	0.0754617	0.463051	2.42053	NO	275 769 minus strand hypothetical protein CGI_10025135 [Crassostrea gigas]; 216 683 hypothetical protein CGI_10025135 [Crassostrea gigas]
CL14194.Contig1_H1	0.0523061	0.423425	-0.769919	0.0528923	0.883985	1	1	1.0537	0.0754617	0.463051	2.42053	NO	275 769 minus strand hypothetical protein CGI_10025135 [Crassostrea gigas]; 216 683 hypothetical protein CGI_10025135 [Crassostrea gigas]
CL42651.Contig1_H1	-0.0540981	0.423384	-0.889716	-0.0527605	0.759947	1	1	0.947339	-0.078047	0.410772	2.13816	NO	1 468 glycine cleavage system H protein [Rhipicephalus sanguineus]
Unigene34347_H1	-0.0525879	0.42682	-0.88547	-0.0524316	0.800846	1	1	0.948771	-0.0758683	0.41252	2.22743	NO	85 681 minus strand 40S ribosomal protein S8 OS=Xenopus laevis GN=rps8 PE=2 SV=3
CL40973.Contig3_H1	0.0493147	0.418372	-0.763718	0.051777	0.889401	1	1	1.05055	0.071146	0.465931	2.43367	NO	44 889 minus strand hypothetical protein CGI_10015025 [Crassostrea gigas]
Unigene29352_H1	0.0556308	0.416148	-0.757104	0.0511527	0.880941	1	1	1.05721	0.0802582	0.469023	2.41317	NO	1 177 small heat shock protein [Trichinella pseudospiralis]
CL4495.Contig3_H1	0.0485458	0.428489	-0.783377	0.0509283	0.889991	1	1	1.04974	0.0700367	0.45686	2.43511	NO	1 630 hypothetical protein [Trichomonas vaginalis G3] gi
CL1734.Contig5_H1	0.0519313	0.423956	-0.77478	0.0507439	0.883583	1	1	1.0533	0.074921	0.460805	2.41955	NO	186 575 minus strand predicted protein [Nematostella vectensis] gi
CL48047.Contig2_H1	0.0500938	0.424619	-0.780279	0.0502001	0.885212	1	1	1.05137	0.0722701	0.458278	2.4235	NO	41 268 conserved hypothetical protein [Perkinsus marinus ATCC 50983] gi; 29 238 PREDICTED: succinyl-CoA ligase [GDP-forming] subunit beta	mitochondrial-like	partial [Meleagris gallopavo]""
CL48047.Contig1_H1	0.0500938	0.424619	-0.780279	0.0502001	0.885212	1	1	1.05137	0.0722701	0.458278	2.4235	NO	41 268 conserved hypothetical protein [Perkinsus marinus ATCC 50983] gi; 29 238 PREDICTED: succinyl-CoA ligase [GDP-forming] subunit beta	mitochondrial-like	partial [Meleagris gallopavo]""
Unigene26547_H1	-0.0543861	0.422004	-0.888267	-0.0497253	0.766008	1	1	0.947066	-0.0784625	0.411368	2.15116	NO	7073 7339 minus strand Collagen alpha-3(VI) chain [Crassostrea gigas]
Unigene71735_H1	-0.0509301	0.403475	-0.845241	-0.0496348	0.749267	1	18	0.950345	-0.0734766	0.429454	2.11545	NO	9 518 minus strand hemocyanin isoform 1 [Nucula nucleus]
CL6681.Contig3_H1	0.0537127	0.417427	-0.752192	0.0491777	0.889809	1	1	1.05518	0.077491	0.471332	2.43466	NO	146 841 minus strand hypothetical protein CGI_10006609 [Crassostrea gigas]; 146 841 minus strand hypothetical protein CGI_10006609 [Crassostrea gigas]; 146 841 minus strand hypothetical protein CGI_10006609 [Crassostrea gigas]
CL6681.Contig2_H1	0.0537127	0.417427	-0.752192	0.0491777	0.889809	1	1	1.05518	0.077491	0.471332	2.43466	NO	146 841 minus strand hypothetical protein CGI_10006609 [Crassostrea gigas]; 146 841 minus strand hypothetical protein CGI_10006609 [Crassostrea gigas]; 146 841 minus strand hypothetical protein CGI_10006609 [Crassostrea gigas]
CL6681.Contig1_H1	0.0537127	0.417427	-0.752192	0.0491777	0.889809	1	1	1.05518	0.077491	0.471332	2.43466	NO	146 841 minus strand hypothetical protein CGI_10006609 [Crassostrea gigas]; 146 841 minus strand hypothetical protein CGI_10006609 [Crassostrea gigas]; 146 841 minus strand hypothetical protein CGI_10006609 [Crassostrea gigas]
CL8074.Contig11_H1	0.0488238	0.423411	-0.787602	0.0489451	0.891191	1	1	1.05004	0.0704378	0.454934	2.43803	NO	29 610 minus strand 40S ribosomal protein S7 [Crassostrea gigas]
Unigene4627_H1	-0.048821	0.424135	-0.878164	-0.0468848	0.785388	1	1	0.952352	-0.0704338	0.415545	2.19326	NO	3 272 minus strand ADP/ATP carrier [Clonorchis sinensis]
CL43087.Contig1_H1	0.0445876	0.424554	-0.790524	0.0457753	0.871073	1	1	1.0456	0.0643263	0.453607	2.38947	NO	2 571 PREDICTED: copper homeostasis protein cutC homolog [Anolis carolinensis]
CL6414.Contig9_H1	-0.0431755	0.424092	-0.878085	-0.0451107	0.785258	1	1	0.957743	-0.0622891	0.415578	2.19297	NO	28 1908 minus strand Mitochondrial inner membrane protein [Crassostrea gigas]; 10 1902 Mitochondrial inner membrane protein [Crassostrea gigas]; 10 1902 Mitochondrial inner membrane protein [Crassostrea gigas]; 10 1902 Mitochondrial inner membrane protein [Crassostrea gigas]; 10 1902 Mitochondrial inner membrane protein [Crassostrea gigas]; 10 1902 Mitochondrial inner membrane protein [Crassostre…
CL6414.Contig8_H1	-0.0431755	0.424092	-0.878085	-0.0451107	0.785258	1	1	0.957743	-0.0622891	0.415578	2.19297	NO	28 1908 minus strand Mitochondrial inner membrane protein [Crassostrea gigas]; 10 1902 Mitochondrial inner membrane protein [Crassostrea gigas]; 10 1902 Mitochondrial inner membrane protein [Crassostrea gigas]; 10 1902 Mitochondrial inner membrane protein [Crassostrea gigas]; 10 1902 Mitochondrial inner membrane protein [Crassostrea gigas]; 10 1902 Mitochondrial inner membrane protein [Crassostre…
CL6414.Contig7_H1	-0.0431755	0.424092	-0.878085	-0.0451107	0.785258	1	1	0.957743	-0.0622891	0.415578	2.19297	NO	28 1908 minus strand Mitochondrial inner membrane protein [Crassostrea gigas]; 10 1902 Mitochondrial inner membrane protein [Crassostrea gigas]; 10 1902 Mitochondrial inner membrane protein [Crassostrea gigas]; 10 1902 Mitochondrial inner membrane protein [Crassostrea gigas]; 10 1902 Mitochondrial inner membrane protein [Crassostrea gigas]; 10 1902 Mitochondrial inner membrane protein [Crassostre…
CL6414.Contig6_H1	-0.0431755	0.424092	-0.878085	-0.0451107	0.785258	1	1	0.957743	-0.0622891	0.415578	2.19297	NO	28 1908 minus strand Mitochondrial inner membrane protein [Crassostrea gigas]; 10 1902 Mitochondrial inner membrane protein [Crassostrea gigas]; 10 1902 Mitochondrial inner membrane protein [Crassostrea gigas]; 10 1902 Mitochondrial inner membrane protein [Crassostrea gigas]; 10 1902 Mitochondrial inner membrane protein [Crassostrea gigas]; 10 1902 Mitochondrial inner membrane protein [Crassostre…
CL6414.Contig5_H1	-0.0431755	0.424092	-0.878085	-0.0451107	0.785258	1	1	0.957743	-0.0622891	0.415578	2.19297	NO	28 1908 minus strand Mitochondrial inner membrane protein [Crassostrea gigas]; 10 1902 Mitochondrial inner membrane protein [Crassostrea gigas]; 10 1902 Mitochondrial inner membrane protein [Crassostrea gigas]; 10 1902 Mitochondrial inner membrane protein [Crassostrea gigas]; 10 1902 Mitochondrial inner membrane protein [Crassostrea gigas]; 10 1902 Mitochondrial inner membrane protein [Crassostre…
CL6414.Contig4_H1	-0.0431755	0.424092	-0.878085	-0.0451107	0.785258	1	1	0.957743	-0.0622891	0.415578	2.19297	NO	28 1908 minus strand Mitochondrial inner membrane protein [Crassostrea gigas]; 10 1902 Mitochondrial inner membrane protein [Crassostrea gigas]; 10 1902 Mitochondrial inner membrane protein [Crassostrea gigas]; 10 1902 Mitochondrial inner membrane protein [Crassostrea gigas]; 10 1902 Mitochondrial inner membrane protein [Crassostrea gigas]; 10 1902 Mitochondrial inner membrane protein [Crassostre…
CL6414.Contig3_H1	-0.0431755	0.424092	-0.878085	-0.0451107	0.785258	1	1	0.957743	-0.0622891	0.415578	2.19297	NO	28 1908 minus strand Mitochondrial inner membrane protein [Crassostrea gigas]; 10 1902 Mitochondrial inner membrane protein [Crassostrea gigas]; 10 1902 Mitochondrial inner membrane protein [Crassostrea gigas]; 10 1902 Mitochondrial inner membrane protein [Crassostrea gigas]; 10 1902 Mitochondrial inner membrane protein [Crassostrea gigas]; 10 1902 Mitochondrial inner membrane protein [Crassostre…
CL38325.Contig2_H1	-0.044446	0.423562	-0.876669	-0.0443921	0.781905	1	1	0.956527	-0.064122	0.416167	2.18563	NO	72 521 minus strand GF14593 [Drosophila ananassae] gi; 60 392 GD23124 [Drosophila simulans] gi
CL38325.Contig1_H1	-0.044446	0.423562	-0.876669	-0.0443921	0.781905	1	1	0.956527	-0.064122	0.416167	2.18563	NO	72 521 minus strand GF14593 [Drosophila ananassae] gi; 60 392 GD23124 [Drosophila simulans] gi
CL20981.Contig2_H1	0.0413122	0.424678	-0.805495	0.0430831	0.87929	1	1	1.04218	0.0596009	0.446867	2.40919	NO	2 433 Vesicle-fusing ATPase	partial [Ascaris suum]""
CL11390.Contig8_H1	-0.0411148	0.409528	-0.840697	-0.0424562	0.780006	1	4	0.959719	-0.0593161	0.43141	2.18149	NO	294 443 GE25988 gene product from transcript GE25988-RA; K02980 small subunit ribosomal protein S29e; 292 441 GE25988 gene product from transcript GE25988-RA; K02980 small subunit ribosomal protein S29e; 308 457 GE25988 gene product from transcript GE25988-RA; K02980 small subunit ribosomal protein S29e; 80 250 minus strand 40S ribosomal protein S29 [Ornithodoros parkeri]
CL11390.Contig4_H1	-0.0411148	0.409528	-0.840697	-0.0424562	0.780006	1	4	0.959719	-0.0593161	0.43141	2.18149	NO	294 443 GE25988 gene product from transcript GE25988-RA; K02980 small subunit ribosomal protein S29e; 292 441 GE25988 gene product from transcript GE25988-RA; K02980 small subunit ribosomal protein S29e; 308 457 GE25988 gene product from transcript GE25988-RA; K02980 small subunit ribosomal protein S29e; 80 250 minus strand 40S ribosomal protein S29 [Ornithodoros parkeri]
CL11390.Contig3_H1	-0.0411148	0.409528	-0.840697	-0.0424562	0.780006	1	4	0.959719	-0.0593161	0.43141	2.18149	NO	294 443 GE25988 gene product from transcript GE25988-RA; K02980 small subunit ribosomal protein S29e; 292 441 GE25988 gene product from transcript GE25988-RA; K02980 small subunit ribosomal protein S29e; 308 457 GE25988 gene product from transcript GE25988-RA; K02980 small subunit ribosomal protein S29e; 80 250 minus strand 40S ribosomal protein S29 [Ornithodoros parkeri]
CL11390.Contig2_H1	-0.0411148	0.409528	-0.840697	-0.0424562	0.780006	1	4	0.959719	-0.0593161	0.43141	2.18149	NO	294 443 GE25988 gene product from transcript GE25988-RA; K02980 small subunit ribosomal protein S29e; 292 441 GE25988 gene product from transcript GE25988-RA; K02980 small subunit ribosomal protein S29e; 308 457 GE25988 gene product from transcript GE25988-RA; K02980 small subunit ribosomal protein S29e; 80 250 minus strand 40S ribosomal protein S29 [Ornithodoros parkeri]
CL29824.Contig2_H1	0.0417569	0.397953	-0.750267	0.0422664	0.833125	1	4	1.04264	0.0602425	0.47224	2.3005	NO	788 1006 LIM protein [Haliotis discus discus]
CL36575.Contig6_H1	0.044142	0.422848	-0.786266	0.0418306	0.875248	1	1	1.04513	0.0636835	0.455543	2.39947	NO	5 658 predicted protein [Nematostella vectensis] gi
CL14559.Contig2_H1	0.0416447	0.405085	-0.747748	0.0416534	0.84478	1	5	1.04252	0.0600805	0.473431	2.32747	NO	10 300 minus strand unnamed protein product [Tetraodon nigroviridis]
CL15156.Contig3_H1	-0.0422265	0.421989	-0.861471	-0.041626	0.790205	1	1	0.958653	-0.06092	0.42254	2.20385	NO	187 1563 odr-4-like protein [Crassostrea gigas]
CL38770.Contig1_H1	0.0410762	0.423141	-0.799025	0.041437	0.855564	1	1	1.04193	0.0592605	0.449767	2.3527	NO	48 464 minus strand Acyl-coenzyme A thioesterase 13 [Crassostrea gigas]
CL11851.Contig7_H1	-0.0425464	0.411536	-0.850501	-0.0411499	0.763494	1	3	0.958346	-0.0613814	0.427201	2.14576	NO	578 1150 minus strand expressed hypothetical protein [Trichoplax adhaerens] gi; 376 948 minus strand expressed hypothetical protein [Trichoplax adhaerens] gi; 176 748 minus strand expressed hypothetical protein [Trichoplax adhaerens] gi; 176 748 minus strand expressed hypothetical protein [Trichoplax adhaerens] gi; 307 879 minus strand expressed hypothetical protein [Trichoplax adhaerens] gi; 307…
CL11851.Contig6_H1	-0.0425464	0.411536	-0.850501	-0.0411499	0.763494	1	3	0.958346	-0.0613814	0.427201	2.14576	NO	578 1150 minus strand expressed hypothetical protein [Trichoplax adhaerens] gi; 376 948 minus strand expressed hypothetical protein [Trichoplax adhaerens] gi; 176 748 minus strand expressed hypothetical protein [Trichoplax adhaerens] gi; 176 748 minus strand expressed hypothetical protein [Trichoplax adhaerens] gi; 307 879 minus strand expressed hypothetical protein [Trichoplax adhaerens] gi; 307…
CL11851.Contig5_H1	-0.0425464	0.411536	-0.850501	-0.0411499	0.763494	1	3	0.958346	-0.0613814	0.427201	2.14576	NO	578 1150 minus strand expressed hypothetical protein [Trichoplax adhaerens] gi; 376 948 minus strand expressed hypothetical protein [Trichoplax adhaerens] gi; 176 748 minus strand expressed hypothetical protein [Trichoplax adhaerens] gi; 176 748 minus strand expressed hypothetical protein [Trichoplax adhaerens] gi; 307 879 minus strand expressed hypothetical protein [Trichoplax adhaerens] gi; 307…
CL11851.Contig4_H1	-0.0425464	0.411536	-0.850501	-0.0411499	0.763494	1	3	0.958346	-0.0613814	0.427201	2.14576	NO	578 1150 minus strand expressed hypothetical protein [Trichoplax adhaerens] gi; 376 948 minus strand expressed hypothetical protein [Trichoplax adhaerens] gi; 176 748 minus strand expressed hypothetical protein [Trichoplax adhaerens] gi; 176 748 minus strand expressed hypothetical protein [Trichoplax adhaerens] gi; 307 879 minus strand expressed hypothetical protein [Trichoplax adhaerens] gi; 307…
CL11851.Contig3_H1	-0.0425464	0.411536	-0.850501	-0.0411499	0.763494	1	3	0.958346	-0.0613814	0.427201	2.14576	NO	578 1150 minus strand expressed hypothetical protein [Trichoplax adhaerens] gi; 376 948 minus strand expressed hypothetical protein [Trichoplax adhaerens] gi; 176 748 minus strand expressed hypothetical protein [Trichoplax adhaerens] gi; 176 748 minus strand expressed hypothetical protein [Trichoplax adhaerens] gi; 307 879 minus strand expressed hypothetical protein [Trichoplax adhaerens] gi; 307…
CL11851.Contig2_H1	-0.0425464	0.411536	-0.850501	-0.0411499	0.763494	1	3	0.958346	-0.0613814	0.427201	2.14576	NO	578 1150 minus strand expressed hypothetical protein [Trichoplax adhaerens] gi; 376 948 minus strand expressed hypothetical protein [Trichoplax adhaerens] gi; 176 748 minus strand expressed hypothetical protein [Trichoplax adhaerens] gi; 176 748 minus strand expressed hypothetical protein [Trichoplax adhaerens] gi; 307 879 minus strand expressed hypothetical protein [Trichoplax adhaerens] gi; 307…
CL11851.Contig1_H1	-0.0425464	0.411536	-0.850501	-0.0411499	0.763494	1	3	0.958346	-0.0613814	0.427201	2.14576	NO	578 1150 minus strand expressed hypothetical protein [Trichoplax adhaerens] gi; 376 948 minus strand expressed hypothetical protein [Trichoplax adhaerens] gi; 176 748 minus strand expressed hypothetical protein [Trichoplax adhaerens] gi; 176 748 minus strand expressed hypothetical protein [Trichoplax adhaerens] gi; 307 879 minus strand expressed hypothetical protein [Trichoplax adhaerens] gi; 307…
Unigene11569_H1	-0.0446074	0.422307	-0.867502	-0.040302	0.784308	1	1	0.956373	-0.0643549	0.419999	2.19089	NO	1021 1359 minus strand RecName: Full=40S ribosomal protein S26 gi|6015599|emb|CAB57819.1| ribosomal protein S26 [Octopus vulgaris]
CL38347.Contig2_H1	-0.0379837	0.420043	-0.867497	-0.0365176	0.800272	1	2	0.962729	-0.0547989	0.420002	2.22615	NO	165 377 Cysteine and glycine-rich protein 3 [Crassostrea gigas]; 135 344 Cysteine and glycine-rich protein 3 [Crassostrea gigas]
CL38347.Contig1_H1	-0.0379837	0.420043	-0.867497	-0.0365176	0.800272	1	2	0.962729	-0.0547989	0.420002	2.22615	NO	165 377 Cysteine and glycine-rich protein 3 [Crassostrea gigas]; 135 344 Cysteine and glycine-rich protein 3 [Crassostrea gigas]
CL8506.Contig6_H1	-0.0357757	0.413566	-0.850371	-0.0351804	0.781045	1	3	0.964857	-0.0516134	0.427256	2.18375	NO	322 645 macrophage migration inhibitory-like factor protein [Chlamys farreri]; 437 682 macrophage migration inhibitory-like factor protein [Chlamys farreri]; 437 682 macrophage migration inhibitory-like factor protein [Chlamys farreri]; 468 713 macrophage migration inhibitory-like factor protein [Chlamys farreri]
CL8506.Contig5_H1	-0.0357757	0.413566	-0.850371	-0.0351804	0.781045	1	3	0.964857	-0.0516134	0.427256	2.18375	NO	322 645 macrophage migration inhibitory-like factor protein [Chlamys farreri]; 437 682 macrophage migration inhibitory-like factor protein [Chlamys farreri]; 437 682 macrophage migration inhibitory-like factor protein [Chlamys farreri]; 468 713 macrophage migration inhibitory-like factor protein [Chlamys farreri]
CL8506.Contig3_H1	-0.0357757	0.413566	-0.850371	-0.0351804	0.781045	1	3	0.964857	-0.0516134	0.427256	2.18375	NO	322 645 macrophage migration inhibitory-like factor protein [Chlamys farreri]; 437 682 macrophage migration inhibitory-like factor protein [Chlamys farreri]; 437 682 macrophage migration inhibitory-like factor protein [Chlamys farreri]; 468 713 macrophage migration inhibitory-like factor protein [Chlamys farreri]
CL8506.Contig2_H1	-0.0357757	0.413566	-0.850371	-0.0351804	0.781045	1	3	0.964857	-0.0516134	0.427256	2.18375	NO	322 645 macrophage migration inhibitory-like factor protein [Chlamys farreri]; 437 682 macrophage migration inhibitory-like factor protein [Chlamys farreri]; 437 682 macrophage migration inhibitory-like factor protein [Chlamys farreri]; 468 713 macrophage migration inhibitory-like factor protein [Chlamys farreri]
Unigene24513_H1	0.0353544	0.422759	-0.795393	0.0329879	0.861102	1	1	1.03599	0.0510055	0.451404	2.36577	NO	84 425 minus strand thioester-containing protein [Euphaedusa tau]
CL10455.Contig5_H1	-0.0336989	0.415831	-0.857818	-0.0329204	0.779166	1	2	0.966863	-0.0486172	0.424086	2.17965	NO	101 598 PREDICTED: aminomethyltransferase	mitochondrial-like [Oreochromis niloticus]""
CL21686.Contig3_H1	-0.0334921	0.424475	-0.858478	-0.032919	0.802412	1	1	0.967063	-0.0483189	0.423806	2.23092	NO	49 1560 PREDICTED: tRNA-splicing ligase RtcB homolog [Megachile rotundata]
CL17318.Contig3_H1	0.0267404	0.413661	-0.79489	0.0328035	0.82912	1	2	1.0271	0.0385783	0.451631	2.2913	NO	1 327 minus strand endo-beta-1	4-glucanase [Ampullaria crossean]""
Unigene46961_H1	-0.0330146	0.415429	-0.844422	-0.0327988	0.794922	1	2	0.967524	-0.04763	0.429806	2.21427	NO	1009 2784 minus strand Collagen alpha-3(VI) chain [Crassostrea gigas]
CL33796.Contig4_H1	-0.0305405	0.417362	-0.849411	-0.0312205	0.783358	1	1	0.969921	-0.0440607	0.427667	2.18881	NO	115 393 minus strand Yolk ferritin OS=Lymnaea stagnalis PE=1 SV=1; 132 413 RecName: Full=Yolk ferritin; Flags: Precursor gi|9655|emb|CAA40097.1| snail yolk ferritin [Lymnaea stagnalis] gi; 2 430 RecName: Full=Yolk ferritin; Flags: Precursor gi|9655|emb|CAA40097.1| snail yolk ferritin [Lymnaea stagnalis] gi; 3 389 RecName: Full=Yolk ferritin; Flags: Precursor gi|9655|emb|CAA40097.1| snail yolk fer…
CL33796.Contig3_H1	-0.0305405	0.417362	-0.849411	-0.0312205	0.783358	1	1	0.969921	-0.0440607	0.427667	2.18881	NO	115 393 minus strand Yolk ferritin OS=Lymnaea stagnalis PE=1 SV=1; 132 413 RecName: Full=Yolk ferritin; Flags: Precursor gi|9655|emb|CAA40097.1| snail yolk ferritin [Lymnaea stagnalis] gi; 2 430 RecName: Full=Yolk ferritin; Flags: Precursor gi|9655|emb|CAA40097.1| snail yolk ferritin [Lymnaea stagnalis] gi; 3 389 RecName: Full=Yolk ferritin; Flags: Precursor gi|9655|emb|CAA40097.1| snail yolk fer…
CL33796.Contig2_H1	-0.0305405	0.417362	-0.849411	-0.0312205	0.783358	1	1	0.969921	-0.0440607	0.427667	2.18881	NO	115 393 minus strand Yolk ferritin OS=Lymnaea stagnalis PE=1 SV=1; 132 413 RecName: Full=Yolk ferritin; Flags: Precursor gi|9655|emb|CAA40097.1| snail yolk ferritin [Lymnaea stagnalis] gi; 2 430 RecName: Full=Yolk ferritin; Flags: Precursor gi|9655|emb|CAA40097.1| snail yolk ferritin [Lymnaea stagnalis] gi; 3 389 RecName: Full=Yolk ferritin; Flags: Precursor gi|9655|emb|CAA40097.1| snail yolk fer…
CL33796.Contig1_H1	-0.0305405	0.417362	-0.849411	-0.0312205	0.783358	1	1	0.969921	-0.0440607	0.427667	2.18881	NO	115 393 minus strand Yolk ferritin OS=Lymnaea stagnalis PE=1 SV=1; 132 413 RecName: Full=Yolk ferritin; Flags: Precursor gi|9655|emb|CAA40097.1| snail yolk ferritin [Lymnaea stagnalis] gi; 2 430 RecName: Full=Yolk ferritin; Flags: Precursor gi|9655|emb|CAA40097.1| snail yolk ferritin [Lymnaea stagnalis] gi; 3 389 RecName: Full=Yolk ferritin; Flags: Precursor gi|9655|emb|CAA40097.1| snail yolk fer…
CL20671.Contig5_H1	0.0374289	0.427494	-0.801866	0.0304473	0.878959	1	1	1.03814	0.0539985	0.448491	2.40839	NO	244 5451 alpha macroglobulin [Chlamys farreri]
CL17427.Contig5_H1	-0.0287487	0.424114	-0.853109	-0.029828	0.797005	1	1	0.971661	-0.0414756	0.426088	2.21888	NO	695 823 minus strand Aldehyde dehydrogenase family 16 member A1	partial [Crassostrea gigas]""
Unigene24559_H1	0.0250886	0.42015	-0.794276	0.0294855	0.839424	1	1	1.02541	0.0361952	0.451908	2.31503	NO	5 598 hypothetical protein DAPPUDRAFT_344656 [Daphnia pulex]
CL14721.Contig1_H1	-0.0247453	0.415923	-0.840515	-0.0274327	0.78992	1	2	0.975558	-0.0356999	0.431488	2.20322	NO	2 421 hypothetical protein BRAFLDRAFT_119044 [Branchiostoma floridae] gi
CL7734.Contig9_H1	-0.0252042	0.410717	-0.819415	-0.026958	0.789929	1	3	0.975111	-0.0363619	0.440689	2.20324	NO	5 1018 minus strand Glutaredoxin-3 [Crassostrea gigas]; 5 1018 Glutaredoxin-3 [Crassostrea gigas]
CL7734.Contig10_H1	-0.0252042	0.410717	-0.819415	-0.026958	0.789929	1	3	0.975111	-0.0363619	0.440689	2.20324	NO	5 1018 minus strand Glutaredoxin-3 [Crassostrea gigas]; 5 1018 Glutaredoxin-3 [Crassostrea gigas]
CL14269.Contig2_H1	0.0240487	0.415872	-0.801836	0.0261651	0.842706	1	1	1.02434	0.034695	0.448505	2.32264	NO	18 242 minus strand translation elongation factor 1B gamma subunit [Strongylocentrotus purpuratus] gi
Unigene57645_H1	0.0268454	0.421186	-0.797273	0.025986	0.848921	1	1	1.02721	0.0387297	0.450556	2.33712	NO	552 1499 minus strand uncharacterized protein LOC100158466 [Xenopus (Silurana) tropicalis] gi; 552 1499 minus strand uncharacterized protein LOC100158466 [Xenopus (Silurana) tropicalis] gi; 552 1499 minus strand uncharacterized protein LOC100158466 [Xenopus (Silurana) tropicalis] gi
Unigene52825_H1	0.0268454	0.421186	-0.797273	0.025986	0.848921	1	1	1.02721	0.0387297	0.450556	2.33712	NO	552 1499 minus strand uncharacterized protein LOC100158466 [Xenopus (Silurana) tropicalis] gi; 552 1499 minus strand uncharacterized protein LOC100158466 [Xenopus (Silurana) tropicalis] gi; 552 1499 minus strand uncharacterized protein LOC100158466 [Xenopus (Silurana) tropicalis] gi
Unigene48504_H1	0.0268454	0.421186	-0.797273	0.025986	0.848921	1	1	1.02721	0.0387297	0.450556	2.33712	NO	552 1499 minus strand uncharacterized protein LOC100158466 [Xenopus (Silurana) tropicalis] gi; 552 1499 minus strand uncharacterized protein LOC100158466 [Xenopus (Silurana) tropicalis] gi; 552 1499 minus strand uncharacterized protein LOC100158466 [Xenopus (Silurana) tropicalis] gi
CL49279.Contig6_H1	-0.0201467	0.421909	-0.824509	-0.0248091	0.81812	1	1	0.980055	-0.0290655	0.43845	2.26624	NO	128 1138 Actin-related protein 2/3 complex subunit 1A OS=Homo sapiens GN=ARPC1A PE=1 SV=2
CL36832.Contig6_H1	-0.0182773	0.428068	-0.853399	-0.0244922	0.837058	1	1	0.981889	-0.0263686	0.425965	2.30956	NO	23 409 minus strand CDGSH iron sulfur domain-containing protein 2 [Crassostrea gigas]
CL6342.Contig9_H1	0.0268303	0.420046	-0.796007	0.0244232	0.84782	1	1	1.02719	0.038708	0.451127	2.33455	NO	58 900 minus strand Toll-interacting protein [Crassostrea gigas]
Unigene19288_H1	0.0248804	0.416968	-0.795111	0.0217913	0.839971	1	2	1.02519	0.0358949	0.451531	2.3163	NO	123 551 minus strand Transcription factor BTF3-like protein 4 [Crassostrea gigas]
CL7753.Contig1_H1	0.0208743	0.427996	-0.818029	0.0217043	0.86023	1	1	1.02109	0.0301153	0.441301	2.3637	NO	691 852 Protein MLT-11	isoform e [Caenorhabditis elegans] gi""
CL2014.Contig1_H1	-0.0190572	0.423007	-0.870054	-0.0206436	0.811432	1	1	0.981123	-0.0274937	0.418929	2.25113	NO	149 496 Spectrin alpha chain [Crassostrea gigas]
CL35672.Contig2_H1	-0.0195046	0.423405	-0.853199	-0.0167996	0.813622	1	1	0.980684	-0.0281392	0.42605	2.25607	NO	225 839 minus strand Metallo-beta-lactamase domain-containing protein 1 [Crassostrea gigas]; 201 851 minus strand Metallo-beta-lactamase domain-containing protein 1 [Crassostrea gigas]
CL35672.Contig1_H1	-0.0195046	0.423405	-0.853199	-0.0167996	0.813622	1	1	0.980684	-0.0281392	0.42605	2.25607	NO	225 839 minus strand Metallo-beta-lactamase domain-containing protein 1 [Crassostrea gigas]; 201 851 minus strand Metallo-beta-lactamase domain-containing protein 1 [Crassostrea gigas]
Unigene26367_H1	-0.00850037	0.42204	-0.826585	-0.0167031	0.824313	1	1	0.991536	-0.0122634	0.437541	2.28031	NO	3 281 minus strand hypothetical protein CGI_10015501 [Crassostrea gigas]
CL13681.Contig1_H1	0.015747	0.42475	-0.826131	0.0150783	0.848342	1	1	1.01587	0.0227181	0.43774	2.33577	NO	98 1012 minus strand RecName: Full=Substrate-specific endoprotease Tex31; Flags: Precursor gi|32187775|emb|CAD36507.1| substrate-specific endoprotease [Conus textile]
CL45186.Contig4_H1	0.0115336	0.422457	-0.821059	0.0149952	0.831346	1	1	1.0116	0.0166394	0.439965	2.29641	NO	239 1282 minus strand PREDICTED: hypothetical protein LOC100122475 [Nasonia vitripennis]
Unigene52845_H1	0.0124431	0.418144	-0.809369	0.0135626	0.816668	1	1	1.01252	0.0179516	0.445139	2.26295	NO	616 1740 5&apos;-AMP-activated protein kinase subunit beta-2 [Crassostrea gigas]; 641 1762 minus strand 5&apos;-AMP-activated protein kinase subunit beta-2 [Crassostrea gigas]; 626 1786 5&apos;-AMP-activated protein kinase subunit beta-2 [Crassostrea gigas]; 431 1591 5&apos;-AMP-activated protein kinase subunit beta-2 [Crassostrea gigas]
Unigene41754_H1	0.0124431	0.418144	-0.809369	0.0135626	0.816668	1	1	1.01252	0.0179516	0.445139	2.26295	NO	616 1740 5&apos;-AMP-activated protein kinase subunit beta-2 [Crassostrea gigas]; 641 1762 minus strand 5&apos;-AMP-activated protein kinase subunit beta-2 [Crassostrea gigas]; 626 1786 5&apos;-AMP-activated protein kinase subunit beta-2 [Crassostrea gigas]; 431 1591 5&apos;-AMP-activated protein kinase subunit beta-2 [Crassostrea gigas]
Unigene36145_H1	0.0124431	0.418144	-0.809369	0.0135626	0.816668	1	1	1.01252	0.0179516	0.445139	2.26295	NO	616 1740 5&apos;-AMP-activated protein kinase subunit beta-2 [Crassostrea gigas]; 641 1762 minus strand 5&apos;-AMP-activated protein kinase subunit beta-2 [Crassostrea gigas]; 626 1786 5&apos;-AMP-activated protein kinase subunit beta-2 [Crassostrea gigas]; 431 1591 5&apos;-AMP-activated protein kinase subunit beta-2 [Crassostrea gigas]
CL5821.Contig3_H1	0.0124431	0.418144	-0.809369	0.0135626	0.816668	1	1	1.01252	0.0179516	0.445139	2.26295	NO	616 1740 5&apos;-AMP-activated protein kinase subunit beta-2 [Crassostrea gigas]; 641 1762 minus strand 5&apos;-AMP-activated protein kinase subunit beta-2 [Crassostrea gigas]; 626 1786 5&apos;-AMP-activated protein kinase subunit beta-2 [Crassostrea gigas]; 431 1591 5&apos;-AMP-activated protein kinase subunit beta-2 [Crassostrea gigas]
CL19479.Contig9_H1	0.0176272	0.424572	-0.803288	0.0125583	0.857138	1	1	1.01778	0.0254307	0.447854	2.35641	NO	3 1325 minus strand Eukaryotic translation initiation factor 3 subunit B [Crassostrea gigas]
CL45581.Contig2_H1	-0.00840097	0.415839	-0.821893	-0.0109518	0.802738	1	2	0.991634	-0.01212	0.439599	2.23164	NO	285 437 Propionyl-CoA carboxylase alpha chain	mitochondrial [Crassostrea gigas]""
CL2684.Contig8_H1	-0.00903921	0.414716	-0.819271	-0.0105976	0.804166	1	2	0.991002	-0.0130408	0.440753	2.23483	NO	29 448 minus strand PREDICTED: similar to NADH:ubiquinone dehydrogenase	putative [Tribolium castaneum] gi; 19 408 minus strand hypothetical protein KGM_18901 [Danaus plexippus]; 29 448 minus strand PREDICTED: similar to NADH:ubiquinone dehydrogenase	putative [Tribolium castaneum] gi""
CL2684.Contig7_H1	-0.00903921	0.414716	-0.819271	-0.0105976	0.804166	1	2	0.991002	-0.0130408	0.440753	2.23483	NO	29 448 minus strand PREDICTED: similar to NADH:ubiquinone dehydrogenase	putative [Tribolium castaneum] gi; 19 408 minus strand hypothetical protein KGM_18901 [Danaus plexippus]; 29 448 minus strand PREDICTED: similar to NADH:ubiquinone dehydrogenase	putative [Tribolium castaneum] gi""
CL2684.Contig6_H1	-0.00903921	0.414716	-0.819271	-0.0105976	0.804166	1	2	0.991002	-0.0130408	0.440753	2.23483	NO	29 448 minus strand PREDICTED: similar to NADH:ubiquinone dehydrogenase	putative [Tribolium castaneum] gi; 19 408 minus strand hypothetical protein KGM_18901 [Danaus plexippus]; 29 448 minus strand PREDICTED: similar to NADH:ubiquinone dehydrogenase	putative [Tribolium castaneum] gi""
Unigene31518_H1	0.0134523	0.425858	-0.819359	0.00972132	0.8567	1	1	1.01354	0.0194076	0.440714	2.35537	NO	60 353 minus strand Histone H3.3 [Harpegnathos saltator]
CL29774.Contig2_H1	0.00952964	0.40757	-0.790387	0.00885874	0.815537	1	3	1.00958	0.0137484	0.453669	2.26039	NO	320 589 60S ribosomal protein L34 OS=Aedes triseriatus GN=RpL34 PE=2 SV=3
CL24300.Contig6_H1	0.00336894	0.421447	-0.829066	0.00885393	0.832153	1	1	1.00337	0.00486035	0.436457	2.29826	NO	4365 4553 minus strand Basement membrane-specific heparan sulfate proteoglycan core protein [Crassostrea gigas]; 2502 2696 minus strand hypothetical protein DAPPUDRAFT_186952 [Daphnia pulex]
CL24300.Contig2_H1	0.00336894	0.421447	-0.829066	0.00885393	0.832153	1	1	1.00337	0.00486035	0.436457	2.29826	NO	4365 4553 minus strand Basement membrane-specific heparan sulfate proteoglycan core protein [Crassostrea gigas]; 2502 2696 minus strand hypothetical protein DAPPUDRAFT_186952 [Daphnia pulex]
CL24300.Contig9_H1	-0.0106625	0.415291	-0.813598	-0.00867923	0.804857	1	2	0.989394	-0.0153827	0.443261	2.23638	NO	457 1842 Basement membrane-specific heparan sulfate proteoglycan core protein [Crassostrea gigas]; 457 1842 Basement membrane-specific heparan sulfate proteoglycan core protein [Crassostrea gigas]
CL24300.Contig10_H1	-0.0106625	0.415291	-0.813598	-0.00867923	0.804857	1	2	0.989394	-0.0153827	0.443261	2.23638	NO	457 1842 Basement membrane-specific heparan sulfate proteoglycan core protein [Crassostrea gigas]; 457 1842 Basement membrane-specific heparan sulfate proteoglycan core protein [Crassostrea gigas]
CL18608.Contig3_H1	-0.00922308	0.425135	-0.838888	-0.00863364	0.842056	1	1	0.990819	-0.0133061	0.432191	2.32113	NO	794 994 Glycogenin-1 [Crassostrea gigas]; 1425 1739 minus strand Glycogenin-1 [Crassostrea gigas]
CL18608.Contig2_H1	-0.00922308	0.425135	-0.838888	-0.00863364	0.842056	1	1	0.990819	-0.0133061	0.432191	2.32113	NO	794 994 Glycogenin-1 [Crassostrea gigas]; 1425 1739 minus strand Glycogenin-1 [Crassostrea gigas]
CL9423.Contig1_H1	-0.0139871	0.4179	-0.832992	-0.00741848	0.804693	1	1	0.98611	-0.0201792	0.434746	2.23601	NO	10 1542 Copine-8 [Crassostrea gigas]
CL11353.Contig3_H1	0.0121336	0.4287	-0.82665	0.00713277	0.851043	1	1	1.01221	0.0175051	0.437513	2.34209	NO	4 942 minus strand KTEL motif-containing protein 1 [Crassostrea gigas]
Unigene19937_H1	-0.0079599	0.40569	-0.798869	-0.00702275	0.788175	1	5	0.992072	-0.0114837	0.449837	2.19938	NO	3 386 fem-1-like protein C [Crassostrea gigas]
CL18443.Contig3_H1	0.00330936	0.418443	-0.817616	0.0068264	0.815599	1	1	1.00331	0.0047744	0.441483	2.26053	NO	511 1062 unknown [Dendroctonus ponderosae]; 511 1062 unknown [Dendroctonus ponderosae]
CL18443.Contig1_H1	0.00330936	0.418443	-0.817616	0.0068264	0.815599	1	1	1.00331	0.0047744	0.441483	2.26053	NO	511 1062 unknown [Dendroctonus ponderosae]; 511 1062 unknown [Dendroctonus ponderosae]
CL2792.Contig8_H1	0.00887538	0.422075	-0.828907	0.00649406	0.824768	1	1	1.00891	0.0128045	0.436526	2.28135	NO	1867 3108 minus strand roundabout homolog 1 precursor [Rattus norvegicus] gi; 1867 3108 minus strand roundabout homolog 1 precursor [Rattus norvegicus] gi; 1835 2956 minus strand roundabout homolog 1 precursor [Rattus norvegicus] gi; 1867 3108 minus strand roundabout homolog 1 precursor [Rattus norvegicus] gi
CL2792.Contig5_H1	0.00887538	0.422075	-0.828907	0.00649406	0.824768	1	1	1.00891	0.0128045	0.436526	2.28135	NO	1867 3108 minus strand roundabout homolog 1 precursor [Rattus norvegicus] gi; 1867 3108 minus strand roundabout homolog 1 precursor [Rattus norvegicus] gi; 1835 2956 minus strand roundabout homolog 1 precursor [Rattus norvegicus] gi; 1867 3108 minus strand roundabout homolog 1 precursor [Rattus norvegicus] gi
CL2792.Contig11_H1	0.00887538	0.422075	-0.828907	0.00649406	0.824768	1	1	1.00891	0.0128045	0.436526	2.28135	NO	1867 3108 minus strand roundabout homolog 1 precursor [Rattus norvegicus] gi; 1867 3108 minus strand roundabout homolog 1 precursor [Rattus norvegicus] gi; 1835 2956 minus strand roundabout homolog 1 precursor [Rattus norvegicus] gi; 1867 3108 minus strand roundabout homolog 1 precursor [Rattus norvegicus] gi
CL2792.Contig10_H1	0.00887538	0.422075	-0.828907	0.00649406	0.824768	1	1	1.00891	0.0128045	0.436526	2.28135	NO	1867 3108 minus strand roundabout homolog 1 precursor [Rattus norvegicus] gi; 1867 3108 minus strand roundabout homolog 1 precursor [Rattus norvegicus] gi; 1835 2956 minus strand roundabout homolog 1 precursor [Rattus norvegicus] gi; 1867 3108 minus strand roundabout homolog 1 precursor [Rattus norvegicus] gi
CL8062.Contig5_H1	0.0123385	0.420535	-0.817285	0.00580643	0.832832	1	1	1.01241	0.0178006	0.441629	2.29982	NO	141 425 hypothetical protein BRAFLDRAFT_216227 [Branchiostoma floridae] gi; 141 425 minus strand hypothetical protein BRAFLDRAFT_216227 [Branchiostoma floridae] gi; 141 425 minus strand hypothetical protein BRAFLDRAFT_216227 [Branchiostoma floridae] gi
CL8062.Contig4_H1	0.0123385	0.420535	-0.817285	0.00580643	0.832832	1	1	1.01241	0.0178006	0.441629	2.29982	NO	141 425 hypothetical protein BRAFLDRAFT_216227 [Branchiostoma floridae] gi; 141 425 minus strand hypothetical protein BRAFLDRAFT_216227 [Branchiostoma floridae] gi; 141 425 minus strand hypothetical protein BRAFLDRAFT_216227 [Branchiostoma floridae] gi
CL8062.Contig2_H1	0.0123385	0.420535	-0.817285	0.00580643	0.832832	1	1	1.01241	0.0178006	0.441629	2.29982	NO	141 425 hypothetical protein BRAFLDRAFT_216227 [Branchiostoma floridae] gi; 141 425 minus strand hypothetical protein BRAFLDRAFT_216227 [Branchiostoma floridae] gi; 141 425 minus strand hypothetical protein BRAFLDRAFT_216227 [Branchiostoma floridae] gi
CL8259.Contig1_H1	-0.00367857	0.40566	-0.796108	-0.00568348	0.78601	1	7	0.996328	-0.00530705	0.451081	2.19462	NO	197 1132 minus strand Pancreatic lipase-related protein 2 [Crassostrea gigas]
CL14182.Contig4_H1	0.0043752	0.416588	-0.819089	0.00472088	0.814442	1	2	1.00438	0.00631208	0.440833	2.25791	NO	1 198 minus strand Chain A	Rep1-Nxsq Fatty Acid Transporter; 1 231 minus strand Chain A	Rep1-Nxsq Fatty Acid Transporter; 1 198 minus strand Chain A	Rep1-Nxsq Fatty Acid Transporter""
CL14182.Contig3_H1	0.0043752	0.416588	-0.819089	0.00472088	0.814442	1	2	1.00438	0.00631208	0.440833	2.25791	NO	1 198 minus strand Chain A	Rep1-Nxsq Fatty Acid Transporter; 1 231 minus strand Chain A	Rep1-Nxsq Fatty Acid Transporter; 1 198 minus strand Chain A	Rep1-Nxsq Fatty Acid Transporter""
CL14182.Contig2_H1	0.0043752	0.416588	-0.819089	0.00472088	0.814442	1	2	1.00438	0.00631208	0.440833	2.25791	NO	1 198 minus strand Chain A	Rep1-Nxsq Fatty Acid Transporter; 1 231 minus strand Chain A	Rep1-Nxsq Fatty Acid Transporter; 1 198 minus strand Chain A	Rep1-Nxsq Fatty Acid Transporter""
CL46744.Contig5_H1	-0.000963132	0.421677	-0.837737	-0.00260882	0.826285	1	1	0.999037	-0.00138951	0.432689	2.28481	NO	125 628 minus strand collectin sub-family member 12	partial [Oncorhynchus mykiss]""
CL8705.Contig1_H1	0.00515079	0.40943	-0.788556	0.00240579	0.819472	1	3	1.00516	0.00743102	0.454501	2.2693	NO	224 1291 minus strand coproporphirynogen oxidase [Aplysia californica] gi
CL14673.Contig3_H1	0.0050892	0.42547	-0.823758	-0.000731586	0.84363	1	1	1.0051	0.00734216	0.43878	2.32479	NO	33 1295 PREDICTED: LOW QUALITY PROTEIN: selenide	water dikinase-like [Bombus impatiens]""
CL6745.Contig2_H1	0.0015051	0.413163	-0.81135	0.000577996	0.803149	1	3	1.00151	0.0021714	0.444258	2.23256	NO	9 326 minus strand catalase [Paracyclopina nana]; 9 209 Catalase OS=Cavia porcellus GN=CAT PE=2 SV=4
CL6745.Contig1_H1	0.0015051	0.413163	-0.81135	0.000577996	0.803149	1	3	1.00151	0.0021714	0.444258	2.23256	NO	9 326 minus strand catalase [Paracyclopina nana]; 9 209 Catalase OS=Cavia porcellus GN=CAT PE=2 SV=4
CL17389.Contig2_H1	0.000575121	0.420067	-0.82708	0.000293841	0.833137	1	2	1.00058	0.000829725	0.437324	2.30052	NO	698 1225 minus strand actin related protein 2/3 complex	21 kDa subunit [Crassostrea gigas]""
CL3749.Contig3_H1	0.00562817	0.422545	-0.821183	4.98683e-06	0.831719	1	1	1.00564	0.00811973	0.439911	2.29726	NO	14 502 minus strand ependymin related protein-1 precursor [Haliotis discus discus]; 14 547 ependymin related protein-1 precursor [Haliotis discus discus]
CL3749.Contig1_H1	0.00562817	0.422545	-0.821183	4.98683e-06	0.831719	1	1	1.00564	0.00811973	0.439911	2.29726	NO	14 502 minus strand ependymin related protein-1 precursor [Haliotis discus discus]; 14 547 ependymin related protein-1 precursor [Haliotis discus discus]
									#NUM!
									#NUM!
									#NUM!
									#NUM!
									#NUM!
									#NUM!
									#NUM!
									#NUM!
									#NUM!
									#NUM!
									#NUM!
									#NUM!
									#NUM!
									#NUM!
									#NUM!
									#NUM!
									#NUM!
									#NUM!
									#NUM!
									#NUM!

## Sheet: Body-7d
ID	Mean	SD	0.025	0.5	0.975	# Peptides	# Spectra	exp(Mean)	log2	Cred. Interval Start	Cred. Interval End	Significant	Description
CL29794.Contig1_H1	0.808311	0.26364	0.299068	0.805164	1.34697	5	47	2.24411	1.16615	1.3486	3.84577	YES	99 497 RecName: Full=Histone H2B	gonadal""
CL22741.Contig2_H1	0.756264	0.280672	0.216937	0.753053	1.31546	6	42	2.1303	1.09106	1.24227	3.72647	YES	1592 1768 minus strand beta-actin [Diabolocatantops pinguis]
CL46983.Contig3_H1	0.654958	0.264901	0.139622	0.651441	1.18487	7	72	1.92506	0.944905	1.14984	3.27027	YES	764 1015 minus strand heat shock protein beta-1 [Trichinella spiralis] gi
[truncated: 1,359 more rows]

## Sheet: Body14d
ID	Mean	SD	0.025	0.5	0.975	# Peptides	# Spectra	exp(Mean)	log2	Cred. Interval Start	Cred. Interval End	Significant	Description
[truncated: 1,362 more rows]

[truncated: 2 more sheets: Body28d, Body-56d]
