# Supplementary material for: Data set from the proteomic analysis of Bithynia siamensis goniomphalos snails upon infection with the carcinogenic liver fluke Opisthorchis viverrini
Source: Data Brief. 2014 Nov 6;2:16–20. doi: 10.1016/j.dib.2014.09.005 (PMC4459563; doi:10.1016/j.dib.2014.09.005)
Supplement: Supplementary file 4 — Raw data from iQuantitator analysis including ID, mean, standard deviation, credible interval, log2 and description for every protein identified in the headfoot samples. [file mmc4.xlsx]

## Sheet: Head-1d
ID	Mean	SD	0.025	0.5	0.975	# Peptides	# Spectra	exp(Mean)	log2	Cred. Interval Start	Cred. Interval End	Significant	Description
Unigene3818_H1	0.611175	0.105835	0.405571	0.610654	0.823875	9	40	1.84259	0.881739	1.50016	2.27931	YES	204 791 minus strand PREDICTED: 15-hydroxyprostaglandin dehydrogenase [NAD+] [Gallus gallus]
CL37349.Contig1_H1	-0.590738	0.151914	-0.893558	-0.590011	-0.296565	4	7	0.553918	-0.852255	0.409197	0.743367	YES	353 781 alpha-B-crystallin	putative [Ixodes scapularis] gi""
Unigene67975_H1	-0.567618	0.156097	-0.879313	-0.566431	-0.266642	4	6	0.566874	-0.818899	0.415068	0.765947	YES	10 609 lethal(2)essential for life protein	l2efl [Aedes aegypti] gi""
CL18190.Contig4_H1	-0.433067	0.146882	-0.723677	-0.433164	-0.145299	4	7	0.648517	-0.624784	0.484966	0.864764	YES	372 860 minus strand small heat shock protein [Tegillarca granosa]; 651 998 minus strand small heat shock protein [Tegillarca granosa]
CL18190.Contig1_H1	-0.433067	0.146882	-0.723677	-0.433164	-0.145299	4	7	0.648517	-0.624784	0.484966	0.864764	YES	372 860 minus strand small heat shock protein [Tegillarca granosa]; 651 998 minus strand small heat shock protein [Tegillarca granosa]
RRRRRUnigene51506_H1	0.384801	0.136002	0.118723	0.385626	0.652926	2	38	1.46932	0.55515	1.12606	1.92115	YES	REVERSED 6 395 PREDICTED: sister chromatid cohesion protein PDS5 homolog B-A isoform 1 [Nasonia vitripennis]
Unigene4332_H1	-0.37893	0.0911858	-0.557375	-0.378803	-0.1994	13	34	0.684593	-0.546681	0.572711	0.819222	YES	460 1944 PREDICTED: succinyl-CoA:3-ketoacid-coenzyme A transferase 1	mitochondrial [Canis lupus familiaris]""
CL8787.Contig2_H1	-0.375785	0.158256	-0.68873	-0.372953	-0.0619223	3	6	0.68675	-0.542143	0.502213	0.939956	YES	200 2128 minus strand heat shock protein 70 [Cristaria plicata]
CL47586.Contig7_H1	0.367199	0.15236	0.0694461	0.365447	0.670502	4	6	1.44369	0.529756	1.07191	1.95522	YES	557 2329 minus strand Collagen alpha-3(VI) chain [Crassostrea gigas]
CL47586.Contig8_H1	0.363882	0.1633	0.0518552	0.362988	0.686815	2	6	1.43891	0.524971	1.05322	1.98738	YES	2996 3340 minus strand Collagen alpha-5(VI) chain [Crassostrea gigas]
CL26635.Contig2_H1	-0.347556	0.132366	-0.613053	-0.34763	-0.0948839	6	10	0.706412	-0.501418	0.541694	0.909479	YES	51 890 prohibitin [Octopus tankahkeei]
CL5184.Contig2_H1	-0.339198	0.124232	-0.583463	-0.338125	-0.0950522	7	14	0.712341	-0.489359	0.557963	0.909325	YES	501 1838 Hsp90A [Haliotis asinina]
CL19753.Contig5_H1	0.335456	0.10426	0.134539	0.335403	0.538323	10	23	1.39858	0.48396	1.14401	1.71313	YES	95 1579 minus strand hypothetical protein BRAFLDRAFT_113974 [Branchiostoma floridae] gi
Unigene30318_H1	-0.316853	0.177492	-0.669564	-0.31348	0.0311143	2	3	0.728438	-0.457123	0.511932	1.0316	NO	1 945 hemocyanin isoform 1 [Haliotis diversicolor]
CL2925.Contig4_H1	0.31152	0.142503	0.0348732	0.311299	0.593309	3	11	1.3655	0.449429	1.03549	1.80997	YES	801 971 RecName: Full=Tropomyosin-2; AltName: Full=Tropomyosin II; Short=BgTMII; Short=TMII gi|155940|gb|AAA27816.1| tropomyosin [Biomphalaria glabrata]
Unigene46961_H1	0.302733	0.11146	0.0852546	0.302097	0.525514	8	21	1.35355	0.436751	1.08899	1.69133	YES	1009 2784 minus strand Collagen alpha-3(VI) chain [Crassostrea gigas]
CL40183.Contig3_H1	0.298196	0.100956	0.101848	0.296863	0.496818	8	44	1.34743	0.430206	1.10722	1.64348	YES	915 1505 minus strand Collagen alpha-5(VI) chain [Crassostrea gigas]
CL20544.Contig1_H1	0.297086	0.175436	-0.0424481	0.293979	0.649955	3	3	1.34593	0.428604	0.95844	1.91545	NO	103 684 EF-hand domain-containing protein D2 [Crassostrea gigas]
CL40281.Contig3_H1	-0.294954	0.147266	-0.581664	-0.293697	-0.00535161	3	8	0.744566	-0.425528	0.558968	0.994663	YES	3 491 hemocyanin [Haliotis tuberculata]
Unigene26607_H1	-0.293515	0.126057	-0.538892	-0.29333	-0.046567	6	15	0.745638	-0.423453	0.583394	0.954501	YES	280 690 Histone H3.3 [Harpegnathos saltator]
CL7585.Contig2_H1	-0.281249	0.176623	-0.627819	-0.282522	0.0650383	3	3	0.754841	-0.405756	0.533754	1.0672	NO	40 1182 4-hydroxyphenylpyruvate dioxygenase [Crassostrea gigas]
CL11202.Contig4_H1	0.279578	0.148859	-0.00763638	0.278403	0.571246	4	7	1.32257	0.403346	0.992393	1.77047	NO	230 1189 hypothetical protein [Amblyomma maculatum]
CL181.Contig4_H1	-0.271179	0.116382	-0.499256	-0.272243	-0.043491	8	15	0.76248	-0.391228	0.606982	0.957441	YES	4726 5571 minus strand twitchin [Mytilus galloprovincialis]
Unigene39723_H1	0.271655	0.0710209	0.134602	0.271315	0.411292	18	76	1.31213	0.391916	1.14408	1.50877	YES	111 1226 gelsolin [Aplysia californica] gi; 42 1139 minus strand gelsolin [Aplysia californica] gi
Unigene32782_H1	0.271655	0.0710209	0.134602	0.271315	0.411292	18	76	1.31213	0.391916	1.14408	1.50877	YES	111 1226 gelsolin [Aplysia californica] gi; 42 1139 minus strand gelsolin [Aplysia californica] gi
Unigene65929_H1	-0.271259	0.170192	-0.607705	-0.270493	0.0617678	2	4	0.762419	-0.391344	0.544599	1.06372	NO	712 831 haemocyanin [Aplysia californica]
CL14228.Contig6_H1	-0.266998	0.13715	-0.53108	-0.26674	0.00267825	5	23	0.765675	-0.385197	0.587969	1.00268	NO	118 501 minus strand histone 2A.Z [Aplysia californica]
CL40281.Contig2_H1	-0.266922	0.158432	-0.57765	-0.26614	0.0426019	2	6	0.765733	-0.385087	0.561215	1.04352	NO	21 341 minus strand hemocyanin isoform 1 [Nucula nucleus]
CL284.Contig4_H1	0.264153	0.1355	-0.00235298	0.263035	0.53221	5	10	1.30233	0.381092	0.99765	1.70269	NO	684 1250 minus strand Collagen alpha-5(VI) chain [Crassostrea gigas]
CL3717.Contig4_H1	-0.263983	0.183432	-0.628295	-0.261821	0.0925441	2	2	0.767987	-0.380847	0.533501	1.09696	NO	696 4010 Lethal(2) giant larvae-like protein 1 [Crassostrea gigas]; 657 3971 minus strand Lethal(2) giant larvae-like protein 1 [Crassostrea gigas]; 156 3470 Lethal(2) giant larvae-like protein 1 [Crassostrea gigas]
CL3717.Contig3_H1	-0.263983	0.183432	-0.628295	-0.261821	0.0925441	2	2	0.767987	-0.380847	0.533501	1.09696	NO	696 4010 Lethal(2) giant larvae-like protein 1 [Crassostrea gigas]; 657 3971 minus strand Lethal(2) giant larvae-like protein 1 [Crassostrea gigas]; 156 3470 Lethal(2) giant larvae-like protein 1 [Crassostrea gigas]
CL3717.Contig16_H1	-0.263983	0.183432	-0.628295	-0.261821	0.0925441	2	2	0.767987	-0.380847	0.533501	1.09696	NO	696 4010 Lethal(2) giant larvae-like protein 1 [Crassostrea gigas]; 657 3971 minus strand Lethal(2) giant larvae-like protein 1 [Crassostrea gigas]; 156 3470 Lethal(2) giant larvae-like protein 1 [Crassostrea gigas]
CL16377.Contig9_H1	0.259369	0.161089	-0.0553389	0.260232	0.568376	3	5	1.29611	0.37419	0.946164	1.7654	NO	110 1717 PREDICTED: glutamate dehydrogenase	mitochondrial-like [Oreochromis niloticus]; 110 1717 PREDICTED: glutamate dehydrogenase	mitochondrial-like [Oreochromis niloticus]; 110 1717 PREDICTED: glutamate dehydrogenase	mitochondrial-like [Oreochromis niloticus]""
CL16377.Contig8_H1	0.259369	0.161089	-0.0553389	0.260232	0.568376	3	5	1.29611	0.37419	0.946164	1.7654	NO	110 1717 PREDICTED: glutamate dehydrogenase	mitochondrial-like [Oreochromis niloticus]; 110 1717 PREDICTED: glutamate dehydrogenase	mitochondrial-like [Oreochromis niloticus]; 110 1717 PREDICTED: glutamate dehydrogenase	mitochondrial-like [Oreochromis niloticus]""
CL16377.Contig10_H1	0.259369	0.161089	-0.0553389	0.260232	0.568376	3	5	1.29611	0.37419	0.946164	1.7654	NO	110 1717 PREDICTED: glutamate dehydrogenase	mitochondrial-like [Oreochromis niloticus]; 110 1717 PREDICTED: glutamate dehydrogenase	mitochondrial-like [Oreochromis niloticus]; 110 1717 PREDICTED: glutamate dehydrogenase	mitochondrial-like [Oreochromis niloticus]""
CL23109.Contig5_H1	0.260171	0.14641	-0.0256049	0.26018	0.550713	4	7	1.29715	0.375347	0.97472	1.73449	NO	503 1219 heat shock cognate 71 [Mytilus galloprovincialis]
Unigene11792_H1	0.259195	0.163504	-0.0596311	0.259658	0.576717	4	5	1.29589	0.37394	0.942112	1.78019	NO	244 837 PREDICTED: ras-like GTP-binding protein Rho1-like [Megachile rotundata]
CL44148.Contig2_H1	0.253441	0.0944763	0.0689259	0.253955	0.439041	7	84	1.28845	0.365639	1.07136	1.55122	YES	222 809 minus strand PREDICTED: 15-hydroxyprostaglandin dehydrogenase [NAD+] [Gallus gallus]
CL877.Contig7_H1	0.252921	0.143057	-0.0300745	0.253048	0.529312	4	10	1.28778	0.364888	0.970373	1.69776	NO	31 735 hypothetical protein BRAFLDRAFT_78603 [Branchiostoma floridae] gi; 55 735 hypothetical protein BRAFLDRAFT_78603 [Branchiostoma floridae] gi; 353 1039 hypothetical protein BRAFLDRAFT_78603 [Branchiostoma floridae] gi; 207 893 hypothetical protein BRAFLDRAFT_78603 [Branchiostoma floridae] gi
CL877.Contig6_H1	0.252921	0.143057	-0.0300745	0.253048	0.529312	4	10	1.28778	0.364888	0.970373	1.69776	NO	31 735 hypothetical protein BRAFLDRAFT_78603 [Branchiostoma floridae] gi; 55 735 hypothetical protein BRAFLDRAFT_78603 [Branchiostoma floridae] gi; 353 1039 hypothetical protein BRAFLDRAFT_78603 [Branchiostoma floridae] gi; 207 893 hypothetical protein BRAFLDRAFT_78603 [Branchiostoma floridae] gi
CL877.Contig4_H1	0.252921	0.143057	-0.0300745	0.253048	0.529312	4	10	1.28778	0.364888	0.970373	1.69776	NO	31 735 hypothetical protein BRAFLDRAFT_78603 [Branchiostoma floridae] gi; 55 735 hypothetical protein BRAFLDRAFT_78603 [Branchiostoma floridae] gi; 353 1039 hypothetical protein BRAFLDRAFT_78603 [Branchiostoma floridae] gi; 207 893 hypothetical protein BRAFLDRAFT_78603 [Branchiostoma floridae] gi
CL877.Contig3_H1	0.252921	0.143057	-0.0300745	0.253048	0.529312	4	10	1.28778	0.364888	0.970373	1.69776	NO	31 735 hypothetical protein BRAFLDRAFT_78603 [Branchiostoma floridae] gi; 55 735 hypothetical protein BRAFLDRAFT_78603 [Branchiostoma floridae] gi; 353 1039 hypothetical protein BRAFLDRAFT_78603 [Branchiostoma floridae] gi; 207 893 hypothetical protein BRAFLDRAFT_78603 [Branchiostoma floridae] gi
Unigene30320_H1	-0.252871	0.123491	-0.495807	-0.252683	-0.00910012	7	13	0.776568	-0.364816	0.609079	0.990941	YES	957 2147 haemocyanin [Aplysia californica]
CL5340.Contig13_H1	0.253162	0.148789	-0.0323473	0.251924	0.545024	3	15	1.28809	0.365235	0.96817	1.72465	NO	174 1649 minus strand Collagen alpha-1(XII) chain [Crassostrea gigas]; 123 1490 minus strand Collagen alpha-1(XII) chain [Crassostrea gigas]; 135 1610 Collagen alpha-1(XII) chain [Crassostrea gigas]
CL5340.Contig12_H1	0.253162	0.148789	-0.0323473	0.251924	0.545024	3	15	1.28809	0.365235	0.96817	1.72465	NO	174 1649 minus strand Collagen alpha-1(XII) chain [Crassostrea gigas]; 123 1490 minus strand Collagen alpha-1(XII) chain [Crassostrea gigas]; 135 1610 Collagen alpha-1(XII) chain [Crassostrea gigas]
CL5340.Contig11_H1	0.253162	0.148789	-0.0323473	0.251924	0.545024	3	15	1.28809	0.365235	0.96817	1.72465	NO	174 1649 minus strand Collagen alpha-1(XII) chain [Crassostrea gigas]; 123 1490 minus strand Collagen alpha-1(XII) chain [Crassostrea gigas]; 135 1610 Collagen alpha-1(XII) chain [Crassostrea gigas]
Unigene26699_H1	-0.246406	0.105701	-0.45073	-0.247628	-0.0404274	7	27	0.781604	-0.355489	0.637163	0.960379	YES	27 1682 minus strand PREDICTED: nucleolar protein 56 [Oreochromis niloticus]
CL11747.Contig2_H1	0.247757	0.147713	-0.0381709	0.246262	0.540803	3	8	1.28115	0.357438	0.962548	1.71739	NO	150 716 calponin/transgelin [Papilio xuthus]
Unigene165_H1	-0.245736	0.173409	-0.58332	-0.242539	0.0943557	2	3	0.782129	-0.354521	0.558043	1.09895	NO	160 1218 Galectin-9 [Crassostrea gigas]
CL42551.Contig1_H1	0.240104	0.143053	-0.0383563	0.240556	0.519826	4	8	1.27138	0.346397	0.96237	1.68174	NO	146 727 Adenylate kinase isoenzyme 1 [Crassostrea gigas]
Unigene23129_H1	0.238436	0.145992	-0.0445801	0.238252	0.528459	4	8	1.26926	0.34399	0.956399	1.69632	NO	127 657 ADP ribosylation factor 4 [Marsupenaeus japonicus]
CL4062.Contig3_H1	-0.239207	0.14488	-0.521833	-0.237614	0.0407902	4	7	0.787252	-0.345102	0.593432	1.04163	NO	430 759 hypothetical protein [Amblyomma maculatum]; 336 665 hypothetical protein [Amblyomma maculatum]
CL4062.Contig2_H1	-0.239207	0.14488	-0.521833	-0.237614	0.0407902	4	7	0.787252	-0.345102	0.593432	1.04163	NO	430 759 hypothetical protein [Amblyomma maculatum]; 336 665 hypothetical protein [Amblyomma maculatum]
CL11056.Contig9_H1	-0.236839	0.185908	-0.60538	-0.236848	0.13373	2	2	0.789119	-0.341686	0.545867	1.14308	NO	109 1632 minus strand Seryl-tRNA synthetase	cytoplasmic [Crassostrea gigas]; 109 1614 minus strand Seryl-tRNA synthetase	cytoplasmic [Crassostrea gigas]""
CL11056.Contig1_H1	-0.236839	0.185908	-0.60538	-0.236848	0.13373	2	2	0.789119	-0.341686	0.545867	1.14308	NO	109 1632 minus strand Seryl-tRNA synthetase	cytoplasmic [Crassostrea gigas]; 109 1614 minus strand Seryl-tRNA synthetase	cytoplasmic [Crassostrea gigas]""
Unigene58881_H1	-0.236063	0.168535	-0.56365	-0.236817	0.0933248	2	4	0.789731	-0.340567	0.569128	1.09782	NO	23 214 minus strand hemocyanin isoform 1 [Nucula nucleus]
CL8682.Contig6_H1	0.236165	0.137978	-0.0364894	0.23647	0.508497	5	10	1.26638	0.340714	0.964168	1.66279	NO	80 589 minus strand PREDICTED: adenine phosphoribosyltransferase-like [Strongylocentrotus purpuratus]
CL478.Contig2_H1	-0.233114	0.158276	-0.543865	-0.232779	0.0791358	4	5	0.792063	-0.336313	0.5805	1.08235	NO	169 1200 PREDICTED: nidogen-2-like isoform 1 [Strongylocentrotus purpuratus]
CL445.Contig2_H1	0.23238	0.138649	-0.0377078	0.231807	0.504815	2	15	1.2616	0.335253	0.962994	1.65668	NO	105 503 Transgelin-2 [Crassostrea gigas]
CL15038.Contig1_H1	-0.229742	0.154997	-0.535816	-0.22763	0.071774	2	9	0.794739	-0.331448	0.585192	1.07441	NO	303 500 minus strand protein lethal	putative [Pediculus humanus corporis] gi""
CL19557.Contig1_H1	0.220887	0.0826844	0.0569937	0.221335	0.380414	15	41	1.24718	0.318673	1.05865	1.46289	YES	7 1722 minus strand Membrane metallo-endopeptidase-like 1 OS=Mus musculus GN=Mmel1 PE=1 SV=1
CL29794.Contig2_H1	-0.220848	0.140657	-0.497213	-0.22121	0.0488883	2	18	0.801838	-0.318617	0.608223	1.0501	NO	131 544 Histone H2B	gonadal OS=Patella granatina PE=1 SV=2""
CL43590.Contig5_H1	-0.221067	0.122387	-0.461987	-0.221003	0.0194328	7	14	0.801663	-0.318932	0.630031	1.01962	NO	366 1049 hypothetical protein CGI_10004855 [Crassostrea gigas]
Unigene26755_H1	-0.221717	0.157338	-0.536567	-0.220011	0.0828421	2	8	0.801142	-0.319871	0.584753	1.08637	NO	599 907 minus strand Tryptophanyl-tRNA synthetase	cytoplasmic [Heterocephalus glaber]""
Unigene71883_H1	-0.216112	0.120857	-0.45512	-0.216703	0.0172652	5	20	0.805645	-0.311783	0.634372	1.01742	NO	93 2606 twitchin [Mytilus galloprovincialis]
CL26602.Contig4_H1	0.216521	0.11983	-0.0231949	0.216641	0.452652	6	18	1.24175	0.312374	0.977072	1.57248	NO	247 1308 RecName: Full=Guanine nucleotide-binding protein G(o) subunit alpha gi|9633|emb|CAA78806.1| GTP-binding protein alpha-o subunit [Lymnaea stagnalis]
CL13509.Contig1_H1	-0.215737	0.136112	-0.478892	-0.216323	0.0508828	6	9	0.805947	-0.311242	0.61947	1.0522	NO	59 2365 minus strand Aconitate hydratase	mitochondrial [Crassostrea gigas]""
CL15560.Contig5_H1	-0.216539	0.184663	-0.574153	-0.215655	0.145646	2	2	0.805301	-0.312399	0.563182	1.15679	NO	57 2378 minus strand Heterogeneous nuclear ribonucleoprotein U-like protein 1 [Crassostrea gigas]
CL48181.Contig1_H1	0.214648	0.175081	-0.125909	0.214985	0.563212	2	3	1.23943	0.309671	0.881695	1.7563	NO	2 772 minus strand arylsulfatase [Haliotis discus discus]
CL17234.Contig5_H1	-0.211372	0.171388	-0.548701	-0.213576	0.124188	3	8	0.809473	-0.304946	0.5777	1.13223	NO	459 755 minus strand heat shock protein beta-1 [Trichinella spiralis] gi; 464 763 minus strand heat shock protein beta-1 [Trichinella spiralis] gi; 437 736 minus strand heat shock protein beta-1 [Trichinella spiralis] gi; 437 736 minus strand heat shock protein beta-1 [Trichinella spiralis] gi; 437 736 minus strand heat shock protein beta-1 [Trichinella spiralis] gi
CL17234.Contig4_H1	-0.211372	0.171388	-0.548701	-0.213576	0.124188	3	8	0.809473	-0.304946	0.5777	1.13223	NO	459 755 minus strand heat shock protein beta-1 [Trichinella spiralis] gi; 464 763 minus strand heat shock protein beta-1 [Trichinella spiralis] gi; 437 736 minus strand heat shock protein beta-1 [Trichinella spiralis] gi; 437 736 minus strand heat shock protein beta-1 [Trichinella spiralis] gi; 437 736 minus strand heat shock protein beta-1 [Trichinella spiralis] gi
CL17234.Contig3_H1	-0.211372	0.171388	-0.548701	-0.213576	0.124188	3	8	0.809473	-0.304946	0.5777	1.13223	NO	459 755 minus strand heat shock protein beta-1 [Trichinella spiralis] gi; 464 763 minus strand heat shock protein beta-1 [Trichinella spiralis] gi; 437 736 minus strand heat shock protein beta-1 [Trichinella spiralis] gi; 437 736 minus strand heat shock protein beta-1 [Trichinella spiralis] gi; 437 736 minus strand heat shock protein beta-1 [Trichinella spiralis] gi
CL17234.Contig2_H1	-0.211372	0.171388	-0.548701	-0.213576	0.124188	3	8	0.809473	-0.304946	0.5777	1.13223	NO	459 755 minus strand heat shock protein beta-1 [Trichinella spiralis] gi; 464 763 minus strand heat shock protein beta-1 [Trichinella spiralis] gi; 437 736 minus strand heat shock protein beta-1 [Trichinella spiralis] gi; 437 736 minus strand heat shock protein beta-1 [Trichinella spiralis] gi; 437 736 minus strand heat shock protein beta-1 [Trichinella spiralis] gi
CL17234.Contig1_H1	-0.211372	0.171388	-0.548701	-0.213576	0.124188	3	8	0.809473	-0.304946	0.5777	1.13223	NO	459 755 minus strand heat shock protein beta-1 [Trichinella spiralis] gi; 464 763 minus strand heat shock protein beta-1 [Trichinella spiralis] gi; 437 736 minus strand heat shock protein beta-1 [Trichinella spiralis] gi; 437 736 minus strand heat shock protein beta-1 [Trichinella spiralis] gi; 437 736 minus strand heat shock protein beta-1 [Trichinella spiralis] gi
Unigene11494_H1	-0.210212	0.157438	-0.520531	-0.209863	0.10098	5	5	0.810412	-0.303272	0.594205	1.10625	NO	424 3507 minus strand putative Na+/K+-ATPase alpha subunit [Paroctopus digueti]
CL48702.Contig1_H1	0.207613	0.0797739	0.0525272	0.207736	0.365021	11	107	1.23074	0.299523	1.05393	1.44054	YES	260 892 minus strand calponin [Haliotis diversicolor]
CL49524.Contig2_H1	0.207854	0.177391	-0.135256	0.205961	0.561546	2	3	1.23103	0.299871	0.873492	1.75338	NO	81 1349 minus strand PREDICTED: LOW QUALITY PROTEIN: dolichyl-diphosphooligosaccharide--protein glycosyltransferase 48 kDa subunit-like	partial [Cavia porcellus]; 81 1349 minus strand PREDICTED: LOW QUALITY PROTEIN: dolichyl-diphosphooligosaccharide--protein glycosyltransferase 48 kDa subunit-like	partial [Cavia porcellus]""
CL49524.Contig1_H1	0.207854	0.177391	-0.135256	0.205961	0.561546	2	3	1.23103	0.299871	0.873492	1.75338	NO	81 1349 minus strand PREDICTED: LOW QUALITY PROTEIN: dolichyl-diphosphooligosaccharide--protein glycosyltransferase 48 kDa subunit-like	partial [Cavia porcellus]; 81 1349 minus strand PREDICTED: LOW QUALITY PROTEIN: dolichyl-diphosphooligosaccharide--protein glycosyltransferase 48 kDa subunit-like	partial [Cavia porcellus]""
CL42648.Contig1_H1	-0.207021	0.141279	-0.48731	-0.20534	0.0687047	5	8	0.813003	-0.298668	0.614277	1.07112	NO	793 1269 PREDICTED: calmodulin-like [Saccoglossus kowalevskii]
Unigene72143_H1	0.201866	0.184055	-0.150993	0.202867	0.564168	2	2	1.22368	0.291231	0.859854	1.75798	NO	3 503 minus strand elongation factor-1 alpha [Pomacea bridgesi]
CL20488.Contig9_H1	0.198632	0.163495	-0.121246	0.197658	0.523716	3	4	1.21973	0.286565	0.885816	1.68829	NO	186 1778 predicted protein [Nematostella vectensis] gi
CL49468.Contig2_H1	0.190984	0.163717	-0.131182	0.191602	0.513223	2	5	1.21044	0.275531	0.877058	1.67067	NO	57 1688 Talin-1 [Camponotus floridanus]; 57 1865 Talin-1 [Camponotus floridanus]; 57 1835 Talin-1 [Camponotus floridanus]
CL45858.Contig2_H1	0.190984	0.163717	-0.131182	0.191602	0.513223	2	5	1.21044	0.275531	0.877058	1.67067	NO	57 1688 Talin-1 [Camponotus floridanus]; 57 1865 Talin-1 [Camponotus floridanus]; 57 1835 Talin-1 [Camponotus floridanus]
CL45858.Contig1_H1	0.190984	0.163717	-0.131182	0.191602	0.513223	2	5	1.21044	0.275531	0.877058	1.67067	NO	57 1688 Talin-1 [Camponotus floridanus]; 57 1865 Talin-1 [Camponotus floridanus]; 57 1835 Talin-1 [Camponotus floridanus]
CL8992.Contig2_H1	0.189076	0.148202	-0.0994992	0.189701	0.483517	4	7	1.20813	0.272779	0.905291	1.62177	NO	353 2161 Bifunctional 3&apos;-phosphoadenosine 5&apos;-phosphosulfate synthetase [Crassostrea gigas]; 141 1943 Bifunctional 3&apos;-phosphoadenosine 5&apos;-phosphosulfate synthetase [Crassostrea gigas]
CL8992.Contig1_H1	0.189076	0.148202	-0.0994992	0.189701	0.483517	4	7	1.20813	0.272779	0.905291	1.62177	NO	353 2161 Bifunctional 3&apos;-phosphoadenosine 5&apos;-phosphosulfate synthetase [Crassostrea gigas]; 141 1943 Bifunctional 3&apos;-phosphoadenosine 5&apos;-phosphosulfate synthetase [Crassostrea gigas]
CL27284.Contig5_H1	0.188548	0.166394	-0.136259	0.188475	0.508878	3	4	1.20749	0.272017	0.872616	1.66342	NO	124 711 glutathione S-transferase sigma 3 [Mytilus galloprovincialis]; 124 711 glutathione S-transferase sigma 3 [Mytilus galloprovincialis]; 110 697 glutathione S-transferase sigma 3 [Mytilus galloprovincialis]
CL27284.Contig4_H1	0.188548	0.166394	-0.136259	0.188475	0.508878	3	4	1.20749	0.272017	0.872616	1.66342	NO	124 711 glutathione S-transferase sigma 3 [Mytilus galloprovincialis]; 124 711 glutathione S-transferase sigma 3 [Mytilus galloprovincialis]; 110 697 glutathione S-transferase sigma 3 [Mytilus galloprovincialis]
CL27284.Contig3_H1	0.188548	0.166394	-0.136259	0.188475	0.508878	3	4	1.20749	0.272017	0.872616	1.66342	NO	124 711 glutathione S-transferase sigma 3 [Mytilus galloprovincialis]; 124 711 glutathione S-transferase sigma 3 [Mytilus galloprovincialis]; 110 697 glutathione S-transferase sigma 3 [Mytilus galloprovincialis]
CL34318.Contig1_H1	0.188803	0.0927115	0.00545704	0.187768	0.367438	7	51	1.2078	0.272385	1.00547	1.44403	YES	142 1284 minus strand Chain O	Crsytal Structure Of Human Liver Gapdh gi|67464044|pdb|1ZNQ|P Chain P	Crsytal Structure Of Human Liver Gapdh gi|67464045|pdb|1ZNQ|R Chain R	Crsytal Structure Of Human Liver Gapdh gi|67464046|pdb|1ZNQ|Q Chain Q	Crsytal Structure Of Human Liver Gapdh""
Unigene9883_H1	-0.185085	0.184916	-0.548633	-0.184999	0.17501	2	2	0.831034	-0.267021	0.577739	1.19126	NO	17 283 Glycerol-3-phosphate dehydrogenase [NAD+]	cytoplasmic [Crassostrea gigas]""
Unigene7954_H1	0.184011	0.151499	-0.115829	0.184694	0.483873	3	7	1.20203	0.265472	0.890628	1.62235	NO	1 987 minus strand RecName: Full=Tubulin beta chain; AltName: Full=Beta-tubulin
Unigene22998_H1	-0.183354	0.144419	-0.462031	-0.18369	0.0956338	3	12	0.832474	-0.264524	0.630003	1.10036	NO	201 779 minus strand sigma class glutathione-s-transferase 2 [Haliotis discus discus]
Unigene15933_H1	-0.179723	0.186734	-0.550383	-0.179295	0.181326	2	2	0.835502	-0.259285	0.576729	1.19881	NO	1 378 minus strand PREDICTED: CG10098-like [Saccoglossus kowalevskii]
CL48498.Contig2_H1	0.179986	0.169588	-0.147851	0.178984	0.514013	2	4	1.1972	0.259665	0.86256	1.67199	NO	3 239 minus strand laminin beta 1 chain	putative [Ixodes scapularis] gi""
CL47083.Contig4_H1	0.179529	0.14246	-0.101244	0.178413	0.457179	5	7	1.19665	0.259005	0.903713	1.57961	NO	62 1093 Heterogeneous nuclear ribonucleoprotein A2-like protein 1 [Crassostrea gigas]
CL181.Contig2_H1	-0.17794	0.136967	-0.446406	-0.176635	0.085662	4	11	0.836992	-0.256714	0.639924	1.08944	NO	12160 13014 twitchin [Mytilus galloprovincialis]
CL43006.Contig5_H1	0.176885	0.122775	-0.0637385	0.175084	0.418887	3	21	1.19349	0.255191	0.93825	1.52027	NO	269 880 minus strand myosin regulatory light chain [Fasciola hepatica]
CL17234.Contig5_H1	-0.177127	0.159804	-0.493737	-0.175084	0.130727	3	8	0.837673	-0.25554	0.610341	1.13966	NO	459 755 minus strand heat shock protein beta-1 [Trichinella spiralis] gi
CL49314.Contig5_H1	-0.173876	0.128481	-0.425754	-0.174827	0.0763012	6	11	0.840401	-0.25085	0.653277	1.07929	NO	35 1861 hypothetical protein DAPPUDRAFT_309082 [Daphnia pulex]
CL5308.Contig5_H1	0.175388	0.0510419	0.0743762	0.174697	0.276348	31	203	1.19171	0.253031	1.07721	1.31831	YES	30 1088 arginine kinase [Conus novaehollandiae]
Unigene11591_H1	-0.174341	0.173383	-0.516192	-0.172828	0.155599	2	3	0.840011	-0.25152	0.596789	1.16836	NO	2 1093 minus strand Neurexin-1-alpha [Crassostrea gigas]
CL46502.Contig3_H1	0.171426	0.163944	-0.146391	0.16931	0.487768	2	6	1.187	0.247315	0.86382	1.62868	NO	4 579 minus strand Collagen alpha-3(VI) chain [Crassostrea gigas]
CL9040.Contig4_H1	0.166146	0.150877	-0.133084	0.168978	0.458111	4	6	1.18075	0.239699	0.875391	1.58108	NO	137 853 14-3-3 protein [Heterodera glycines]
Unigene47974_H1	0.16787	0.162673	-0.153356	0.167912	0.487476	2	5	1.18278	0.242186	0.857824	1.6282	NO	3 416 minus strand myosin essential light chain [Crassostrea gigas]
CL43455.Contig4_H1	-0.167386	0.0478235	-0.259811	-0.167126	-0.072907	30	495	0.845873	-0.241487	0.771198	0.929687	YES	405 1373 paramyosin [Haliotis discus discus]
CL6515.Contig1_H1	-0.164355	0.135331	-0.432038	-0.16459	0.101197	6	10	0.848441	-0.237114	0.649185	1.10649	NO	26 1909 Dolichyl-diphosphooligosaccharide--protein glycosyltransferase subunit 2 [Crassostrea gigas]
Unigene62350_H1	-0.165738	0.152959	-0.465286	-0.164395	0.126602	2	7	0.847268	-0.239109	0.627955	1.13496	NO	266 607 minus strand H2 [Haliotis tuberculata]
CL20630.Contig5_H1	0.163154	0.103624	-0.0396231	0.163872	0.368322	9	39	1.17722	0.235382	0.961152	1.44531	NO	1 1815 Glycogen phosphorylase	muscle form [Crassostrea gigas]""
Unigene35960_H1	-0.164311	0.183558	-0.52154	-0.16212	0.19873	2	2	0.848478	-0.237051	0.593606	1.21985	NO	3 551 minus strand Spectrin beta chain [Crassostrea gigas]
CL7772.Contig1_H1	0.161152	0.0964773	-0.0258806	0.160885	0.350509	9	41	1.17486	0.232493	0.974451	1.41979	NO	643 1302 minus strand Kyphoscoliosis peptidase [Crassostrea gigas]; 634 1293 minus strand Kyphoscoliosis peptidase [Crassostrea gigas]; 634 1293 minus strand Kyphoscoliosis peptidase [Crassostrea gigas]; 634 1293 minus strand Kyphoscoliosis peptidase [Crassostrea gigas]; 639 1298 minus strand Kyphoscoliosis peptidase [Crassostrea gigas]
CL7772.Contig16_H1	0.161152	0.0964773	-0.0258806	0.160885	0.350509	9	41	1.17486	0.232493	0.974451	1.41979	NO	643 1302 minus strand Kyphoscoliosis peptidase [Crassostrea gigas]; 634 1293 minus strand Kyphoscoliosis peptidase [Crassostrea gigas]; 634 1293 minus strand Kyphoscoliosis peptidase [Crassostrea gigas]; 634 1293 minus strand Kyphoscoliosis peptidase [Crassostrea gigas]; 639 1298 minus strand Kyphoscoliosis peptidase [Crassostrea gigas]
CL7772.Contig15_H1	0.161152	0.0964773	-0.0258806	0.160885	0.350509	9	41	1.17486	0.232493	0.974451	1.41979	NO	643 1302 minus strand Kyphoscoliosis peptidase [Crassostrea gigas]; 634 1293 minus strand Kyphoscoliosis peptidase [Crassostrea gigas]; 634 1293 minus strand Kyphoscoliosis peptidase [Crassostrea gigas]; 634 1293 minus strand Kyphoscoliosis peptidase [Crassostrea gigas]; 639 1298 minus strand Kyphoscoliosis peptidase [Crassostrea gigas]
CL7772.Contig14_H1	0.161152	0.0964773	-0.0258806	0.160885	0.350509	9	41	1.17486	0.232493	0.974451	1.41979	NO	643 1302 minus strand Kyphoscoliosis peptidase [Crassostrea gigas]; 634 1293 minus strand Kyphoscoliosis peptidase [Crassostrea gigas]; 634 1293 minus strand Kyphoscoliosis peptidase [Crassostrea gigas]; 634 1293 minus strand Kyphoscoliosis peptidase [Crassostrea gigas]; 639 1298 minus strand Kyphoscoliosis peptidase [Crassostrea gigas]
CL7772.Contig13_H1	0.161152	0.0964773	-0.0258806	0.160885	0.350509	9	41	1.17486	0.232493	0.974451	1.41979	NO	643 1302 minus strand Kyphoscoliosis peptidase [Crassostrea gigas]; 634 1293 minus strand Kyphoscoliosis peptidase [Crassostrea gigas]; 634 1293 minus strand Kyphoscoliosis peptidase [Crassostrea gigas]; 634 1293 minus strand Kyphoscoliosis peptidase [Crassostrea gigas]; 639 1298 minus strand Kyphoscoliosis peptidase [Crassostrea gigas]
CL11292.Contig5_H1	-0.161899	0.141968	-0.4391	-0.160808	0.117663	4	12	0.850527	-0.233572	0.644616	1.12486	NO	300 878 unknown [Schistosoma japonicum]; 567 1145 unknown [Schistosoma japonicum]; 1110 1688 unknown [Schistosoma japonicum]; 94 672 unknown [Schistosoma japonicum]; 599 1177 unknown [Schistosoma japonicum]; 336 914 unknown [Schistosoma japonicum]
CL11292.Contig3_H1	-0.161899	0.141968	-0.4391	-0.160808	0.117663	4	12	0.850527	-0.233572	0.644616	1.12486	NO	300 878 unknown [Schistosoma japonicum]; 567 1145 unknown [Schistosoma japonicum]; 1110 1688 unknown [Schistosoma japonicum]; 94 672 unknown [Schistosoma japonicum]; 599 1177 unknown [Schistosoma japonicum]; 336 914 unknown [Schistosoma japonicum]
CL11292.Contig2_H1	-0.161899	0.141968	-0.4391	-0.160808	0.117663	4	12	0.850527	-0.233572	0.644616	1.12486	NO	300 878 unknown [Schistosoma japonicum]; 567 1145 unknown [Schistosoma japonicum]; 1110 1688 unknown [Schistosoma japonicum]; 94 672 unknown [Schistosoma japonicum]; 599 1177 unknown [Schistosoma japonicum]; 336 914 unknown [Schistosoma japonicum]
CL11292.Contig1_H1	-0.161899	0.141968	-0.4391	-0.160808	0.117663	4	12	0.850527	-0.233572	0.644616	1.12486	NO	300 878 unknown [Schistosoma japonicum]; 567 1145 unknown [Schistosoma japonicum]; 1110 1688 unknown [Schistosoma japonicum]; 94 672 unknown [Schistosoma japonicum]; 599 1177 unknown [Schistosoma japonicum]; 336 914 unknown [Schistosoma japonicum]
CL11292.Contig14_H1	-0.161899	0.141968	-0.4391	-0.160808	0.117663	4	12	0.850527	-0.233572	0.644616	1.12486	NO	300 878 unknown [Schistosoma japonicum]; 567 1145 unknown [Schistosoma japonicum]; 1110 1688 unknown [Schistosoma japonicum]; 94 672 unknown [Schistosoma japonicum]; 599 1177 unknown [Schistosoma japonicum]; 336 914 unknown [Schistosoma japonicum]
CL11292.Contig13_H1	-0.161899	0.141968	-0.4391	-0.160808	0.117663	4	12	0.850527	-0.233572	0.644616	1.12486	NO	300 878 unknown [Schistosoma japonicum]; 567 1145 unknown [Schistosoma japonicum]; 1110 1688 unknown [Schistosoma japonicum]; 94 672 unknown [Schistosoma japonicum]; 599 1177 unknown [Schistosoma japonicum]; 336 914 unknown [Schistosoma japonicum]
CL47077.Contig1_H1	0.159731	0.147843	-0.133085	0.1608	0.448503	2	10	1.17319	0.230443	0.875391	1.56597	NO	62 505 Myosin-2 essential light chain [Crassostrea gigas]
CL44755.Contig5_H1	-0.160445	0.131617	-0.422597	-0.160659	0.094722	6	10	0.851765	-0.231473	0.655343	1.09935	NO	72 1400 minus strand hypothetical protein RCJMB04_22i13 [Gallus gallus]
CL18608.Contig3_H1	0.161281	0.173506	-0.177112	0.160523	0.498866	3	3	1.17502	0.23268	0.837686	1.64685	NO	794 994 Glycogenin-1 [Crassostrea gigas]; 1425 1739 minus strand Glycogenin-1 [Crassostrea gigas]
CL18608.Contig2_H1	0.161281	0.173506	-0.177112	0.160523	0.498866	3	3	1.17502	0.23268	0.837686	1.64685	NO	794 994 Glycogenin-1 [Crassostrea gigas]; 1425 1739 minus strand Glycogenin-1 [Crassostrea gigas]
Unigene4945_H1	-0.161462	0.143311	-0.445477	-0.159974	0.120463	4	8	0.850899	-0.232941	0.640518	1.12802	NO	109 510 minus strand hypothetical protein DAPPUDRAFT_231281 [Daphnia pulex]
CL10282.Contig3_H1	0.157569	0.153021	-0.146264	0.15798	0.461732	3	6	1.17066	0.227325	0.863929	1.58682	NO	1 825 Spectrin alpha chain [Crassostrea gigas]
CL26247.Contig4_H1	0.157107	0.0993557	-0.039136	0.15751	0.351182	8	28	1.17012	0.226657	0.96162	1.42075	NO	82 816 PREDICTED: triosephosphate isomerase B [Oreochromis niloticus]
CL43455.Contig1_H1	-0.156955	0.0675948	-0.290307	-0.157439	-0.0253117	12	139	0.854742	-0.226439	0.748034	0.975006	YES	2473 2898 RecName: Full=Paramyosin gi|397603|emb|CAA79849.1| paramyosin [Echinococcus granulosus]
CL7046.Contig6_H1	0.157167	0.101593	-0.040447	0.156988	0.358292	8	27	1.17019	0.226744	0.96036	1.43088	NO	94 933 four and A half lim domains [Schistosoma mansoni]
CL20671.Contig5_H1	-0.157611	0.157356	-0.461656	-0.156535	0.14705	4	5	0.854182	-0.227384	0.630239	1.15841	NO	244 5451 alpha macroglobulin [Chlamys farreri]; 244 5493 alpha macroglobulin [Chlamys farreri]
CL20671.Contig4_H1	-0.157611	0.157356	-0.461656	-0.156535	0.14705	4	5	0.854182	-0.227384	0.630239	1.15841	NO	244 5451 alpha macroglobulin [Chlamys farreri]; 244 5493 alpha macroglobulin [Chlamys farreri]
CL40281.Contig1_H1	-0.157903	0.144452	-0.440525	-0.156387	0.121743	2	10	0.853932	-0.227806	0.643698	1.12946	NO	1027 1440 minus strand hemocyanin isoform 1 [Haliotis diversicolor]
CL15687.Contig6_H1	0.156609	0.0595357	0.0413241	0.156318	0.274436	25	122	1.16954	0.22594	1.04219	1.31579	YES	727 2022 RecName: Full=Enolase; AltName: Full=2-phospho-D-glycerate hydro-lyase; AltName: Full=2-phosphoglycerate dehydratase gi|1911573|gb|AAB50731.1| enolase [Doryteuthis pealeii]; 690 1985 RecName: Full=Enolase; AltName: Full=2-phospho-D-glycerate hydro-lyase; AltName: Full=2-phosphoglycerate dehydratase gi|1911573|gb|AAB50731.1| enolase [Doryteuthis pealeii]; 213 1508 RecName: Full=Enolase; A…
CL15687.Contig5_H1	0.156609	0.0595357	0.0413241	0.156318	0.274436	25	122	1.16954	0.22594	1.04219	1.31579	YES	727 2022 RecName: Full=Enolase; AltName: Full=2-phospho-D-glycerate hydro-lyase; AltName: Full=2-phosphoglycerate dehydratase gi|1911573|gb|AAB50731.1| enolase [Doryteuthis pealeii]; 690 1985 RecName: Full=Enolase; AltName: Full=2-phospho-D-glycerate hydro-lyase; AltName: Full=2-phosphoglycerate dehydratase gi|1911573|gb|AAB50731.1| enolase [Doryteuthis pealeii]; 213 1508 RecName: Full=Enolase; A…
CL15687.Contig3_H1	0.156609	0.0595357	0.0413241	0.156318	0.274436	25	122	1.16954	0.22594	1.04219	1.31579	YES	727 2022 RecName: Full=Enolase; AltName: Full=2-phospho-D-glycerate hydro-lyase; AltName: Full=2-phosphoglycerate dehydratase gi|1911573|gb|AAB50731.1| enolase [Doryteuthis pealeii]; 690 1985 RecName: Full=Enolase; AltName: Full=2-phospho-D-glycerate hydro-lyase; AltName: Full=2-phosphoglycerate dehydratase gi|1911573|gb|AAB50731.1| enolase [Doryteuthis pealeii]; 213 1508 RecName: Full=Enolase; A…
CL15687.Contig2_H1	0.156609	0.0595357	0.0413241	0.156318	0.274436	25	122	1.16954	0.22594	1.04219	1.31579	YES	727 2022 RecName: Full=Enolase; AltName: Full=2-phospho-D-glycerate hydro-lyase; AltName: Full=2-phosphoglycerate dehydratase gi|1911573|gb|AAB50731.1| enolase [Doryteuthis pealeii]; 690 1985 RecName: Full=Enolase; AltName: Full=2-phospho-D-glycerate hydro-lyase; AltName: Full=2-phosphoglycerate dehydratase gi|1911573|gb|AAB50731.1| enolase [Doryteuthis pealeii]; 213 1508 RecName: Full=Enolase; A…
CL16446.Contig1_H1	0.153671	0.120425	-0.0794627	0.154129	0.39137	8	13	1.16611	0.221701	0.923612	1.47901	NO	3 4517 minus strand Clathrin heavy chain 1 [Crassostrea gigas]
CL12046.Contig4_H1	-0.153576	0.18655	-0.522345	-0.153616	0.21298	2	2	0.857635	-0.221564	0.593128	1.23736	NO	635 1561 Uncharacterized protein yfeX [Crassostrea gigas]
CL570.Contig5_H1	0.149977	0.0956996	-0.0375464	0.150333	0.335654	7	49	1.16181	0.216372	0.96315	1.39886	NO	119 481 Glutamate receptor U1 [Crassostrea gigas]
CL16665.Contig2_H1	0.150993	0.0978382	-0.0428641	0.149429	0.343304	7	38	1.16299	0.217837	0.958042	1.4096	NO	227 829 Peptidyl-prolyl cis-trans isomerase B [Crassostrea gigas]
CL5208.Contig1_H1	-0.148376	0.184167	-0.518477	-0.148714	0.212283	2	2	0.862107	-0.214062	0.595427	1.2365	NO	169 1161 Basement membrane-specific heparan sulfate proteoglycan core protein OS=Homo sapiens GN=HSPG2 PE=1 SV=4
CL2925.Contig3_H1	0.148533	0.0580615	0.0333336	0.148194	0.262514	19	203	1.16013	0.214287	1.0339	1.30019	YES	167 679 tropomyosin [Haliotis discus discus]
CL3160.Contig18_H1	0.147274	0.153751	-0.148131	0.147927	0.450552	2	13	1.15867	0.212471	0.862318	1.56918	NO	633 806 Peroxiredoxin-1 [Crassostrea gigas]; 648 821 Peroxiredoxin-1 [Crassostrea gigas]; 666 839 Peroxiredoxin-1 [Crassostrea gigas]; 625 798 Peroxiredoxin-1 [Crassostrea gigas]
CL3160.Contig17_H1	0.147274	0.153751	-0.148131	0.147927	0.450552	2	13	1.15867	0.212471	0.862318	1.56918	NO	633 806 Peroxiredoxin-1 [Crassostrea gigas]; 648 821 Peroxiredoxin-1 [Crassostrea gigas]; 666 839 Peroxiredoxin-1 [Crassostrea gigas]; 625 798 Peroxiredoxin-1 [Crassostrea gigas]
CL3160.Contig16_H1	0.147274	0.153751	-0.148131	0.147927	0.450552	2	13	1.15867	0.212471	0.862318	1.56918	NO	633 806 Peroxiredoxin-1 [Crassostrea gigas]; 648 821 Peroxiredoxin-1 [Crassostrea gigas]; 666 839 Peroxiredoxin-1 [Crassostrea gigas]; 625 798 Peroxiredoxin-1 [Crassostrea gigas]
CL3160.Contig15_H1	0.147274	0.153751	-0.148131	0.147927	0.450552	2	13	1.15867	0.212471	0.862318	1.56918	NO	633 806 Peroxiredoxin-1 [Crassostrea gigas]; 648 821 Peroxiredoxin-1 [Crassostrea gigas]; 666 839 Peroxiredoxin-1 [Crassostrea gigas]; 625 798 Peroxiredoxin-1 [Crassostrea gigas]
CL7772.Contig20_H1	-0.146748	0.118872	-0.377991	-0.147234	0.0860903	7	36	0.863511	-0.211713	0.685237	1.0899	NO	635 1294 minus strand Kyphoscoliosis peptidase [Crassostrea gigas]; 643 1302 minus strand Kyphoscoliosis peptidase [Crassostrea gigas]; 635 1294 minus strand Kyphoscoliosis peptidase [Crassostrea gigas]; 634 1293 minus strand Kyphoscoliosis peptidase [Crassostrea gigas]; 634 1293 minus strand Kyphoscoliosis peptidase [Crassostrea gigas]; 634 1293 minus strand Kyphoscoliosis peptidase [Crassostrea…
CL7772.Contig1_H1	-0.146748	0.118872	-0.377991	-0.147234	0.0860903	7	36	0.863511	-0.211713	0.685237	1.0899	NO	635 1294 minus strand Kyphoscoliosis peptidase [Crassostrea gigas]; 643 1302 minus strand Kyphoscoliosis peptidase [Crassostrea gigas]; 635 1294 minus strand Kyphoscoliosis peptidase [Crassostrea gigas]; 634 1293 minus strand Kyphoscoliosis peptidase [Crassostrea gigas]; 634 1293 minus strand Kyphoscoliosis peptidase [Crassostrea gigas]; 634 1293 minus strand Kyphoscoliosis peptidase [Crassostrea…
CL7772.Contig19_H1	-0.146748	0.118872	-0.377991	-0.147234	0.0860903	7	36	0.863511	-0.211713	0.685237	1.0899	NO	635 1294 minus strand Kyphoscoliosis peptidase [Crassostrea gigas]; 643 1302 minus strand Kyphoscoliosis peptidase [Crassostrea gigas]; 635 1294 minus strand Kyphoscoliosis peptidase [Crassostrea gigas]; 634 1293 minus strand Kyphoscoliosis peptidase [Crassostrea gigas]; 634 1293 minus strand Kyphoscoliosis peptidase [Crassostrea gigas]; 634 1293 minus strand Kyphoscoliosis peptidase [Crassostrea…
CL7772.Contig16_H1	-0.146748	0.118872	-0.377991	-0.147234	0.0860903	7	36	0.863511	-0.211713	0.685237	1.0899	NO	635 1294 minus strand Kyphoscoliosis peptidase [Crassostrea gigas]; 643 1302 minus strand Kyphoscoliosis peptidase [Crassostrea gigas]; 635 1294 minus strand Kyphoscoliosis peptidase [Crassostrea gigas]; 634 1293 minus strand Kyphoscoliosis peptidase [Crassostrea gigas]; 634 1293 minus strand Kyphoscoliosis peptidase [Crassostrea gigas]; 634 1293 minus strand Kyphoscoliosis peptidase [Crassostrea…
CL7772.Contig15_H1	-0.146748	0.118872	-0.377991	-0.147234	0.0860903	7	36	0.863511	-0.211713	0.685237	1.0899	NO	635 1294 minus strand Kyphoscoliosis peptidase [Crassostrea gigas]; 643 1302 minus strand Kyphoscoliosis peptidase [Crassostrea gigas]; 635 1294 minus strand Kyphoscoliosis peptidase [Crassostrea gigas]; 634 1293 minus strand Kyphoscoliosis peptidase [Crassostrea gigas]; 634 1293 minus strand Kyphoscoliosis peptidase [Crassostrea gigas]; 634 1293 minus strand Kyphoscoliosis peptidase [Crassostrea…
CL7772.Contig14_H1	-0.146748	0.118872	-0.377991	-0.147234	0.0860903	7	36	0.863511	-0.211713	0.685237	1.0899	NO	635 1294 minus strand Kyphoscoliosis peptidase [Crassostrea gigas]; 643 1302 minus strand Kyphoscoliosis peptidase [Crassostrea gigas]; 635 1294 minus strand Kyphoscoliosis peptidase [Crassostrea gigas]; 634 1293 minus strand Kyphoscoliosis peptidase [Crassostrea gigas]; 634 1293 minus strand Kyphoscoliosis peptidase [Crassostrea gigas]; 634 1293 minus strand Kyphoscoliosis peptidase [Crassostrea…
CL7772.Contig13_H1	-0.146748	0.118872	-0.377991	-0.147234	0.0860903	7	36	0.863511	-0.211713	0.685237	1.0899	NO	635 1294 minus strand Kyphoscoliosis peptidase [Crassostrea gigas]; 643 1302 minus strand Kyphoscoliosis peptidase [Crassostrea gigas]; 635 1294 minus strand Kyphoscoliosis peptidase [Crassostrea gigas]; 634 1293 minus strand Kyphoscoliosis peptidase [Crassostrea gigas]; 634 1293 minus strand Kyphoscoliosis peptidase [Crassostrea gigas]; 634 1293 minus strand Kyphoscoliosis peptidase [Crassostrea…
Unigene53017_H1	-0.144923	0.116652	-0.373283	-0.14654	0.0832359	7	16	0.865089	-0.20908	0.688471	1.0868	NO	27 377 minus strand ribosomal protein LP2 [Papilio xuthus] gi; 27 377 minus strand ribosomal protein LP2 [Papilio xuthus] gi; 27 377 minus strand ribosomal protein LP2 [Papilio xuthus] gi; 1538 1891 minus strand ribosomal protein LP2 [Papilio xuthus] gi
Unigene53016_H1	-0.144923	0.116652	-0.373283	-0.14654	0.0832359	7	16	0.865089	-0.20908	0.688471	1.0868	NO	27 377 minus strand ribosomal protein LP2 [Papilio xuthus] gi; 27 377 minus strand ribosomal protein LP2 [Papilio xuthus] gi; 27 377 minus strand ribosomal protein LP2 [Papilio xuthus] gi; 1538 1891 minus strand ribosomal protein LP2 [Papilio xuthus] gi
Unigene53015_H1	-0.144923	0.116652	-0.373283	-0.14654	0.0832359	7	16	0.865089	-0.20908	0.688471	1.0868	NO	27 377 minus strand ribosomal protein LP2 [Papilio xuthus] gi; 27 377 minus strand ribosomal protein LP2 [Papilio xuthus] gi; 27 377 minus strand ribosomal protein LP2 [Papilio xuthus] gi; 1538 1891 minus strand ribosomal protein LP2 [Papilio xuthus] gi
CL49012.Contig9_H1	-0.144923	0.116652	-0.373283	-0.14654	0.0832359	7	16	0.865089	-0.20908	0.688471	1.0868	NO	27 377 minus strand ribosomal protein LP2 [Papilio xuthus] gi; 27 377 minus strand ribosomal protein LP2 [Papilio xuthus] gi; 27 377 minus strand ribosomal protein LP2 [Papilio xuthus] gi; 1538 1891 minus strand ribosomal protein LP2 [Papilio xuthus] gi
CL28655.Contig4_H1	-0.14542	0.174019	-0.487057	-0.146471	0.195502	2	3	0.864659	-0.209797	0.614432	1.21592	NO	201 1181 minus strand Serine/threonine-protein phosphatase PP1-alpha catalytic subunit [Crassostrea gigas]
CL40761.Contig2_H1	0.145043	0.173901	-0.196809	0.145403	0.491874	3	3	1.15609	0.209252	0.821348	1.63538	NO	193 828 Cysteine-rich secretory protein LCCL domain-containing 2 [Crassostrea gigas]
CL992.Contig2_H1	-0.143139	0.0916907	-0.321903	-0.144364	0.0400897	12	31	0.866633	-0.206506	0.724769	1.0409	NO	213 1499 minus strand Citrate synthase	mitochondrial [Crassostrea gigas]""
Unigene40627_H1	-0.142289	0.183397	-0.505776	-0.143513	0.217618	2	2	0.86737	-0.20528	0.603037	1.24311	NO	183 953 minus strand glutathione-S-transferase [Haliotis diversicolor supertexta]; 275 1045 minus strand glutathione-S-transferase [Haliotis diversicolor supertexta]; 343 1113 minus strand glutathione-S-transferase [Haliotis diversicolor supertexta]
CL6878.Contig3_H1	-0.142289	0.183397	-0.505776	-0.143513	0.217618	2	2	0.86737	-0.20528	0.603037	1.24311	NO	183 953 minus strand glutathione-S-transferase [Haliotis diversicolor supertexta]; 275 1045 minus strand glutathione-S-transferase [Haliotis diversicolor supertexta]; 343 1113 minus strand glutathione-S-transferase [Haliotis diversicolor supertexta]
CL6878.Contig2_H1	-0.142289	0.183397	-0.505776	-0.143513	0.217618	2	2	0.86737	-0.20528	0.603037	1.24311	NO	183 953 minus strand glutathione-S-transferase [Haliotis diversicolor supertexta]; 275 1045 minus strand glutathione-S-transferase [Haliotis diversicolor supertexta]; 343 1113 minus strand glutathione-S-transferase [Haliotis diversicolor supertexta]
CL8458.Contig2_H1	0.142881	0.0913013	-0.0383984	0.143321	0.323348	8	117	1.15359	0.206134	0.962329	1.38175	NO	238 681 minus strand Globin OS=Cerithidea rhizophorarum PE=1 SV=1
CL8589.Contig2_H1	0.143465	0.185901	-0.220009	0.142022	0.512507	2	2	1.15427	0.206976	0.802511	1.66947	NO	2 286 Roundabout 2	partial [Ascaris suum]""
CL47507.Contig2_H1	-0.140424	0.146401	-0.429145	-0.141937	0.152725	4	15	0.86899	-0.202588	0.651065	1.165	NO	2 256 Polyubiquitin (Fragment) OS=Xenopus laevis PE=1 SV=2; 20 472 minus strand large subunit ribosomal protein L40e [Clonorchis sinensis]; 20 388 large subunit ribosomal protein L40e [Clonorchis sinensis]
CL39010.Contig2_H1	-0.140424	0.146401	-0.429145	-0.141937	0.152725	4	15	0.86899	-0.202588	0.651065	1.165	NO	2 256 Polyubiquitin (Fragment) OS=Xenopus laevis PE=1 SV=2; 20 472 minus strand large subunit ribosomal protein L40e [Clonorchis sinensis]; 20 388 large subunit ribosomal protein L40e [Clonorchis sinensis]
CL39010.Contig1_H1	-0.140424	0.146401	-0.429145	-0.141937	0.152725	4	15	0.86899	-0.202588	0.651065	1.165	NO	2 256 Polyubiquitin (Fragment) OS=Xenopus laevis PE=1 SV=2; 20 472 minus strand large subunit ribosomal protein L40e [Clonorchis sinensis]; 20 388 large subunit ribosomal protein L40e [Clonorchis sinensis]
CL11292.Contig9_H1	0.141755	0.15975	-0.170509	0.139878	0.454986	2	9	1.15229	0.204509	0.843236	1.57615	NO	425 1051 minus strand unknown [Schistosoma japonicum]; 300 878 unknown [Schistosoma japonicum]; 567 1145 unknown [Schistosoma japonicum]; 1110 1688 unknown [Schistosoma japonicum]; 94 672 unknown [Schistosoma japonicum]; 599 1177 unknown [Schistosoma japonicum]; 336 914 unknown [Schistosoma japonicum]
CL11292.Contig5_H1	0.141755	0.15975	-0.170509	0.139878	0.454986	2	9	1.15229	0.204509	0.843236	1.57615	NO	425 1051 minus strand unknown [Schistosoma japonicum]; 300 878 unknown [Schistosoma japonicum]; 567 1145 unknown [Schistosoma japonicum]; 1110 1688 unknown [Schistosoma japonicum]; 94 672 unknown [Schistosoma japonicum]; 599 1177 unknown [Schistosoma japonicum]; 336 914 unknown [Schistosoma japonicum]
CL11292.Contig3_H1	0.141755	0.15975	-0.170509	0.139878	0.454986	2	9	1.15229	0.204509	0.843236	1.57615	NO	425 1051 minus strand unknown [Schistosoma japonicum]; 300 878 unknown [Schistosoma japonicum]; 567 1145 unknown [Schistosoma japonicum]; 1110 1688 unknown [Schistosoma japonicum]; 94 672 unknown [Schistosoma japonicum]; 599 1177 unknown [Schistosoma japonicum]; 336 914 unknown [Schistosoma japonicum]
CL11292.Contig2_H1	0.141755	0.15975	-0.170509	0.139878	0.454986	2	9	1.15229	0.204509	0.843236	1.57615	NO	425 1051 minus strand unknown [Schistosoma japonicum]; 300 878 unknown [Schistosoma japonicum]; 567 1145 unknown [Schistosoma japonicum]; 1110 1688 unknown [Schistosoma japonicum]; 94 672 unknown [Schistosoma japonicum]; 599 1177 unknown [Schistosoma japonicum]; 336 914 unknown [Schistosoma japonicum]
CL11292.Contig1_H1	0.141755	0.15975	-0.170509	0.139878	0.454986	2	9	1.15229	0.204509	0.843236	1.57615	NO	425 1051 minus strand unknown [Schistosoma japonicum]; 300 878 unknown [Schistosoma japonicum]; 567 1145 unknown [Schistosoma japonicum]; 1110 1688 unknown [Schistosoma japonicum]; 94 672 unknown [Schistosoma japonicum]; 599 1177 unknown [Schistosoma japonicum]; 336 914 unknown [Schistosoma japonicum]
CL11292.Contig14_H1	0.141755	0.15975	-0.170509	0.139878	0.454986	2	9	1.15229	0.204509	0.843236	1.57615	NO	425 1051 minus strand unknown [Schistosoma japonicum]; 300 878 unknown [Schistosoma japonicum]; 567 1145 unknown [Schistosoma japonicum]; 1110 1688 unknown [Schistosoma japonicum]; 94 672 unknown [Schistosoma japonicum]; 599 1177 unknown [Schistosoma japonicum]; 336 914 unknown [Schistosoma japonicum]
CL11292.Contig13_H1	0.141755	0.15975	-0.170509	0.139878	0.454986	2	9	1.15229	0.204509	0.843236	1.57615	NO	425 1051 minus strand unknown [Schistosoma japonicum]; 300 878 unknown [Schistosoma japonicum]; 567 1145 unknown [Schistosoma japonicum]; 1110 1688 unknown [Schistosoma japonicum]; 94 672 unknown [Schistosoma japonicum]; 599 1177 unknown [Schistosoma japonicum]; 336 914 unknown [Schistosoma japonicum]
CL32374.Contig1_H1	0.138124	0.154203	-0.168905	0.138738	0.436231	3	6	1.14812	0.199271	0.844589	1.54687	NO	145 1755 Fumarate hydratase class I	aerobic [Crassostrea gigas]""
CL10790.Contig12_H1	-0.13968	0.153328	-0.439648	-0.138733	0.162357	4	7	0.869636	-0.201516	0.644263	1.17628	NO	49 819 PREDICTED: elongation factor 1-delta-like isoform 2 [Strongylocentrotus purpuratus]
CL18744.Contig3_H1	0.138883	0.125013	-0.101824	0.138014	0.388048	6	13	1.14899	0.200366	0.903188	1.4741	NO	60 1022 Major egg antigen [Crassostrea gigas]; 60 1022 Major egg antigen [Crassostrea gigas]
CL18744.Contig2_H1	0.138883	0.125013	-0.101824	0.138014	0.388048	6	13	1.14899	0.200366	0.903188	1.4741	NO	60 1022 Major egg antigen [Crassostrea gigas]; 60 1022 Major egg antigen [Crassostrea gigas]
Unigene63526_H1	0.137895	0.126197	-0.10433	0.136968	0.388419	2	32	1.14786	0.198941	0.900928	1.47465	NO	327 731 RecName: Full=Arginine kinase; Short=AK gi|439719|dbj|BAA05100.1| arginine kinase [Haliotis madaka]
CL8132.Contig9_H1	-0.139513	0.172058	-0.479556	-0.136349	0.199023	2	7	0.869782	-0.201275	0.619058	1.22021	NO	139 945 Kynurenine formamidase [Crassostrea gigas]; 145 951 Kynurenine formamidase [Crassostrea gigas]; 220 1026 Kynurenine formamidase [Crassostrea gigas]; 39 743 Kynurenine formamidase [Crassostrea gigas]; 123 929 Kynurenine formamidase [Crassostrea gigas]; 39 743 Kynurenine formamidase [Crassostrea gigas]
CL8132.Contig8_H1	-0.139513	0.172058	-0.479556	-0.136349	0.199023	2	7	0.869782	-0.201275	0.619058	1.22021	NO	139 945 Kynurenine formamidase [Crassostrea gigas]; 145 951 Kynurenine formamidase [Crassostrea gigas]; 220 1026 Kynurenine formamidase [Crassostrea gigas]; 39 743 Kynurenine formamidase [Crassostrea gigas]; 123 929 Kynurenine formamidase [Crassostrea gigas]; 39 743 Kynurenine formamidase [Crassostrea gigas]
CL8132.Contig7_H1	-0.139513	0.172058	-0.479556	-0.136349	0.199023	2	7	0.869782	-0.201275	0.619058	1.22021	NO	139 945 Kynurenine formamidase [Crassostrea gigas]; 145 951 Kynurenine formamidase [Crassostrea gigas]; 220 1026 Kynurenine formamidase [Crassostrea gigas]; 39 743 Kynurenine formamidase [Crassostrea gigas]; 123 929 Kynurenine formamidase [Crassostrea gigas]; 39 743 Kynurenine formamidase [Crassostrea gigas]
CL8132.Contig3_H1	-0.139513	0.172058	-0.479556	-0.136349	0.199023	2	7	0.869782	-0.201275	0.619058	1.22021	NO	139 945 Kynurenine formamidase [Crassostrea gigas]; 145 951 Kynurenine formamidase [Crassostrea gigas]; 220 1026 Kynurenine formamidase [Crassostrea gigas]; 39 743 Kynurenine formamidase [Crassostrea gigas]; 123 929 Kynurenine formamidase [Crassostrea gigas]; 39 743 Kynurenine formamidase [Crassostrea gigas]
CL8132.Contig2_H1	-0.139513	0.172058	-0.479556	-0.136349	0.199023	2	7	0.869782	-0.201275	0.619058	1.22021	NO	139 945 Kynurenine formamidase [Crassostrea gigas]; 145 951 Kynurenine formamidase [Crassostrea gigas]; 220 1026 Kynurenine formamidase [Crassostrea gigas]; 39 743 Kynurenine formamidase [Crassostrea gigas]; 123 929 Kynurenine formamidase [Crassostrea gigas]; 39 743 Kynurenine formamidase [Crassostrea gigas]
CL8132.Contig10_H1	-0.139513	0.172058	-0.479556	-0.136349	0.199023	2	7	0.869782	-0.201275	0.619058	1.22021	NO	139 945 Kynurenine formamidase [Crassostrea gigas]; 145 951 Kynurenine formamidase [Crassostrea gigas]; 220 1026 Kynurenine formamidase [Crassostrea gigas]; 39 743 Kynurenine formamidase [Crassostrea gigas]; 123 929 Kynurenine formamidase [Crassostrea gigas]; 39 743 Kynurenine formamidase [Crassostrea gigas]
CL4813.Contig2_H1	-0.136682	0.163523	-0.461458	-0.136158	0.182666	4	11	0.872247	-0.197191	0.630364	1.20041	NO	180 545 calreticulin precursor [Aplysia californica] gi
CL23722.Contig7_H1	0.134248	0.175303	-0.205756	0.134697	0.477774	2	3	1.14368	0.193678	0.814032	1.61248	NO	18 1613 minus strand chaperonin containing T-complex polypeptide subunit zeta [Haliotis discus hannai]; 527 2089 minus strand chaperonin containing T-complex polypeptide subunit zeta [Haliotis discus hannai]
CL23722.Contig5_H1	0.134248	0.175303	-0.205756	0.134697	0.477774	2	3	1.14368	0.193678	0.814032	1.61248	NO	18 1613 minus strand chaperonin containing T-complex polypeptide subunit zeta [Haliotis discus hannai]; 527 2089 minus strand chaperonin containing T-complex polypeptide subunit zeta [Haliotis discus hannai]
CL9071.Contig2_H1	0.134513	0.172587	-0.198496	0.134498	0.472237	3	3	1.14398	0.194061	0.819963	1.60358	NO	166 2364 Dipeptidyl-peptidase 3 [Crassostrea gigas]
CL4079.Contig7_H1	-0.130063	0.0916858	-0.311497	-0.130446	0.0487835	16	26	0.87804	-0.187641	0.73235	1.04999	NO	118 1866 Lamin Dm0 [Crassostrea gigas]
CL2792.Contig4_H1	0.130726	0.118932	-0.102981	0.129347	0.362246	7	15	1.13966	0.188598	0.902145	1.43655	NO	2156 3142 minus strand PREDICTED: hemicentin-1 [Xenopus (Silurana) tropicalis]
CL4073.Contig8_H1	0.127556	0.182506	-0.231315	0.128968	0.482379	2	2	1.13605	0.184024	0.793489	1.61992	NO	210 2201 minus strand Glycyl-tRNA synthetase [Crassostrea gigas]; 210 2201 minus strand Glycyl-tRNA synthetase [Crassostrea gigas]; 210 2201 minus strand Glycyl-tRNA synthetase [Crassostrea gigas]; 210 2201 minus strand Glycyl-tRNA synthetase [Crassostrea gigas]; 210 2201 minus strand Glycyl-tRNA synthetase [Crassostrea gigas]; 210 2201 minus strand Glycyl-tRNA synthetase [Crassostrea gigas]
CL4073.Contig7_H1	0.127556	0.182506	-0.231315	0.128968	0.482379	2	2	1.13605	0.184024	0.793489	1.61992	NO	210 2201 minus strand Glycyl-tRNA synthetase [Crassostrea gigas]; 210 2201 minus strand Glycyl-tRNA synthetase [Crassostrea gigas]; 210 2201 minus strand Glycyl-tRNA synthetase [Crassostrea gigas]; 210 2201 minus strand Glycyl-tRNA synthetase [Crassostrea gigas]; 210 2201 minus strand Glycyl-tRNA synthetase [Crassostrea gigas]; 210 2201 minus strand Glycyl-tRNA synthetase [Crassostrea gigas]
CL4073.Contig6_H1	0.127556	0.182506	-0.231315	0.128968	0.482379	2	2	1.13605	0.184024	0.793489	1.61992	NO	210 2201 minus strand Glycyl-tRNA synthetase [Crassostrea gigas]; 210 2201 minus strand Glycyl-tRNA synthetase [Crassostrea gigas]; 210 2201 minus strand Glycyl-tRNA synthetase [Crassostrea gigas]; 210 2201 minus strand Glycyl-tRNA synthetase [Crassostrea gigas]; 210 2201 minus strand Glycyl-tRNA synthetase [Crassostrea gigas]; 210 2201 minus strand Glycyl-tRNA synthetase [Crassostrea gigas]
CL4073.Contig5_H1	0.127556	0.182506	-0.231315	0.128968	0.482379	2	2	1.13605	0.184024	0.793489	1.61992	NO	210 2201 minus strand Glycyl-tRNA synthetase [Crassostrea gigas]; 210 2201 minus strand Glycyl-tRNA synthetase [Crassostrea gigas]; 210 2201 minus strand Glycyl-tRNA synthetase [Crassostrea gigas]; 210 2201 minus strand Glycyl-tRNA synthetase [Crassostrea gigas]; 210 2201 minus strand Glycyl-tRNA synthetase [Crassostrea gigas]; 210 2201 minus strand Glycyl-tRNA synthetase [Crassostrea gigas]
CL4073.Contig4_H1	0.127556	0.182506	-0.231315	0.128968	0.482379	2	2	1.13605	0.184024	0.793489	1.61992	NO	210 2201 minus strand Glycyl-tRNA synthetase [Crassostrea gigas]; 210 2201 minus strand Glycyl-tRNA synthetase [Crassostrea gigas]; 210 2201 minus strand Glycyl-tRNA synthetase [Crassostrea gigas]; 210 2201 minus strand Glycyl-tRNA synthetase [Crassostrea gigas]; 210 2201 minus strand Glycyl-tRNA synthetase [Crassostrea gigas]; 210 2201 minus strand Glycyl-tRNA synthetase [Crassostrea gigas]
CL4073.Contig3_H1	0.127556	0.182506	-0.231315	0.128968	0.482379	2	2	1.13605	0.184024	0.793489	1.61992	NO	210 2201 minus strand Glycyl-tRNA synthetase [Crassostrea gigas]; 210 2201 minus strand Glycyl-tRNA synthetase [Crassostrea gigas]; 210 2201 minus strand Glycyl-tRNA synthetase [Crassostrea gigas]; 210 2201 minus strand Glycyl-tRNA synthetase [Crassostrea gigas]; 210 2201 minus strand Glycyl-tRNA synthetase [Crassostrea gigas]; 210 2201 minus strand Glycyl-tRNA synthetase [Crassostrea gigas]
CL49248.Contig2_H1	0.128531	0.131263	-0.12875	0.128937	0.384695	4	19	1.13716	0.185431	0.879194	1.46917	NO	488 1039 Peptidyl-prolyl cis-trans isomerase B [Crassostrea gigas]; 488 1039 Peptidyl-prolyl cis-trans isomerase B [Crassostrea gigas]
CL49248.Contig1_H1	0.128531	0.131263	-0.12875	0.128937	0.384695	4	19	1.13716	0.185431	0.879194	1.46917	NO	488 1039 Peptidyl-prolyl cis-trans isomerase B [Crassostrea gigas]; 488 1039 Peptidyl-prolyl cis-trans isomerase B [Crassostrea gigas]
Unigene56987_H1	0.124218	0.123717	-0.117012	0.125895	0.364421	6	13	1.13226	0.179209	0.889574	1.43968	NO	6 650 minus strand glutathione S-transferase mu class protein [Crassostrea ariakensis]; 117 761 glutathione S-transferase mu class protein [Crassostrea ariakensis]; 122 766 glutathione S-transferase mu class protein [Crassostrea ariakensis]; 122 766 glutathione S-transferase mu class protein [Crassostrea ariakensis]
CL6887.Contig3_H1	0.124218	0.123717	-0.117012	0.125895	0.364421	6	13	1.13226	0.179209	0.889574	1.43968	NO	6 650 minus strand glutathione S-transferase mu class protein [Crassostrea ariakensis]; 117 761 glutathione S-transferase mu class protein [Crassostrea ariakensis]; 122 766 glutathione S-transferase mu class protein [Crassostrea ariakensis]; 122 766 glutathione S-transferase mu class protein [Crassostrea ariakensis]
CL6887.Contig2_H1	0.124218	0.123717	-0.117012	0.125895	0.364421	6	13	1.13226	0.179209	0.889574	1.43968	NO	6 650 minus strand glutathione S-transferase mu class protein [Crassostrea ariakensis]; 117 761 glutathione S-transferase mu class protein [Crassostrea ariakensis]; 122 766 glutathione S-transferase mu class protein [Crassostrea ariakensis]; 122 766 glutathione S-transferase mu class protein [Crassostrea ariakensis]
CL6887.Contig1_H1	0.124218	0.123717	-0.117012	0.125895	0.364421	6	13	1.13226	0.179209	0.889574	1.43968	NO	6 650 minus strand glutathione S-transferase mu class protein [Crassostrea ariakensis]; 117 761 glutathione S-transferase mu class protein [Crassostrea ariakensis]; 122 766 glutathione S-transferase mu class protein [Crassostrea ariakensis]; 122 766 glutathione S-transferase mu class protein [Crassostrea ariakensis]
Unigene53263_H1	0.126604	0.0936849	-0.0568353	0.125533	0.312109	7	48	1.13497	0.182651	0.94475	1.3663	NO	76 522 minus strand Troponin C [Crassostrea gigas]; 173 619 minus strand Troponin C [Crassostrea gigas]; 173 619 minus strand Troponin C [Crassostrea gigas]
Unigene11674_H1	0.126604	0.0936849	-0.0568353	0.125533	0.312109	7	48	1.13497	0.182651	0.94475	1.3663	NO	76 522 minus strand Troponin C [Crassostrea gigas]; 173 619 minus strand Troponin C [Crassostrea gigas]; 173 619 minus strand Troponin C [Crassostrea gigas]
CL13001.Contig4_H1	0.126604	0.0936849	-0.0568353	0.125533	0.312109	7	48	1.13497	0.182651	0.94475	1.3663	NO	76 522 minus strand Troponin C [Crassostrea gigas]; 173 619 minus strand Troponin C [Crassostrea gigas]; 173 619 minus strand Troponin C [Crassostrea gigas]
CL47466.Contig2_H1	0.125859	0.0865957	-0.0411807	0.125305	0.297099	11	307	1.13412	0.181576	0.959656	1.34595	NO	3 347 beta-actin [Meretrix meretrix]; 3 215 Actin-2 OS=Onchocerca volvulus GN=act-2b PE=3 SV=1
CL47466.Contig1_H1	0.125859	0.0865957	-0.0411807	0.125305	0.297099	11	307	1.13412	0.181576	0.959656	1.34595	NO	3 347 beta-actin [Meretrix meretrix]; 3 215 Actin-2 OS=Onchocerca volvulus GN=act-2b PE=3 SV=1
CL13014.Contig4_H1	-0.124891	0.149947	-0.42548	-0.12498	0.16705	2	8	0.882593	-0.18018	0.653456	1.18181	NO	30 536 putative mitochondrial ATP synthase [Haliotis discus discus]; 27 620 putative mitochondrial ATP synthase [Haliotis discus discus]
CL13014.Contig1_H1	-0.124891	0.149947	-0.42548	-0.12498	0.16705	2	8	0.882593	-0.18018	0.653456	1.18181	NO	30 536 putative mitochondrial ATP synthase [Haliotis discus discus]; 27 620 putative mitochondrial ATP synthase [Haliotis discus discus]
CL5924.Contig14_H1	-0.123106	0.176908	-0.47016	-0.123213	0.224261	2	3	0.88417	-0.177604	0.624902	1.2514	NO	3475 4188 minus strand Heat shock 70 kDa protein cognate	putative [Pediculus humanus corporis] gi""
CL36771.Contig2_H1	0.122368	0.157314	-0.187784	0.123202	0.43442	2	8	1.13017	0.17654	0.828794	1.54407	NO	99 3011 Eukaryotic translation initiation factor 3 subunit A [Crassostrea gigas]
CL280.Contig21_H1	0.123583	0.0823287	-0.0370298	0.123136	0.288801	12	110	1.13154	0.178292	0.963647	1.33483	NO	323 1192 cytosolic malate dehydrogenase [Lottia scabra]; 323 1192 cytosolic malate dehydrogenase [Lottia scabra]; 323 1192 cytosolic malate dehydrogenase [Lottia scabra]; 323 1192 cytosolic malate dehydrogenase [Lottia scabra]; 2474 3343 cytosolic malate dehydrogenase [Lottia scabra]; 116 1111 minus strand cytosolic malate dehydrogenase [Lottia scabra]
CL280.Contig20_H1	0.123583	0.0823287	-0.0370298	0.123136	0.288801	12	110	1.13154	0.178292	0.963647	1.33483	NO	323 1192 cytosolic malate dehydrogenase [Lottia scabra]; 323 1192 cytosolic malate dehydrogenase [Lottia scabra]; 323 1192 cytosolic malate dehydrogenase [Lottia scabra]; 323 1192 cytosolic malate dehydrogenase [Lottia scabra]; 2474 3343 cytosolic malate dehydrogenase [Lottia scabra]; 116 1111 minus strand cytosolic malate dehydrogenase [Lottia scabra]
CL280.Contig19_H1	0.123583	0.0823287	-0.0370298	0.123136	0.288801	12	110	1.13154	0.178292	0.963647	1.33483	NO	323 1192 cytosolic malate dehydrogenase [Lottia scabra]; 323 1192 cytosolic malate dehydrogenase [Lottia scabra]; 323 1192 cytosolic malate dehydrogenase [Lottia scabra]; 323 1192 cytosolic malate dehydrogenase [Lottia scabra]; 2474 3343 cytosolic malate dehydrogenase [Lottia scabra]; 116 1111 minus strand cytosolic malate dehydrogenase [Lottia scabra]
CL280.Contig18_H1	0.123583	0.0823287	-0.0370298	0.123136	0.288801	12	110	1.13154	0.178292	0.963647	1.33483	NO	323 1192 cytosolic malate dehydrogenase [Lottia scabra]; 323 1192 cytosolic malate dehydrogenase [Lottia scabra]; 323 1192 cytosolic malate dehydrogenase [Lottia scabra]; 323 1192 cytosolic malate dehydrogenase [Lottia scabra]; 2474 3343 cytosolic malate dehydrogenase [Lottia scabra]; 116 1111 minus strand cytosolic malate dehydrogenase [Lottia scabra]
CL280.Contig17_H1	0.123583	0.0823287	-0.0370298	0.123136	0.288801	12	110	1.13154	0.178292	0.963647	1.33483	NO	323 1192 cytosolic malate dehydrogenase [Lottia scabra]; 323 1192 cytosolic malate dehydrogenase [Lottia scabra]; 323 1192 cytosolic malate dehydrogenase [Lottia scabra]; 323 1192 cytosolic malate dehydrogenase [Lottia scabra]; 2474 3343 cytosolic malate dehydrogenase [Lottia scabra]; 116 1111 minus strand cytosolic malate dehydrogenase [Lottia scabra]
CL280.Contig16_H1	0.123583	0.0823287	-0.0370298	0.123136	0.288801	12	110	1.13154	0.178292	0.963647	1.33483	NO	323 1192 cytosolic malate dehydrogenase [Lottia scabra]; 323 1192 cytosolic malate dehydrogenase [Lottia scabra]; 323 1192 cytosolic malate dehydrogenase [Lottia scabra]; 323 1192 cytosolic malate dehydrogenase [Lottia scabra]; 2474 3343 cytosolic malate dehydrogenase [Lottia scabra]; 116 1111 minus strand cytosolic malate dehydrogenase [Lottia scabra]
CL18051.Contig2_H1	0.122108	0.169146	-0.212421	0.123032	0.451339	2	4	1.12988	0.176165	0.808624	1.57041	NO	26 877 Ankyrin-2 [Crassostrea gigas]
Unigene11527_H1	-0.121982	0.18431	-0.491588	-0.121489	0.237058	2	2	0.885164	-0.175983	0.611655	1.26751	NO	243 2165 minus strand Elongation factor 2 OS=Drosophila melanogaster GN=Ef2b PE=2 SV=4
CL18286.Contig3_H1	0.122693	0.150842	-0.165551	0.121274	0.422303	5	6	1.13054	0.177008	0.847427	1.52547	NO	167 2713 minus strand Major vault protein [Crassostrea gigas]
CL11289.Contig3_H1	-0.120126	0.135427	-0.385796	-0.120419	0.143822	3	12	0.886808	-0.173305	0.679909	1.15468	NO	231 902 Sodium- and chloride-dependent GABA transporter ine [Crassostrea gigas]
CL8614.Contig4_H1	0.120376	0.161971	-0.200937	0.120343	0.436089	2	6	1.12792	0.173666	0.817964	1.54665	NO	74 1243 Actin-related protein 2 [Crassostrea gigas]
CL4149.Contig1_H1	0.121212	0.153161	-0.177481	0.120333	0.421166	3	6	1.12886	0.174872	0.837377	1.52374	NO	57 752 PREDICTED: adenylate kinase 2	mitochondrial-like isoform 2 [Callithrix jacchus]""
Unigene38920_H1	0.119804	0.0804146	-0.0345267	0.120088	0.277454	12	63	1.12728	0.17284	0.966063	1.31976	NO	349 885 juvenile hormone diol kinase [Danaus plexippus]; 349 885 juvenile hormone diol kinase [Danaus plexippus]; 349 885 juvenile hormone diol kinase [Danaus plexippus]; 349 885 minus strand juvenile hormone diol kinase [Danaus plexippus]; 349 885 juvenile hormone diol kinase [Danaus plexippus]; 349 885 juvenile hormone diol kinase [Danaus plexippus]; 349 885 juvenile hormone diol kinase [Danaus…
Unigene38919_H1	0.119804	0.0804146	-0.0345267	0.120088	0.277454	12	63	1.12728	0.17284	0.966063	1.31976	NO	349 885 juvenile hormone diol kinase [Danaus plexippus]; 349 885 juvenile hormone diol kinase [Danaus plexippus]; 349 885 juvenile hormone diol kinase [Danaus plexippus]; 349 885 minus strand juvenile hormone diol kinase [Danaus plexippus]; 349 885 juvenile hormone diol kinase [Danaus plexippus]; 349 885 juvenile hormone diol kinase [Danaus plexippus]; 349 885 juvenile hormone diol kinase [Danaus…
CL7590.Contig1_H1	0.119804	0.0804146	-0.0345267	0.120088	0.277454	12	63	1.12728	0.17284	0.966063	1.31976	NO	349 885 juvenile hormone diol kinase [Danaus plexippus]; 349 885 juvenile hormone diol kinase [Danaus plexippus]; 349 885 juvenile hormone diol kinase [Danaus plexippus]; 349 885 minus strand juvenile hormone diol kinase [Danaus plexippus]; 349 885 juvenile hormone diol kinase [Danaus plexippus]; 349 885 juvenile hormone diol kinase [Danaus plexippus]; 349 885 juvenile hormone diol kinase [Danaus…
CL7590.Contig16_H1	0.119804	0.0804146	-0.0345267	0.120088	0.277454	12	63	1.12728	0.17284	0.966063	1.31976	NO	349 885 juvenile hormone diol kinase [Danaus plexippus]; 349 885 juvenile hormone diol kinase [Danaus plexippus]; 349 885 juvenile hormone diol kinase [Danaus plexippus]; 349 885 minus strand juvenile hormone diol kinase [Danaus plexippus]; 349 885 juvenile hormone diol kinase [Danaus plexippus]; 349 885 juvenile hormone diol kinase [Danaus plexippus]; 349 885 juvenile hormone diol kinase [Danaus…
CL7590.Contig15_H1	0.119804	0.0804146	-0.0345267	0.120088	0.277454	12	63	1.12728	0.17284	0.966063	1.31976	NO	349 885 juvenile hormone diol kinase [Danaus plexippus]; 349 885 juvenile hormone diol kinase [Danaus plexippus]; 349 885 juvenile hormone diol kinase [Danaus plexippus]; 349 885 minus strand juvenile hormone diol kinase [Danaus plexippus]; 349 885 juvenile hormone diol kinase [Danaus plexippus]; 349 885 juvenile hormone diol kinase [Danaus plexippus]; 349 885 juvenile hormone diol kinase [Danaus…
CL7590.Contig14_H1	0.119804	0.0804146	-0.0345267	0.120088	0.277454	12	63	1.12728	0.17284	0.966063	1.31976	NO	349 885 juvenile hormone diol kinase [Danaus plexippus]; 349 885 juvenile hormone diol kinase [Danaus plexippus]; 349 885 juvenile hormone diol kinase [Danaus plexippus]; 349 885 minus strand juvenile hormone diol kinase [Danaus plexippus]; 349 885 juvenile hormone diol kinase [Danaus plexippus]; 349 885 juvenile hormone diol kinase [Danaus plexippus]; 349 885 juvenile hormone diol kinase [Danaus…
CL7590.Contig13_H1	0.119804	0.0804146	-0.0345267	0.120088	0.277454	12	63	1.12728	0.17284	0.966063	1.31976	NO	349 885 juvenile hormone diol kinase [Danaus plexippus]; 349 885 juvenile hormone diol kinase [Danaus plexippus]; 349 885 juvenile hormone diol kinase [Danaus plexippus]; 349 885 minus strand juvenile hormone diol kinase [Danaus plexippus]; 349 885 juvenile hormone diol kinase [Danaus plexippus]; 349 885 juvenile hormone diol kinase [Danaus plexippus]; 349 885 juvenile hormone diol kinase [Danaus…
CL7590.Contig12_H1	0.119804	0.0804146	-0.0345267	0.120088	0.277454	12	63	1.12728	0.17284	0.966063	1.31976	NO	349 885 juvenile hormone diol kinase [Danaus plexippus]; 349 885 juvenile hormone diol kinase [Danaus plexippus]; 349 885 juvenile hormone diol kinase [Danaus plexippus]; 349 885 minus strand juvenile hormone diol kinase [Danaus plexippus]; 349 885 juvenile hormone diol kinase [Danaus plexippus]; 349 885 juvenile hormone diol kinase [Danaus plexippus]; 349 885 juvenile hormone diol kinase [Danaus…
CL7590.Contig11_H1	0.119804	0.0804146	-0.0345267	0.120088	0.277454	12	63	1.12728	0.17284	0.966063	1.31976	NO	349 885 juvenile hormone diol kinase [Danaus plexippus]; 349 885 juvenile hormone diol kinase [Danaus plexippus]; 349 885 juvenile hormone diol kinase [Danaus plexippus]; 349 885 minus strand juvenile hormone diol kinase [Danaus plexippus]; 349 885 juvenile hormone diol kinase [Danaus plexippus]; 349 885 juvenile hormone diol kinase [Danaus plexippus]; 349 885 juvenile hormone diol kinase [Danaus…
CL7590.Contig10_H1	0.119804	0.0804146	-0.0345267	0.120088	0.277454	12	63	1.12728	0.17284	0.966063	1.31976	NO	349 885 juvenile hormone diol kinase [Danaus plexippus]; 349 885 juvenile hormone diol kinase [Danaus plexippus]; 349 885 juvenile hormone diol kinase [Danaus plexippus]; 349 885 minus strand juvenile hormone diol kinase [Danaus plexippus]; 349 885 juvenile hormone diol kinase [Danaus plexippus]; 349 885 juvenile hormone diol kinase [Danaus plexippus]; 349 885 juvenile hormone diol kinase [Danaus…
CL47586.Contig9_H1	0.121948	0.1635	-0.196115	0.119151	0.444865	2	5	1.12969	0.175933	0.821918	1.56028	NO	7948 8541 Collagen alpha-3(VI) chain [Crassostrea gigas]
Unigene11449_H1	0.1189	0.156308	-0.186486	0.118569	0.423505	5	5	1.12626	0.171536	0.82987	1.52731	NO	313 2763 NCAM-related cell adhesion molecule precursor [Aplysia californica] gi
CL43006.Contig13_H1	0.119074	0.135017	-0.141629	0.118517	0.388842	2	27	1.12645	0.171787	0.867943	1.47527	NO	386 799 minus strand Myosin regulatory light chain LC-2	mantle muscle OS=Todarodes pacificus PE=1 SV=1; 656 1057 minus strand myosin regulatory light chain [Fasciola hepatica]""
CL43006.Contig11_H1	0.119074	0.135017	-0.141629	0.118517	0.388842	2	27	1.12645	0.171787	0.867943	1.47527	NO	386 799 minus strand Myosin regulatory light chain LC-2	mantle muscle OS=Todarodes pacificus PE=1 SV=1; 656 1057 minus strand myosin regulatory light chain [Fasciola hepatica]""
CL10046.Contig8_H1	-0.117245	0.148477	-0.406585	-0.116944	0.175085	5	6	0.889367	-0.169149	0.665921	1.19135	NO	260 1597 isocitrate dehydrogenase [Mytilus galloprovincialis]; 260 1597 isocitrate dehydrogenase [Mytilus galloprovincialis]; 260 1597 isocitrate dehydrogenase [Mytilus galloprovincialis]
CL10046.Contig7_H1	-0.117245	0.148477	-0.406585	-0.116944	0.175085	5	6	0.889367	-0.169149	0.665921	1.19135	NO	260 1597 isocitrate dehydrogenase [Mytilus galloprovincialis]; 260 1597 isocitrate dehydrogenase [Mytilus galloprovincialis]; 260 1597 isocitrate dehydrogenase [Mytilus galloprovincialis]
CL10046.Contig6_H1	-0.117245	0.148477	-0.406585	-0.116944	0.175085	5	6	0.889367	-0.169149	0.665921	1.19135	NO	260 1597 isocitrate dehydrogenase [Mytilus galloprovincialis]; 260 1597 isocitrate dehydrogenase [Mytilus galloprovincialis]; 260 1597 isocitrate dehydrogenase [Mytilus galloprovincialis]
CL7666.Contig9_H1	0.116864	0.121401	-0.120223	0.116086	0.354424	5	16	1.12397	0.168599	0.886722	1.42536	NO	276 659 Fatty acid-binding protein	adipocyte [Crassostrea gigas]; 426 809 Fatty acid-binding protein	adipocyte [Crassostrea gigas]; 277 660 Fatty acid-binding protein	adipocyte [Crassostrea gigas]; 283 666 Fatty acid-binding protein	adipocyte [Crassostrea gigas]; 270 653 Fatty acid-binding protein	adipocyte [Crassostrea gigas]; 283 666 Fatty acid-binding protein	adipocyte [Crassostrea gigas]; 258 641 Fatty acid-binding protein	adipocyte [Crassostrea gigas]; 427 810 Fatty acid-binding protein	adipocyte [Crassostrea gigas]; 277 660 Fatty acid-binding protein	adipocyte [Crassostrea gigas]""
CL7666.Contig8_H1	0.116864	0.121401	-0.120223	0.116086	0.354424	5	16	1.12397	0.168599	0.886722	1.42536	NO	276 659 Fatty acid-binding protein	adipocyte [Crassostrea gigas]; 426 809 Fatty acid-binding protein	adipocyte [Crassostrea gigas]; 277 660 Fatty acid-binding protein	adipocyte [Crassostrea gigas]; 283 666 Fatty acid-binding protein	adipocyte [Crassostrea gigas]; 270 653 Fatty acid-binding protein	adipocyte [Crassostrea gigas]; 283 666 Fatty acid-binding protein	adipocyte [Crassostrea gigas]; 258 641 Fatty acid-binding protein	adipocyte [Crassostrea gigas]; 427 810 Fatty acid-binding protein	adipocyte [Crassostrea gigas]; 277 660 Fatty acid-binding protein	adipocyte [Crassostrea gigas]""
CL7666.Contig7_H1	0.116864	0.121401	-0.120223	0.116086	0.354424	5	16	1.12397	0.168599	0.886722	1.42536	NO	276 659 Fatty acid-binding protein	adipocyte [Crassostrea gigas]; 426 809 Fatty acid-binding protein	adipocyte [Crassostrea gigas]; 277 660 Fatty acid-binding protein	adipocyte [Crassostrea gigas]; 283 666 Fatty acid-binding protein	adipocyte [Crassostrea gigas]; 270 653 Fatty acid-binding protein	adipocyte [Crassostrea gigas]; 283 666 Fatty acid-binding protein	adipocyte [Crassostrea gigas]; 258 641 Fatty acid-binding protein	adipocyte [Crassostrea gigas]; 427 810 Fatty acid-binding protein	adipocyte [Crassostrea gigas]; 277 660 Fatty acid-binding protein	adipocyte [Crassostrea gigas]""
CL7666.Contig6_H1	0.116864	0.121401	-0.120223	0.116086	0.354424	5	16	1.12397	0.168599	0.886722	1.42536	NO	276 659 Fatty acid-binding protein	adipocyte [Crassostrea gigas]; 426 809 Fatty acid-binding protein	adipocyte [Crassostrea gigas]; 277 660 Fatty acid-binding protein	adipocyte [Crassostrea gigas]; 283 666 Fatty acid-binding protein	adipocyte [Crassostrea gigas]; 270 653 Fatty acid-binding protein	adipocyte [Crassostrea gigas]; 283 666 Fatty acid-binding protein	adipocyte [Crassostrea gigas]; 258 641 Fatty acid-binding protein	adipocyte [Crassostrea gigas]; 427 810 Fatty acid-binding protein	adipocyte [Crassostrea gigas]; 277 660 Fatty acid-binding protein	adipocyte [Crassostrea gigas]""
CL7666.Contig5_H1	0.116864	0.121401	-0.120223	0.116086	0.354424	5	16	1.12397	0.168599	0.886722	1.42536	NO	276 659 Fatty acid-binding protein	adipocyte [Crassostrea gigas]; 426 809 Fatty acid-binding protein	adipocyte [Crassostrea gigas]; 277 660 Fatty acid-binding protein	adipocyte [Crassostrea gigas]; 283 666 Fatty acid-binding protein	adipocyte [Crassostrea gigas]; 270 653 Fatty acid-binding protein	adipocyte [Crassostrea gigas]; 283 666 Fatty acid-binding protein	adipocyte [Crassostrea gigas]; 258 641 Fatty acid-binding protein	adipocyte [Crassostrea gigas]; 427 810 Fatty acid-binding protein	adipocyte [Crassostrea gigas]; 277 660 Fatty acid-binding protein	adipocyte [Crassostrea gigas]""
CL7666.Contig4_H1	0.116864	0.121401	-0.120223	0.116086	0.354424	5	16	1.12397	0.168599	0.886722	1.42536	NO	276 659 Fatty acid-binding protein	adipocyte [Crassostrea gigas]; 426 809 Fatty acid-binding protein	adipocyte [Crassostrea gigas]; 277 660 Fatty acid-binding protein	adipocyte [Crassostrea gigas]; 283 666 Fatty acid-binding protein	adipocyte [Crassostrea gigas]; 270 653 Fatty acid-binding protein	adipocyte [Crassostrea gigas]; 283 666 Fatty acid-binding protein	adipocyte [Crassostrea gigas]; 258 641 Fatty acid-binding protein	adipocyte [Crassostrea gigas]; 427 810 Fatty acid-binding protein	adipocyte [Crassostrea gigas]; 277 660 Fatty acid-binding protein	adipocyte [Crassostrea gigas]""
CL7666.Contig3_H1	0.116864	0.121401	-0.120223	0.116086	0.354424	5	16	1.12397	0.168599	0.886722	1.42536	NO	276 659 Fatty acid-binding protein	adipocyte [Crassostrea gigas]; 426 809 Fatty acid-binding protein	adipocyte [Crassostrea gigas]; 277 660 Fatty acid-binding protein	adipocyte [Crassostrea gigas]; 283 666 Fatty acid-binding protein	adipocyte [Crassostrea gigas]; 270 653 Fatty acid-binding protein	adipocyte [Crassostrea gigas]; 283 666 Fatty acid-binding protein	adipocyte [Crassostrea gigas]; 258 641 Fatty acid-binding protein	adipocyte [Crassostrea gigas]; 427 810 Fatty acid-binding protein	adipocyte [Crassostrea gigas]; 277 660 Fatty acid-binding protein	adipocyte [Crassostrea gigas]""
CL7666.Contig11_H1	0.116864	0.121401	-0.120223	0.116086	0.354424	5	16	1.12397	0.168599	0.886722	1.42536	NO	276 659 Fatty acid-binding protein	adipocyte [Crassostrea gigas]; 426 809 Fatty acid-binding protein	adipocyte [Crassostrea gigas]; 277 660 Fatty acid-binding protein	adipocyte [Crassostrea gigas]; 283 666 Fatty acid-binding protein	adipocyte [Crassostrea gigas]; 270 653 Fatty acid-binding protein	adipocyte [Crassostrea gigas]; 283 666 Fatty acid-binding protein	adipocyte [Crassostrea gigas]; 258 641 Fatty acid-binding protein	adipocyte [Crassostrea gigas]; 427 810 Fatty acid-binding protein	adipocyte [Crassostrea gigas]; 277 660 Fatty acid-binding protein	adipocyte [Crassostrea gigas]""
CL7666.Contig10_H1	0.116864	0.121401	-0.120223	0.116086	0.354424	5	16	1.12397	0.168599	0.886722	1.42536	NO	276 659 Fatty acid-binding protein	adipocyte [Crassostrea gigas]; 426 809 Fatty acid-binding protein	adipocyte [Crassostrea gigas]; 277 660 Fatty acid-binding protein	adipocyte [Crassostrea gigas]; 283 666 Fatty acid-binding protein	adipocyte [Crassostrea gigas]; 270 653 Fatty acid-binding protein	adipocyte [Crassostrea gigas]; 283 666 Fatty acid-binding protein	adipocyte [Crassostrea gigas]; 258 641 Fatty acid-binding protein	adipocyte [Crassostrea gigas]; 427 810 Fatty acid-binding protein	adipocyte [Crassostrea gigas]; 277 660 Fatty acid-binding protein	adipocyte [Crassostrea gigas]""
Unigene58195_H1	0.115794	0.167819	-0.214603	0.115742	0.443469	2	4	1.12276	0.167056	0.806862	1.5581	NO	3 239 minus strand alcohol dehydrogenase class 3 [Branchiostoma lanceolatum]
CL24300.Contig9_H1	0.11468	0.167094	-0.210342	0.114323	0.444978	2	4	1.12151	0.165448	0.810307	1.56046	NO	457 1842 Basement membrane-specific heparan sulfate proteoglycan core protein [Crassostrea gigas]; 457 1842 Basement membrane-specific heparan sulfate proteoglycan core protein [Crassostrea gigas]
CL24300.Contig10_H1	0.11468	0.167094	-0.210342	0.114323	0.444978	2	4	1.12151	0.165448	0.810307	1.56046	NO	457 1842 Basement membrane-specific heparan sulfate proteoglycan core protein [Crassostrea gigas]; 457 1842 Basement membrane-specific heparan sulfate proteoglycan core protein [Crassostrea gigas]
CL1888.Contig9_H1	-0.115848	0.182113	-0.473687	-0.113903	0.238048	2	3	0.89061	-0.167133	0.622702	1.26877	NO	101 1693 CALNUC [Spodoptera frugiperda]; 141 1325 Nucleobindin-2 [Crassostrea gigas]
CL1888.Contig6_H1	-0.115848	0.182113	-0.473687	-0.113903	0.238048	2	3	0.89061	-0.167133	0.622702	1.26877	NO	101 1693 CALNUC [Spodoptera frugiperda]; 141 1325 Nucleobindin-2 [Crassostrea gigas]
CL5340.Contig13_H1	0.111052	0.107041	-0.0958009	0.110756	0.317198	10	27	1.11745	0.160214	0.908645	1.37328	NO	174 1649 minus strand Collagen alpha-1(XII) chain [Crassostrea gigas]; 135 1610 Collagen alpha-1(XII) chain [Crassostrea gigas]
CL5340.Contig11_H1	0.111052	0.107041	-0.0958009	0.110756	0.317198	10	27	1.11745	0.160214	0.908645	1.37328	NO	174 1649 minus strand Collagen alpha-1(XII) chain [Crassostrea gigas]; 135 1610 Collagen alpha-1(XII) chain [Crassostrea gigas]
CL42412.Contig1_H1	0.111913	0.172942	-0.224369	0.110156	0.451116	3	3	1.11842	0.161456	0.799021	1.57006	NO	85 1011 unnamed protein product [Mus musculus]
CL48470.Contig6_H1	0.110051	0.160137	-0.200516	0.110128	0.428878	2	6	1.11634	0.158771	0.818308	1.53553	NO	181 477 minus strand Zgc:56530 [Danio rerio]; 185 481 minus strand Zgc:56530 [Danio rerio]
CL27088.Contig2_H1	0.110051	0.160137	-0.200516	0.110128	0.428878	2	6	1.11634	0.158771	0.818308	1.53553	NO	181 477 minus strand Zgc:56530 [Danio rerio]; 185 481 minus strand Zgc:56530 [Danio rerio]
CL280.Contig16_H1	0.110226	0.0685496	-0.0243905	0.109726	0.243706	18	130	1.11653	0.159022	0.975905	1.27597	NO	116 1111 minus strand cytosolic malate dehydrogenase [Lottia scabra]
CL10426.Contig13_H1	-0.10897	0.138635	-0.38367	-0.109272	0.161617	3	11	0.896758	-0.15721	0.681356	1.17541	NO	811 1407 minus strand mitochondrial malate dehydrogenase 2 [Eospalax baileyi]
CL31420.Contig4_H1	0.109228	0.129283	-0.145672	0.108691	0.360541	2	28	1.11542	0.157583	0.864441	1.4341	NO	2 475 unnamed protein product [Tetraodon nigroviridis]
CL29849.Contig5_H1	0.10942	0.185512	-0.250643	0.108518	0.479153	2	3	1.11563	0.15786	0.778301	1.61471	NO	606 1730 UDP-glucuronosyltransferase 2C1 precursor [Oryctolagus cuniculus]
CL2221.Contig1_H1	0.108377	0.165285	-0.22068	0.10835	0.433115	3	4	1.11447	0.156355	0.801973	1.54205	NO	85 633 hypothetical protein [Amblyomma maculatum]
CL30719.Contig3_H1	0.108948	0.125464	-0.133702	0.108256	0.354747	7	12	1.1151	0.157178	0.874851	1.42582	NO	151 1449 rab GDP-dissociation inhibitor [Branchiostoma belcheri]
CL18049.Contig7_H1	-0.109857	0.183794	-0.470069	-0.107503	0.250505	2	2	0.895962	-0.15849	0.624959	1.28467	NO	4 243 40S ribosomal protein S13 OS=Caenorhabditis elegans GN=rps-13 PE=2 SV=2; 4 243 40S ribosomal protein S13 OS=Caenorhabditis elegans GN=rps-13 PE=2 SV=2; 1 252 40S ribosomal protein S13 OS=Xenopus laevis GN=rps13 PE=3 SV=2; 1 213 40S ribosomal protein S13 OS=Xenopus laevis GN=rps13 PE=3 SV=2
CL18049.Contig4_H1	-0.109857	0.183794	-0.470069	-0.107503	0.250505	2	2	0.895962	-0.15849	0.624959	1.28467	NO	4 243 40S ribosomal protein S13 OS=Caenorhabditis elegans GN=rps-13 PE=2 SV=2; 4 243 40S ribosomal protein S13 OS=Caenorhabditis elegans GN=rps-13 PE=2 SV=2; 1 252 40S ribosomal protein S13 OS=Xenopus laevis GN=rps13 PE=3 SV=2; 1 213 40S ribosomal protein S13 OS=Xenopus laevis GN=rps13 PE=3 SV=2
CL18049.Contig3_H1	-0.109857	0.183794	-0.470069	-0.107503	0.250505	2	2	0.895962	-0.15849	0.624959	1.28467	NO	4 243 40S ribosomal protein S13 OS=Caenorhabditis elegans GN=rps-13 PE=2 SV=2; 4 243 40S ribosomal protein S13 OS=Caenorhabditis elegans GN=rps-13 PE=2 SV=2; 1 252 40S ribosomal protein S13 OS=Xenopus laevis GN=rps13 PE=3 SV=2; 1 213 40S ribosomal protein S13 OS=Xenopus laevis GN=rps13 PE=3 SV=2
CL18049.Contig2_H1	-0.109857	0.183794	-0.470069	-0.107503	0.250505	2	2	0.895962	-0.15849	0.624959	1.28467	NO	4 243 40S ribosomal protein S13 OS=Caenorhabditis elegans GN=rps-13 PE=2 SV=2; 4 243 40S ribosomal protein S13 OS=Caenorhabditis elegans GN=rps-13 PE=2 SV=2; 1 252 40S ribosomal protein S13 OS=Xenopus laevis GN=rps13 PE=3 SV=2; 1 213 40S ribosomal protein S13 OS=Xenopus laevis GN=rps13 PE=3 SV=2
CL19285.Contig21_H1	-0.105031	0.149408	-0.400619	-0.105349	0.184754	4	7	0.900296	-0.151528	0.669906	1.20292	NO	252 848 sigma class glutathione-s-transferase 2 [Haliotis discus discus]
CL18015.Contig14_H1	0.104839	0.184108	-0.260225	0.104708	0.468017	2	2	1.11053	0.151251	0.770878	1.59682	NO	28 1104 minus strand Pyruvate dehydrogenase E1 component subunit beta	mitochondrial [Crassostrea gigas]""
CL22280.Contig3_H1	0.104876	0.139209	-0.168086	0.104443	0.381902	4	9	1.11057	0.151304	0.845281	1.46507	NO	111 530 minus strand Nucleoside diphosphate kinase B OS=Homo sapiens GN=NME2 PE=1 SV=1
CL26073.Contig5_H1	-0.103926	0.162873	-0.418817	-0.103751	0.217618	4	4	0.901292	-0.149934	0.657825	1.24311	NO	1 1887 Pyruvate carboxylase	mitochondrial [Crassostrea gigas]""
Unigene57645_H1	-0.103013	0.183256	-0.456923	-0.103724	0.257263	2	3	0.902115	-0.148617	0.633229	1.29339	NO	552 1499 minus strand uncharacterized protein LOC100158466 [Xenopus (Silurana) tropicalis] gi
CL47507.Contig2_H1	0.102484	0.130832	-0.155145	0.103369	0.358017	5	18	1.10792	0.147854	0.856291	1.43049	NO	2 256 Polyubiquitin (Fragment) OS=Xenopus laevis PE=1 SV=2; 20 388 large subunit ribosomal protein L40e [Clonorchis sinensis]
CL39010.Contig1_H1	0.102484	0.130832	-0.155145	0.103369	0.358017	5	18	1.10792	0.147854	0.856291	1.43049	NO	2 256 Polyubiquitin (Fragment) OS=Xenopus laevis PE=1 SV=2; 20 388 large subunit ribosomal protein L40e [Clonorchis sinensis]
CL46983.Contig2_H1	-0.101544	0.154061	-0.409283	-0.10244	0.200404	2	9	0.903441	-0.146497	0.664126	1.2219	NO	161 301 Heat shock protein beta-6 OS=Mus musculus GN=Hspb6 PE=1 SV=1; 167 310 Heat shock protein beta-1 OS=Canis familiaris GN=HSPB1 PE=2 SV=1
CL46983.Contig1_H1	-0.101544	0.154061	-0.409283	-0.10244	0.200404	2	9	0.903441	-0.146497	0.664126	1.2219	NO	161 301 Heat shock protein beta-6 OS=Mus musculus GN=Hspb6 PE=1 SV=1; 167 310 Heat shock protein beta-1 OS=Canis familiaris GN=HSPB1 PE=2 SV=1
Unigene62170_H1	-0.101065	0.149629	-0.390123	-0.102065	0.191697	5	6	0.903874	-0.145806	0.676974	1.2113	NO	2041 3315 minus strand Myosin-10 OS=Mus musculus GN=Myh10 PE=1 SV=2; 2041 3345 minus strand Myosin heavy chain	non-muscle OS=Drosophila melanogaster GN=zip PE=1 SV=2; 2041 3351 minus strand Myosin-10 OS=Mus musculus GN=Myh10 PE=1 SV=2""
Unigene62168_H1	-0.101065	0.149629	-0.390123	-0.102065	0.191697	5	6	0.903874	-0.145806	0.676974	1.2113	NO	2041 3315 minus strand Myosin-10 OS=Mus musculus GN=Myh10 PE=1 SV=2; 2041 3345 minus strand Myosin heavy chain	non-muscle OS=Drosophila melanogaster GN=zip PE=1 SV=2; 2041 3351 minus strand Myosin-10 OS=Mus musculus GN=Myh10 PE=1 SV=2""
Unigene62165_H1	-0.101065	0.149629	-0.390123	-0.102065	0.191697	5	6	0.903874	-0.145806	0.676974	1.2113	NO	2041 3315 minus strand Myosin-10 OS=Mus musculus GN=Myh10 PE=1 SV=2; 2041 3345 minus strand Myosin heavy chain	non-muscle OS=Drosophila melanogaster GN=zip PE=1 SV=2; 2041 3351 minus strand Myosin-10 OS=Mus musculus GN=Myh10 PE=1 SV=2""
CL49248.Contig4_H1	-0.100922	0.13986	-0.377028	-0.101899	0.173974	4	19	0.904004	-0.1456	0.685897	1.19002	NO	697 954 minus strand Peptidyl-prolyl cis-trans isomerase B [Crassostrea gigas]; 614 877 Peptidyl-prolyl cis-trans isomerase B [Crassostrea gigas]
CL49248.Contig3_H1	-0.100922	0.13986	-0.377028	-0.101899	0.173974	4	19	0.904004	-0.1456	0.685897	1.19002	NO	697 954 minus strand Peptidyl-prolyl cis-trans isomerase B [Crassostrea gigas]; 614 877 Peptidyl-prolyl cis-trans isomerase B [Crassostrea gigas]
Unigene56691_H1	-0.101905	0.148948	-0.399482	-0.10164	0.191414	2	9	0.903116	-0.147017	0.670667	1.21096	NO	507 1277 alpha tubulin [Notothenia coriiceps]
Unigene48935_H1	-0.102476	0.121205	-0.344232	-0.101333	0.131564	6	17	0.9026	-0.147842	0.708765	1.14061	NO	87 1454 hypothetical protein BRAFLDRAFT_287788 [Branchiostoma floridae] gi; 117 1469 hypothetical protein BRAFLDRAFT_287788 [Branchiostoma floridae] gi; 117 1469 hypothetical protein BRAFLDRAFT_287788 [Branchiostoma floridae] gi
Unigene21344_H1	-0.102476	0.121205	-0.344232	-0.101333	0.131564	6	17	0.9026	-0.147842	0.708765	1.14061	NO	87 1454 hypothetical protein BRAFLDRAFT_287788 [Branchiostoma floridae] gi; 117 1469 hypothetical protein BRAFLDRAFT_287788 [Branchiostoma floridae] gi; 117 1469 hypothetical protein BRAFLDRAFT_287788 [Branchiostoma floridae] gi
CL945.Contig6_H1	-0.102476	0.121205	-0.344232	-0.101333	0.131564	6	17	0.9026	-0.147842	0.708765	1.14061	NO	87 1454 hypothetical protein BRAFLDRAFT_287788 [Branchiostoma floridae] gi; 117 1469 hypothetical protein BRAFLDRAFT_287788 [Branchiostoma floridae] gi; 117 1469 hypothetical protein BRAFLDRAFT_287788 [Branchiostoma floridae] gi
CL3944.Contig7_H1	0.103168	0.165451	-0.213926	0.101165	0.430215	3	4	1.10868	0.148839	0.807408	1.53759	NO	1144 1956 minus strand Retinol dehydrogenase 12	partial [Crassostrea gigas]""
CL15539.Contig2_H1	0.0968331	0.127979	-0.156302	0.0979444	0.348647	5	12	1.10168	0.139701	0.855301	1.41715	NO	718 1155 Annexin A7 [Crassostrea gigas]
CL13506.Contig5_H1	0.0948833	0.0998754	-0.100061	0.0954622	0.289395	13	24	1.09953	0.136888	0.904782	1.33562	NO	203 1942 ezrin/radixin/moesin [Aplysia californica] gi; 243 1982 minus strand ezrin/radixin/moesin [Aplysia californica] gi
CL13506.Contig4_H1	0.0948833	0.0998754	-0.100061	0.0954622	0.289395	13	24	1.09953	0.136888	0.904782	1.33562	NO	203 1942 ezrin/radixin/moesin [Aplysia californica] gi; 243 1982 minus strand ezrin/radixin/moesin [Aplysia californica] gi
CL11519.Contig5_H1	-0.0914888	0.185063	-0.449444	-0.0941693	0.271287	2	4	0.912572	-0.13199	0.637982	1.31165	NO	816 1211 H2 [Haliotis tuberculata]
CL34536.Contig3_H1	0.0927863	0.151137	-0.20182	0.0931513	0.387647	4	6	1.09723	0.133862	0.817242	1.47351	NO	104 445 minus strand macrophage migration inhibitory factor [Ascaris suum]
Unigene65787_H1	-0.0927429	0.0795645	-0.245164	-0.0929662	0.0631891	10	104	0.911428	-0.1338	0.782576	1.06523	NO	527 1321 minus strand troponin T [Mizuhopecten yessoensis]; 305 1099 minus strand troponin T [Mizuhopecten yessoensis]; 305 1099 minus strand troponin T [Mizuhopecten yessoensis]
CL2214.Contig4_H1	-0.0927429	0.0795645	-0.245164	-0.0929662	0.0631891	10	104	0.911428	-0.1338	0.782576	1.06523	NO	527 1321 minus strand troponin T [Mizuhopecten yessoensis]; 305 1099 minus strand troponin T [Mizuhopecten yessoensis]; 305 1099 minus strand troponin T [Mizuhopecten yessoensis]
CL2214.Contig3_H1	-0.0927429	0.0795645	-0.245164	-0.0929662	0.0631891	10	104	0.911428	-0.1338	0.782576	1.06523	NO	527 1321 minus strand troponin T [Mizuhopecten yessoensis]; 305 1099 minus strand troponin T [Mizuhopecten yessoensis]; 305 1099 minus strand troponin T [Mizuhopecten yessoensis]
CL1500.Contig1_H1	-0.0940246	0.176302	-0.440561	-0.0923012	0.246259	2	3	0.91026	-0.135649	0.643675	1.27923	NO	156 1106 ELAV 2-like protein [Aplysia californica] gi
CL7510.Contig3_H1	0.0915413	0.0782319	-0.0636118	0.0921391	0.245482	13	63	1.09586	0.132066	0.938369	1.27824	NO	448 1626 matrilin [Biomphalaria glabrata]
CL27196.Contig3_H1	0.0905547	0.166903	-0.237494	0.0920611	0.417604	2	4	1.09478	0.130643	0.788602	1.51832	NO	223 423 ADPATP carrier protein; K05863 solute carrier family 25 (mitochondrial adenine nucleotide translocator)	member 4/5/6/31""
CL36715.Contig1_H1	0.0921202	0.187361	-0.271722	0.0919187	0.458888	2	2	1.0965	0.132901	0.762066	1.58231	NO	165 635 hypothetical protein CGI_10007639 [Crassostrea gigas]
Unigene64051_H1	0.092441	0.185047	-0.267627	0.0919014	0.454291	2	3	1.09685	0.133364	0.765193	1.57506	NO	249 1271 N(G)	N(G)-dimethylarginine dimethylaminohydrolase 1 [Crassostrea gigas]""
CL49577.Contig2_H1	0.087626	0.184039	-0.27763	0.0915731	0.443774	2	3	1.09158	0.126418	0.757577	1.55858	NO	290 2458 Putative beta-D-xylosidase 5 [Crassostrea gigas]; 299 2428 Putative beta-D-xylosidase 2 [Crassostrea gigas]
CL1594.Contig5_H1	0.087626	0.184039	-0.27763	0.0915731	0.443774	2	3	1.09158	0.126418	0.757577	1.55858	NO	290 2458 Putative beta-D-xylosidase 5 [Crassostrea gigas]; 299 2428 Putative beta-D-xylosidase 2 [Crassostrea gigas]
Unigene26547_H1	0.0900958	0.127049	-0.159777	0.0907558	0.335743	3	18	1.09428	0.129981	0.852334	1.39898	NO	7073 7339 minus strand Collagen alpha-3(VI) chain [Crassostrea gigas]
CL3567.Contig6_H1	0.0914171	0.185515	-0.274577	0.0904154	0.453494	2	2	1.09573	0.131887	0.759893	1.5738	NO	356 619 PREDICTED: hypothetical protein LOC100698726 [Oreochromis niloticus]
CL43455.Contig3_H1	-0.0897246	0.14072	-0.371014	-0.0888075	0.182201	2	43	0.914183	-0.129445	0.690034	1.19986	NO	628 1140 paramyosin [Haliotis discus discus]
CL3160.Contig12_H1	0.0876044	0.143268	-0.192316	0.0885888	0.373083	3	11	1.09156	0.126386	0.825046	1.4522	NO	462 671 enhancer protein [Homo sapiens]
CL36.Contig2_H1	0.087331	0.10204	-0.115435	0.0880299	0.285214	3	176	1.09126	0.125992	0.890978	1.33005	NO	431 880 Myosin essential light chain	striated adductor muscle OS=Aequipecten irradians PE=1 SV=2""
CL15539.Contig3_H1	0.0878655	0.159302	-0.229494	0.0878906	0.402701	3	5	1.09184	0.126763	0.794936	1.49586	NO	247 726 Annexin A7 [Crassostrea gigas]; 286 675 Annexin A7 [Crassostrea gigas]
CL15539.Contig1_H1	0.0878655	0.159302	-0.229494	0.0878906	0.402701	3	5	1.09184	0.126763	0.794936	1.49586	NO	247 726 Annexin A7 [Crassostrea gigas]; 286 675 Annexin A7 [Crassostrea gigas]
Unigene7664_H1	0.0873759	0.108124	-0.121931	0.087831	0.300925	6	23	1.09131	0.126057	0.885209	1.35111	NO	680 991 minus strand PDZ and LIM domain protein 1 [Crassostrea gigas]; 553 864 minus strand PDZ and LIM domain protein 1 [Crassostrea gigas]
Unigene7663_H1	0.0873759	0.108124	-0.121931	0.087831	0.300925	6	23	1.09131	0.126057	0.885209	1.35111	NO	680 991 minus strand PDZ and LIM domain protein 1 [Crassostrea gigas]; 553 864 minus strand PDZ and LIM domain protein 1 [Crassostrea gigas]
Unigene36706_H1	-0.0881144	0.162556	-0.40569	-0.0874148	0.228687	3	4	0.915656	-0.127122	0.666517	1.25695	NO	8 271 minus strand Laminin subunit gamma-1 [Crassostrea gigas]
CL49594.Contig2_H1	0.0861425	0.054581	-0.0211336	0.0858607	0.193316	23	297	1.08996	0.124277	0.979088	1.21327	NO	3591 4526 minus strand myosin heavy chain cardiac muscle specific isoform 1 [Argopecten irradians]
CL2195.Contig1_H1	-0.0873492	0.120342	-0.324468	-0.0856615	0.148223	6	16	0.916357	-0.126018	0.722912	1.15977	NO	3195 3968 Spectrin alpha chain	putative [Pediculus humanus corporis] gi""
CL30203.Contig3_H1	-0.0842594	0.0726818	-0.225119	-0.0847312	0.0597125	11	138	0.919193	-0.121561	0.798421	1.06153	NO	484 1104 Calponin-2 [Crassostrea gigas]; 309 938 Calponin-2 [Crassostrea gigas]
CL21394.Contig2_H1	-0.0842594	0.0726818	-0.225119	-0.0847312	0.0597125	11	138	0.919193	-0.121561	0.798421	1.06153	NO	484 1104 Calponin-2 [Crassostrea gigas]; 309 938 Calponin-2 [Crassostrea gigas]
Unigene47320_H1	0.0846276	0.184247	-0.277712	0.0845467	0.44209	2	3	1.08831	0.122092	0.757515	1.55596	NO	118 513 Protein CAL-5 [Caenorhabditis elegans] gi
CL25149.Contig1_H1	-0.081752	0.174826	-0.41909	-0.0837886	0.263459	2	3	0.9215	-0.117943	0.657645	1.30142	NO	103 981 PREDICTED: ATP synthase	H+ transporting	mitochondrial F1 complex	gamma subunit isoform H (heart)-like [Saccoglossus kowalevskii]""
CL47322.Contig4_H1	-0.0835502	0.0878473	-0.256791	-0.0837735	0.0870201	14	42	0.919845	-0.120537	0.77353	1.09092	NO	134 2047 PREDICTED: succinate dehydrogenase [ubiquinone] flavoprotein subunit	mitochondrial-like isoform 3	partial [Strongylocentrotus purpuratus]; 134 2047 PREDICTED: succinate dehydrogenase [ubiquinone] flavoprotein subunit	mitochondrial-like isoform 3	partial [Strongylocentrotus purpuratus]; 134 2047 PREDICTED: succinate dehydrogenase [ubiquinone] flavoprotein subunit	mitochondrial-like isoform 3	partial [Strongylocentrotus purpuratus]""
CL47322.Contig3_H1	-0.0835502	0.0878473	-0.256791	-0.0837735	0.0870201	14	42	0.919845	-0.120537	0.77353	1.09092	NO	134 2047 PREDICTED: succinate dehydrogenase [ubiquinone] flavoprotein subunit	mitochondrial-like isoform 3	partial [Strongylocentrotus purpuratus]; 134 2047 PREDICTED: succinate dehydrogenase [ubiquinone] flavoprotein subunit	mitochondrial-like isoform 3	partial [Strongylocentrotus purpuratus]; 134 2047 PREDICTED: succinate dehydrogenase [ubiquinone] flavoprotein subunit	mitochondrial-like isoform 3	partial [Strongylocentrotus purpuratus]""
CL47322.Contig2_H1	-0.0835502	0.0878473	-0.256791	-0.0837735	0.0870201	14	42	0.919845	-0.120537	0.77353	1.09092	NO	134 2047 PREDICTED: succinate dehydrogenase [ubiquinone] flavoprotein subunit	mitochondrial-like isoform 3	partial [Strongylocentrotus purpuratus]; 134 2047 PREDICTED: succinate dehydrogenase [ubiquinone] flavoprotein subunit	mitochondrial-like isoform 3	partial [Strongylocentrotus purpuratus]; 134 2047 PREDICTED: succinate dehydrogenase [ubiquinone] flavoprotein subunit	mitochondrial-like isoform 3	partial [Strongylocentrotus purpuratus]""
CL26274.Contig1_H1	-0.0845818	0.0917713	-0.266943	-0.0834163	0.0959065	11	40	0.918896	-0.122026	0.765717	1.10066	NO	496 2151 NADP-dependent malic enzyme [Crassostrea gigas]
CL39200.Contig1_H1	0.0833965	0.183035	-0.276174	0.0830061	0.441575	2	2	1.08697	0.120316	0.758681	1.55516	NO	6 1274 talin	putative [Ixodes scapularis] gi""
CL4142.Contig6_H1	-0.0839562	0.155429	-0.3843	-0.0822822	0.223075	3	6	0.919472	-0.121123	0.680927	1.24991	NO	2 2542 kinesin heavy chain 1 [Aplysia californica] gi; 2 2542 kinesin heavy chain 1 [Aplysia californica] gi
CL4142.Contig5_H1	-0.0839562	0.155429	-0.3843	-0.0822822	0.223075	3	6	0.919472	-0.121123	0.680927	1.24991	NO	2 2542 kinesin heavy chain 1 [Aplysia californica] gi; 2 2542 kinesin heavy chain 1 [Aplysia californica] gi
CL7490.Contig16_H1	0.0814183	0.0790948	-0.0754633	0.0814155	0.236668	12	64	1.08482	0.117462	0.927314	1.26702	NO	266 934 minus strand Kyphoscoliosis peptidase [Crassostrea gigas]
CL5835.Contig1_H1	-0.0829556	0.147706	-0.370214	-0.0813125	0.20888	5	6	0.920392	-0.11968	0.690586	1.2323	NO	65 1576 minus strand Aldehyde dehydrogenase	mitochondrial [Crassostrea gigas]""
CL21394.Contig4_H1	0.0803883	0.158604	-0.23192	0.0811036	0.386606	3	5	1.08371	0.115976	0.793009	1.47198	NO	718 957 minus strand Calponin-1 OS=Gallus gallus GN=CNN1 PE=1 SV=2
CL18443.Contig3_H1	-0.0814786	0.173743	-0.416077	-0.0808814	0.257107	2	3	0.921752	-0.117549	0.659629	1.29318	NO	511 1062 unknown [Dendroctonus ponderosae]; 511 1062 unknown [Dendroctonus ponderosae]
CL18443.Contig1_H1	-0.0814786	0.173743	-0.416077	-0.0808814	0.257107	2	3	0.921752	-0.117549	0.659629	1.29318	NO	511 1062 unknown [Dendroctonus ponderosae]; 511 1062 unknown [Dendroctonus ponderosae]
Unigene16706_H1	0.0812638	0.182434	-0.277883	0.0807902	0.442539	2	2	1.08466	0.117239	0.757386	1.55665	NO	1 252 Aquaporin-4 [Crassostrea gigas]
CL2428.Contig4_H1	-0.0792051	0.183635	-0.431962	-0.0807598	0.28067	2	5	0.92385	-0.114269	0.649234	1.32402	NO	316 1512 Alpha-N-acetylgalactosaminidase [Crassostrea gigas]; 282 1478 Alpha-N-acetylgalactosaminidase [Crassostrea gigas]
CL2428.Contig1_H1	-0.0792051	0.183635	-0.431962	-0.0807598	0.28067	2	5	0.92385	-0.114269	0.649234	1.32402	NO	316 1512 Alpha-N-acetylgalactosaminidase [Crassostrea gigas]; 282 1478 Alpha-N-acetylgalactosaminidase [Crassostrea gigas]
Unigene7895_H1	0.0781977	0.141096	-0.200252	0.0807076	0.353144	2	13	1.08134	0.112815	0.818524	1.42354	NO	871 1062 Adenylate kinase isoenzyme 5 [Crassostrea gigas]
Unigene4334_H1	0.0785339	0.185217	-0.281133	0.079531	0.450049	2	2	1.0817	0.1133	0.754928	1.56839	NO	587 811 hemocyanin 2 [Megathura crenulata]
CL9548.Contig3_H1	-0.0790787	0.142734	-0.353925	-0.0786693	0.200133	4	8	0.923967	-0.114086	0.701927	1.22157	NO	2939 3208 minus strand beta-thymosin domain repeat protein CSP24KDa_v1 [Hermissenda crassicornis] gi
CL12478.Contig7_H1	0.0790607	0.173736	-0.26432	0.0786476	0.419419	2	3	1.08227	0.11406	0.767728	1.52108	NO	242 1504 Glutamate receptor	ionotropic kainate 3 [Crassostrea gigas]; 239 1501 Glutamate receptor	ionotropic kainate 3 [Crassostrea gigas]; 238 1500 Glutamate receptor	ionotropic kainate 3 [Crassostrea gigas]; 661 1923 minus strand Glutamate receptor	ionotropic kainate 3 [Crassostrea gigas]""
CL12478.Contig6_H1	0.0790607	0.173736	-0.26432	0.0786476	0.419419	2	3	1.08227	0.11406	0.767728	1.52108	NO	242 1504 Glutamate receptor	ionotropic kainate 3 [Crassostrea gigas]; 239 1501 Glutamate receptor	ionotropic kainate 3 [Crassostrea gigas]; 238 1500 Glutamate receptor	ionotropic kainate 3 [Crassostrea gigas]; 661 1923 minus strand Glutamate receptor	ionotropic kainate 3 [Crassostrea gigas]""
CL12478.Contig5_H1	0.0790607	0.173736	-0.26432	0.0786476	0.419419	2	3	1.08227	0.11406	0.767728	1.52108	NO	242 1504 Glutamate receptor	ionotropic kainate 3 [Crassostrea gigas]; 239 1501 Glutamate receptor	ionotropic kainate 3 [Crassostrea gigas]; 238 1500 Glutamate receptor	ionotropic kainate 3 [Crassostrea gigas]; 661 1923 minus strand Glutamate receptor	ionotropic kainate 3 [Crassostrea gigas]""
CL12478.Contig3_H1	0.0790607	0.173736	-0.26432	0.0786476	0.419419	2	3	1.08227	0.11406	0.767728	1.52108	NO	242 1504 Glutamate receptor	ionotropic kainate 3 [Crassostrea gigas]; 239 1501 Glutamate receptor	ionotropic kainate 3 [Crassostrea gigas]; 238 1500 Glutamate receptor	ionotropic kainate 3 [Crassostrea gigas]; 661 1923 minus strand Glutamate receptor	ionotropic kainate 3 [Crassostrea gigas]""
Unigene4246_H1	0.0783901	0.139651	-0.196609	0.0785015	0.347749	4	9	1.08154	0.113093	0.821512	1.41588	NO	79 606 minus strand PREDICTED: similar to Ras-like protein 3 precursor (Protein roughened) [Tribolium castaneum] gi
CL42054.Contig4_H1	0.0779113	0.124013	-0.16791	0.0781009	0.31682	6	16	1.08103	0.112402	0.84543	1.37276	NO	18 647 minus strand ATP synthase-like protein [Biomphalaria glabrata]
CL7486.Contig1_H1	0.0773037	0.136639	-0.187954	0.077927	0.345638	7	9	1.08037	0.111526	0.828653	1.41289	NO	185 1258 minus strand Severin [Crassostrea gigas]
Unigene34289_H1	-0.0773738	0.152595	-0.369657	-0.0776741	0.226196	2	8	0.925544	-0.111627	0.690971	1.25382	NO	729 1541 troponin T [Mizuhopecten yessoensis]
Unigene63816_H1	-0.0773123	0.137202	-0.348516	-0.0774192	0.19143	2	21	0.925601	-0.111538	0.705734	1.21098	NO	116 352 minus strand troponin I 4 [Clonorchis sinensis]; 491 706 minus strand troponin-I	TnI {C-terminal} [Chlamys nipponensis=Akazara scallop	akazara	striated adductor muscle	Peptide Partial	135 aa]""
Unigene63815_H1	-0.0773123	0.137202	-0.348516	-0.0774192	0.19143	2	21	0.925601	-0.111538	0.705734	1.21098	NO	116 352 minus strand troponin I 4 [Clonorchis sinensis]; 491 706 minus strand troponin-I	TnI {C-terminal} [Chlamys nipponensis=Akazara scallop	akazara	striated adductor muscle	Peptide Partial	135 aa]""
CL16175.Contig6_H1	0.0769263	0.153184	-0.227168	0.0772642	0.372903	3	6	1.07996	0.110981	0.796787	1.45194	NO	247 762 Myophilin [Crassostrea gigas]; 244 759 Myophilin [Crassostrea gigas]; 119 634 Myophilin [Crassostrea gigas]
CL16175.Contig5_H1	0.0769263	0.153184	-0.227168	0.0772642	0.372903	3	6	1.07996	0.110981	0.796787	1.45194	NO	247 762 Myophilin [Crassostrea gigas]; 244 759 Myophilin [Crassostrea gigas]; 119 634 Myophilin [Crassostrea gigas]
CL16175.Contig4_H1	0.0769263	0.153184	-0.227168	0.0772642	0.372903	3	6	1.07996	0.110981	0.796787	1.45194	NO	247 762 Myophilin [Crassostrea gigas]; 244 759 Myophilin [Crassostrea gigas]; 119 634 Myophilin [Crassostrea gigas]
CL3770.Contig1_H1	0.0774464	0.102979	-0.120616	0.076782	0.281862	8	24	1.08052	0.111731	0.886374	1.3256	NO	1200 1547 protein disulfide isomerase [Conus eburneus]
CL14417.Contig13_H1	-0.0755434	0.0639516	-0.20015	-0.0762884	0.049424	24	81	0.927239	-0.108986	0.818608	1.05067	NO	51 1295 PREDICTED: phosphoglycerate kinase-like [Nasonia vitripennis]; 97 1341 PREDICTED: phosphoglycerate kinase-like [Nasonia vitripennis]
CL14417.Contig12_H1	-0.0755434	0.0639516	-0.20015	-0.0762884	0.049424	24	81	0.927239	-0.108986	0.818608	1.05067	NO	51 1295 PREDICTED: phosphoglycerate kinase-like [Nasonia vitripennis]; 97 1341 PREDICTED: phosphoglycerate kinase-like [Nasonia vitripennis]
Unigene180_H1	0.0765042	0.0940172	-0.10625	0.0760358	0.262732	7	64	1.07951	0.110372	0.899199	1.30048	NO	176 670 hypothetical protein BRAFLDRAFT_122621 [Branchiostoma floridae] gi
CL14644.Contig9_H1	0.0743257	0.183586	-0.284068	0.0759535	0.436361	2	2	1.07716	0.107229	0.752716	1.54707	NO	228 1553 hypothetical protein CGI_10024545 [Crassostrea gigas]; 228 1553 hypothetical protein CGI_10024545 [Crassostrea gigas]
CL14644.Contig8_H1	0.0743257	0.183586	-0.284068	0.0759535	0.436361	2	2	1.07716	0.107229	0.752716	1.54707	NO	228 1553 hypothetical protein CGI_10024545 [Crassostrea gigas]; 228 1553 hypothetical protein CGI_10024545 [Crassostrea gigas]
CL14449.Contig4_H1	-0.0750733	0.155598	-0.374669	-0.0756104	0.229189	4	5	0.927675	-0.108308	0.687516	1.25758	NO	27 515 heat shock protein 70 [Capsaspora owczarzaki ATCC 30864]; 30 464 minus strand hypothetical protein [Trichinella spiralis]; 27 491 minus strand heat shock protein 70 [Capsaspora owczarzaki ATCC 30864]
CL14449.Contig2_H1	-0.0750733	0.155598	-0.374669	-0.0756104	0.229189	4	5	0.927675	-0.108308	0.687516	1.25758	NO	27 515 heat shock protein 70 [Capsaspora owczarzaki ATCC 30864]; 30 464 minus strand hypothetical protein [Trichinella spiralis]; 27 491 minus strand heat shock protein 70 [Capsaspora owczarzaki ATCC 30864]
CL14449.Contig1_H1	-0.0750733	0.155598	-0.374669	-0.0756104	0.229189	4	5	0.927675	-0.108308	0.687516	1.25758	NO	27 515 heat shock protein 70 [Capsaspora owczarzaki ATCC 30864]; 30 464 minus strand hypothetical protein [Trichinella spiralis]; 27 491 minus strand heat shock protein 70 [Capsaspora owczarzaki ATCC 30864]
CL27652.Contig3_H1	0.0749676	0.111743	-0.148431	0.0754067	0.292478	8	18	1.07785	0.108155	0.862059	1.33974	NO	98 850 minus strand 14-3-3 protein epsilon [Schistocerca gregaria]
Unigene667_H1	0.0733653	0.163074	-0.249548	0.0746097	0.391881	2	8	1.07612	0.105844	0.779153	1.47976	NO	426 896 PREDICTED: calmodulin-like [Metaseiulus occidentalis]
CL11561.Contig6_H1	0.0751758	0.173884	-0.261395	0.0744609	0.42453	3	3	1.07807	0.108456	0.769976	1.52887	NO	182 1846 minus strand hypothetical protein DAPPUDRAFT_302108 [Daphnia pulex]; 110 1774 minus strand hypothetical protein DAPPUDRAFT_302108 [Daphnia pulex]
CL11561.Contig1_H1	0.0751758	0.173884	-0.261395	0.0744609	0.42453	3	3	1.07807	0.108456	0.769976	1.52887	NO	182 1846 minus strand hypothetical protein DAPPUDRAFT_302108 [Daphnia pulex]; 110 1774 minus strand hypothetical protein DAPPUDRAFT_302108 [Daphnia pulex]
CL13681.Contig1_H1	-0.073824	0.15013	-0.370749	-0.0743992	0.222742	3	7	0.928835	-0.106505	0.690217	1.2495	NO	98 1012 minus strand RecName: Full=Substrate-specific endoprotease Tex31; Flags: Precursor gi|32187775|emb|CAD36507.1| substrate-specific endoprotease [Conus textile]
CL30681.Contig1_H1	-0.075537	0.17554	-0.421208	-0.0743644	0.265012	2	3	0.927245	-0.108977	0.656254	1.30345	NO	337 474 minus strand heat shock protein 22 isoform 1 [Ruditapes philippinarum]
CL12749.Contig5_H1	-0.0709024	0.171791	-0.403073	-0.0743071	0.267801	3	3	0.931553	-0.10229	0.668263	1.30709	NO	2 2248 PREDICTED: heat shock 70 kDa protein 4-like [Oreochromis niloticus]; 2 2227 PREDICTED: heat shock 70 kDa protein 4-like [Oreochromis niloticus]
CL12749.Contig4_H1	-0.0709024	0.171791	-0.403073	-0.0743071	0.267801	3	3	0.931553	-0.10229	0.668263	1.30709	NO	2 2248 PREDICTED: heat shock 70 kDa protein 4-like [Oreochromis niloticus]; 2 2227 PREDICTED: heat shock 70 kDa protein 4-like [Oreochromis niloticus]
Unigene34082_H1	-0.076437	0.165402	-0.40024	-0.0741341	0.244545	3	4	0.926411	-0.110275	0.670159	1.27704	NO	166 1248 PREDICTED: probable pyruvate dehydrogenase E1 component subunit alpha	mitochondrial-like [Metaseiulus occidentalis]; 166 1248 PREDICTED: probable pyruvate dehydrogenase E1 component subunit alpha	mitochondrial-like [Metaseiulus occidentalis]; 166 1248 PREDICTED: probable pyruvate dehydrogenase E1 component subunit alpha	mitochondrial-like [Metaseiulus occidentalis]; 166 1248 PREDICTED: probable pyruvate dehydrogenase E1 component subunit alpha	mitochondrial-like [Metaseiulus occidentalis]; 166 1248 PREDICTED: probable pyruvate dehydrogenase E1 component subunit alpha	mitochondrial-like [Metaseiulus occidentalis]; 166 1248 minus strand PREDICTED: probable pyruvate dehydrogenase E1 component subunit alpha	mitochondrial-like [Metaseiulus occidentalis]; 166 1248 minus strand PREDICTED: probable pyruvate dehydrogenase E1 component subunit alpha	mitochondrial-like [Metaseiulus occidentalis]; 166 1248 PREDICTED: probable pyruvate dehydrogenase E1 component subunit alpha	mitochondrial-like [Metaseiulus occidentalis]; 166 1248 PREDICTED: probable pyruvate dehydrogenase E1 component subunit alpha	mitochondrial-like [Metaseiulus occidentalis]""
Unigene34081_H1	-0.076437	0.165402	-0.40024	-0.0741341	0.244545	3	4	0.926411	-0.110275	0.670159	1.27704	NO	166 1248 PREDICTED: probable pyruvate dehydrogenase E1 component subunit alpha	mitochondrial-like [Metaseiulus occidentalis]; 166 1248 PREDICTED: probable pyruvate dehydrogenase E1 component subunit alpha	mitochondrial-like [Metaseiulus occidentalis]; 166 1248 PREDICTED: probable pyruvate dehydrogenase E1 component subunit alpha	mitochondrial-like [Metaseiulus occidentalis]; 166 1248 PREDICTED: probable pyruvate dehydrogenase E1 component subunit alpha	mitochondrial-like [Metaseiulus occidentalis]; 166 1248 PREDICTED: probable pyruvate dehydrogenase E1 component subunit alpha	mitochondrial-like [Metaseiulus occidentalis]; 166 1248 minus strand PREDICTED: probable pyruvate dehydrogenase E1 component subunit alpha	mitochondrial-like [Metaseiulus occidentalis]; 166 1248 minus strand PREDICTED: probable pyruvate dehydrogenase E1 component subunit alpha	mitochondrial-like [Metaseiulus occidentalis]; 166 1248 PREDICTED: probable pyruvate dehydrogenase E1 component subunit alpha	mitochondrial-like [Metaseiulus occidentalis]; 166 1248 PREDICTED: probable pyruvate dehydrogenase E1 component subunit alpha	mitochondrial-like [Metaseiulus occidentalis]""
Unigene34079_H1	-0.076437	0.165402	-0.40024	-0.0741341	0.244545	3	4	0.926411	-0.110275	0.670159	1.27704	NO	166 1248 PREDICTED: probable pyruvate dehydrogenase E1 component subunit alpha	mitochondrial-like [Metaseiulus occidentalis]; 166 1248 PREDICTED: probable pyruvate dehydrogenase E1 component subunit alpha	mitochondrial-like [Metaseiulus occidentalis]; 166 1248 PREDICTED: probable pyruvate dehydrogenase E1 component subunit alpha	mitochondrial-like [Metaseiulus occidentalis]; 166 1248 PREDICTED: probable pyruvate dehydrogenase E1 component subunit alpha	mitochondrial-like [Metaseiulus occidentalis]; 166 1248 PREDICTED: probable pyruvate dehydrogenase E1 component subunit alpha	mitochondrial-like [Metaseiulus occidentalis]; 166 1248 minus strand PREDICTED: probable pyruvate dehydrogenase E1 component subunit alpha	mitochondrial-like [Metaseiulus occidentalis]; 166 1248 minus strand PREDICTED: probable pyruvate dehydrogenase E1 component subunit alpha	mitochondrial-like [Metaseiulus occidentalis]; 166 1248 PREDICTED: probable pyruvate dehydrogenase E1 component subunit alpha	mitochondrial-like [Metaseiulus occidentalis]; 166 1248 PREDICTED: probable pyruvate dehydrogenase E1 component subunit alpha	mitochondrial-like [Metaseiulus occidentalis]""
Unigene34077_H1	-0.076437	0.165402	-0.40024	-0.0741341	0.244545	3	4	0.926411	-0.110275	0.670159	1.27704	NO	166 1248 PREDICTED: probable pyruvate dehydrogenase E1 component subunit alpha	mitochondrial-like [Metaseiulus occidentalis]; 166 1248 PREDICTED: probable pyruvate dehydrogenase E1 component subunit alpha	mitochondrial-like [Metaseiulus occidentalis]; 166 1248 PREDICTED: probable pyruvate dehydrogenase E1 component subunit alpha	mitochondrial-like [Metaseiulus occidentalis]; 166 1248 PREDICTED: probable pyruvate dehydrogenase E1 component subunit alpha	mitochondrial-like [Metaseiulus occidentalis]; 166 1248 PREDICTED: probable pyruvate dehydrogenase E1 component subunit alpha	mitochondrial-like [Metaseiulus occidentalis]; 166 1248 minus strand PREDICTED: probable pyruvate dehydrogenase E1 component subunit alpha	mitochondrial-like [Metaseiulus occidentalis]; 166 1248 minus strand PREDICTED: probable pyruvate dehydrogenase E1 component subunit alpha	mitochondrial-like [Metaseiulus occidentalis]; 166 1248 PREDICTED: probable pyruvate dehydrogenase E1 component subunit alpha	mitochondrial-like [Metaseiulus occidentalis]; 166 1248 PREDICTED: probable pyruvate dehydrogenase E1 component subunit alpha	mitochondrial-like [Metaseiulus occidentalis]""
Unigene34075_H1	-0.076437	0.165402	-0.40024	-0.0741341	0.244545	3	4	0.926411	-0.110275	0.670159	1.27704	NO	166 1248 PREDICTED: probable pyruvate dehydrogenase E1 component subunit alpha	mitochondrial-like [Metaseiulus occidentalis]; 166 1248 PREDICTED: probable pyruvate dehydrogenase E1 component subunit alpha	mitochondrial-like [Metaseiulus occidentalis]; 166 1248 PREDICTED: probable pyruvate dehydrogenase E1 component subunit alpha	mitochondrial-like [Metaseiulus occidentalis]; 166 1248 PREDICTED: probable pyruvate dehydrogenase E1 component subunit alpha	mitochondrial-like [Metaseiulus occidentalis]; 166 1248 PREDICTED: probable pyruvate dehydrogenase E1 component subunit alpha	mitochondrial-like [Metaseiulus occidentalis]; 166 1248 minus strand PREDICTED: probable pyruvate dehydrogenase E1 component subunit alpha	mitochondrial-like [Metaseiulus occidentalis]; 166 1248 minus strand PREDICTED: probable pyruvate dehydrogenase E1 component subunit alpha	mitochondrial-like [Metaseiulus occidentalis]; 166 1248 PREDICTED: probable pyruvate dehydrogenase E1 component subunit alpha	mitochondrial-like [Metaseiulus occidentalis]; 166 1248 PREDICTED: probable pyruvate dehydrogenase E1 component subunit alpha	mitochondrial-like [Metaseiulus occidentalis]""
Unigene34073_H1	-0.076437	0.165402	-0.40024	-0.0741341	0.244545	3	4	0.926411	-0.110275	0.670159	1.27704	NO	166 1248 PREDICTED: probable pyruvate dehydrogenase E1 component subunit alpha	mitochondrial-like [Metaseiulus occidentalis]; 166 1248 PREDICTED: probable pyruvate dehydrogenase E1 component subunit alpha	mitochondrial-like [Metaseiulus occidentalis]; 166 1248 PREDICTED: probable pyruvate dehydrogenase E1 component subunit alpha	mitochondrial-like [Metaseiulus occidentalis]; 166 1248 PREDICTED: probable pyruvate dehydrogenase E1 component subunit alpha	mitochondrial-like [Metaseiulus occidentalis]; 166 1248 PREDICTED: probable pyruvate dehydrogenase E1 component subunit alpha	mitochondrial-like [Metaseiulus occidentalis]; 166 1248 minus strand PREDICTED: probable pyruvate dehydrogenase E1 component subunit alpha	mitochondrial-like [Metaseiulus occidentalis]; 166 1248 minus strand PREDICTED: probable pyruvate dehydrogenase E1 component subunit alpha	mitochondrial-like [Metaseiulus occidentalis]; 166 1248 PREDICTED: probable pyruvate dehydrogenase E1 component subunit alpha	mitochondrial-like [Metaseiulus occidentalis]; 166 1248 PREDICTED: probable pyruvate dehydrogenase E1 component subunit alpha	mitochondrial-like [Metaseiulus occidentalis]""
CL41806.Contig3_H1	-0.076437	0.165402	-0.40024	-0.0741341	0.244545	3	4	0.926411	-0.110275	0.670159	1.27704	NO	166 1248 PREDICTED: probable pyruvate dehydrogenase E1 component subunit alpha	mitochondrial-like [Metaseiulus occidentalis]; 166 1248 PREDICTED: probable pyruvate dehydrogenase E1 component subunit alpha	mitochondrial-like [Metaseiulus occidentalis]; 166 1248 PREDICTED: probable pyruvate dehydrogenase E1 component subunit alpha	mitochondrial-like [Metaseiulus occidentalis]; 166 1248 PREDICTED: probable pyruvate dehydrogenase E1 component subunit alpha	mitochondrial-like [Metaseiulus occidentalis]; 166 1248 PREDICTED: probable pyruvate dehydrogenase E1 component subunit alpha	mitochondrial-like [Metaseiulus occidentalis]; 166 1248 minus strand PREDICTED: probable pyruvate dehydrogenase E1 component subunit alpha	mitochondrial-like [Metaseiulus occidentalis]; 166 1248 minus strand PREDICTED: probable pyruvate dehydrogenase E1 component subunit alpha	mitochondrial-like [Metaseiulus occidentalis]; 166 1248 PREDICTED: probable pyruvate dehydrogenase E1 component subunit alpha	mitochondrial-like [Metaseiulus occidentalis]; 166 1248 PREDICTED: probable pyruvate dehydrogenase E1 component subunit alpha	mitochondrial-like [Metaseiulus occidentalis]""
CL41806.Contig2_H1	-0.076437	0.165402	-0.40024	-0.0741341	0.244545	3	4	0.926411	-0.110275	0.670159	1.27704	NO	166 1248 PREDICTED: probable pyruvate dehydrogenase E1 component subunit alpha	mitochondrial-like [Metaseiulus occidentalis]; 166 1248 PREDICTED: probable pyruvate dehydrogenase E1 component subunit alpha	mitochondrial-like [Metaseiulus occidentalis]; 166 1248 PREDICTED: probable pyruvate dehydrogenase E1 component subunit alpha	mitochondrial-like [Metaseiulus occidentalis]; 166 1248 PREDICTED: probable pyruvate dehydrogenase E1 component subunit alpha	mitochondrial-like [Metaseiulus occidentalis]; 166 1248 PREDICTED: probable pyruvate dehydrogenase E1 component subunit alpha	mitochondrial-like [Metaseiulus occidentalis]; 166 1248 minus strand PREDICTED: probable pyruvate dehydrogenase E1 component subunit alpha	mitochondrial-like [Metaseiulus occidentalis]; 166 1248 minus strand PREDICTED: probable pyruvate dehydrogenase E1 component subunit alpha	mitochondrial-like [Metaseiulus occidentalis]; 166 1248 PREDICTED: probable pyruvate dehydrogenase E1 component subunit alpha	mitochondrial-like [Metaseiulus occidentalis]; 166 1248 PREDICTED: probable pyruvate dehydrogenase E1 component subunit alpha	mitochondrial-like [Metaseiulus occidentalis]""
CL41806.Contig1_H1	-0.076437	0.165402	-0.40024	-0.0741341	0.244545	3	4	0.926411	-0.110275	0.670159	1.27704	NO	166 1248 PREDICTED: probable pyruvate dehydrogenase E1 component subunit alpha	mitochondrial-like [Metaseiulus occidentalis]; 166 1248 PREDICTED: probable pyruvate dehydrogenase E1 component subunit alpha	mitochondrial-like [Metaseiulus occidentalis]; 166 1248 PREDICTED: probable pyruvate dehydrogenase E1 component subunit alpha	mitochondrial-like [Metaseiulus occidentalis]; 166 1248 PREDICTED: probable pyruvate dehydrogenase E1 component subunit alpha	mitochondrial-like [Metaseiulus occidentalis]; 166 1248 PREDICTED: probable pyruvate dehydrogenase E1 component subunit alpha	mitochondrial-like [Metaseiulus occidentalis]; 166 1248 minus strand PREDICTED: probable pyruvate dehydrogenase E1 component subunit alpha	mitochondrial-like [Metaseiulus occidentalis]; 166 1248 minus strand PREDICTED: probable pyruvate dehydrogenase E1 component subunit alpha	mitochondrial-like [Metaseiulus occidentalis]; 166 1248 PREDICTED: probable pyruvate dehydrogenase E1 component subunit alpha	mitochondrial-like [Metaseiulus occidentalis]; 166 1248 PREDICTED: probable pyruvate dehydrogenase E1 component subunit alpha	mitochondrial-like [Metaseiulus occidentalis]""
Unigene26545_H1	0.074814	0.167355	-0.246046	0.0739587	0.409895	2	4	1.07768	0.107934	0.781886	1.50666	NO	656 787 collagen alpha-1(XII) chain-like; K08132 collagen	type XII	alpha""
CL11519.Contig6_H1	-0.0713984	0.17448	-0.412308	-0.0731627	0.273738	2	4	0.931091	-0.103006	0.66212	1.31487	NO	2302 2547 minus strand hemocyanin isoform 1 [Haliotis diversicolor]; 816 1211 H2 [Haliotis tuberculata]
CL11519.Contig5_H1	-0.0713984	0.17448	-0.412308	-0.0731627	0.273738	2	4	0.931091	-0.103006	0.66212	1.31487	NO	2302 2547 minus strand hemocyanin isoform 1 [Haliotis diversicolor]; 816 1211 H2 [Haliotis tuberculata]
CL23773.Contig1_H1	-0.0740302	0.17637	-0.420724	-0.0731048	0.272251	2	3	0.928644	-0.106803	0.656571	1.31292	NO	172 678 Myosin regulatory light chain sqh [Crassostrea gigas]
CL2043.Contig4_H1	-0.07196	0.13601	-0.33932	-0.0724897	0.194358	3	13	0.930568	-0.103816	0.712254	1.21453	NO	311 928 minus strand peroxiredoxin 3 [Clonorchis sinensis] gi; 288 905 minus strand peroxiredoxin 3 [Clonorchis sinensis] gi
CL2043.Contig1_H1	-0.07196	0.13601	-0.33932	-0.0724897	0.194358	3	13	0.930568	-0.103816	0.712254	1.21453	NO	311 928 minus strand peroxiredoxin 3 [Clonorchis sinensis] gi; 288 905 minus strand peroxiredoxin 3 [Clonorchis sinensis] gi
CL46983.Contig3_H1	-0.0729465	0.144991	-0.356089	-0.0723792	0.206822	2	13	0.929651	-0.10524	0.70041	1.22976	NO	764 1015 minus strand heat shock protein beta-1 [Trichinella spiralis] gi
CL4861.Contig1_H1	-0.071081	0.155081	-0.374239	-0.0719607	0.234898	4	5	0.931386	-0.102548	0.687813	1.26478	NO	58 732 glutathione-s-transferase [Haliotis discus discus]
CL20613.Contig3_H1	-0.0725454	0.153412	-0.379015	-0.0713711	0.226908	3	6	0.930024	-0.104661	0.684535	1.25471	NO	387 1064 minus strand PREDICTED: hypothetical protein [Hydra magnipapillata]; 275 952 minus strand PREDICTED: hypothetical protein [Hydra magnipapillata]; 172 849 minus strand PREDICTED: hypothetical protein [Hydra magnipapillata]
CL20613.Contig2_H1	-0.0725454	0.153412	-0.379015	-0.0713711	0.226908	3	6	0.930024	-0.104661	0.684535	1.25471	NO	387 1064 minus strand PREDICTED: hypothetical protein [Hydra magnipapillata]; 275 952 minus strand PREDICTED: hypothetical protein [Hydra magnipapillata]; 172 849 minus strand PREDICTED: hypothetical protein [Hydra magnipapillata]
CL20613.Contig1_H1	-0.0725454	0.153412	-0.379015	-0.0713711	0.226908	3	6	0.930024	-0.104661	0.684535	1.25471	NO	387 1064 minus strand PREDICTED: hypothetical protein [Hydra magnipapillata]; 275 952 minus strand PREDICTED: hypothetical protein [Hydra magnipapillata]; 172 849 minus strand PREDICTED: hypothetical protein [Hydra magnipapillata]
Unigene7883_H1	0.0691655	0.135321	-0.196617	0.0710574	0.333429	4	11	1.07161	0.0997847	0.821505	1.39575	NO	145 459 fk506-binding protein 2 [Papilio xuthus]; 237 551 fk506-binding protein 2 [Papilio xuthus]
CL4621.Contig4_H1	0.0691655	0.135321	-0.196617	0.0710574	0.333429	4	11	1.07161	0.0997847	0.821505	1.39575	NO	145 459 fk506-binding protein 2 [Papilio xuthus]; 237 551 fk506-binding protein 2 [Papilio xuthus]
CL2477.Contig3_H1	-0.0693149	0.105973	-0.277228	-0.0695145	0.140862	9	22	0.933033	-0.1	0.757882	1.15127	NO	2 811 voltage-dependent anion channel 2-like protein [Haliotis diversicolor]; 2 811 voltage-dependent anion channel 2-like protein [Haliotis diversicolor]; 2 811 voltage-dependent anion channel 2-like protein [Haliotis diversicolor]
CL2477.Contig2_H1	-0.0693149	0.105973	-0.277228	-0.0695145	0.140862	9	22	0.933033	-0.1	0.757882	1.15127	NO	2 811 voltage-dependent anion channel 2-like protein [Haliotis diversicolor]; 2 811 voltage-dependent anion channel 2-like protein [Haliotis diversicolor]; 2 811 voltage-dependent anion channel 2-like protein [Haliotis diversicolor]
CL2477.Contig1_H1	-0.0693149	0.105973	-0.277228	-0.0695145	0.140862	9	22	0.933033	-0.1	0.757882	1.15127	NO	2 811 voltage-dependent anion channel 2-like protein [Haliotis diversicolor]; 2 811 voltage-dependent anion channel 2-like protein [Haliotis diversicolor]; 2 811 voltage-dependent anion channel 2-like protein [Haliotis diversicolor]
CL36920.Contig1_H1	0.069255	0.15724	-0.237675	0.0693809	0.380636	2	6	1.07171	0.0999138	0.788459	1.46322	NO	410 619 minus strand Guanine nucleotide-binding protein subunit gamma-1 [Crassostrea gigas]
CL10537.Contig4_H1	0.0704493	0.14639	-0.216097	0.068568	0.358447	4	7	1.07299	0.101637	0.805657	1.43111	NO	75 803 hypothetical protein DAPPUDRAFT_231350 [Daphnia pulex]
Unigene61767_H1	0.0672993	0.1644	-0.25358	0.0675972	0.393764	3	4	1.06962	0.0970923	0.776017	1.48255	NO	236 733 Spectrin alpha chain [Crassostrea gigas]
CL17177.Contig8_H1	0.0672728	0.0797566	-0.0876268	0.0673264	0.222523	11	69	1.06959	0.0970541	0.916103	1.24922	NO	3 434 minus strand myosin essential light chain [Haliotis discus discus]
CL44136.Contig1_H1	-0.0657199	0.101319	-0.26223	-0.0658069	0.13188	9	35	0.936393	-0.0948138	0.769334	1.14097	NO	112 1320 Aspartate aminotransferase	cytoplasmic [Crassostrea gigas]""
CL5089.Contig1_H1	-0.06691	0.153708	-0.375949	-0.0656673	0.233731	5	5	0.935279	-0.0965307	0.686637	1.2633	NO	205 2490 minus strand glucose-regulated protein 94 [Crassostrea gigas]
CL6793.Contig6_H1	0.0661097	0.115495	-0.157589	0.0653879	0.289083	5	22	1.06834	0.0953761	0.854201	1.3352	NO	89 838 Putative phosphoglycerate mutase [Crassostrea gigas]; 89 838 Putative phosphoglycerate mutase [Crassostrea gigas]; 89 835 Putative phosphoglycerate mutase [Crassostrea gigas]; 89 838 Putative phosphoglycerate mutase [Crassostrea gigas]
CL6793.Contig5_H1	0.0661097	0.115495	-0.157589	0.0653879	0.289083	5	22	1.06834	0.0953761	0.854201	1.3352	NO	89 838 Putative phosphoglycerate mutase [Crassostrea gigas]; 89 838 Putative phosphoglycerate mutase [Crassostrea gigas]; 89 835 Putative phosphoglycerate mutase [Crassostrea gigas]; 89 838 Putative phosphoglycerate mutase [Crassostrea gigas]
CL6793.Contig4_H1	0.0661097	0.115495	-0.157589	0.0653879	0.289083	5	22	1.06834	0.0953761	0.854201	1.3352	NO	89 838 Putative phosphoglycerate mutase [Crassostrea gigas]; 89 838 Putative phosphoglycerate mutase [Crassostrea gigas]; 89 835 Putative phosphoglycerate mutase [Crassostrea gigas]; 89 838 Putative phosphoglycerate mutase [Crassostrea gigas]
CL6793.Contig3_H1	0.0661097	0.115495	-0.157589	0.0653879	0.289083	5	22	1.06834	0.0953761	0.854201	1.3352	NO	89 838 Putative phosphoglycerate mutase [Crassostrea gigas]; 89 838 Putative phosphoglycerate mutase [Crassostrea gigas]; 89 835 Putative phosphoglycerate mutase [Crassostrea gigas]; 89 838 Putative phosphoglycerate mutase [Crassostrea gigas]
CL8176.Contig1_H1	-0.0649777	0.186722	-0.431081	-0.0649759	0.304013	2	2	0.937088	-0.093743	0.649806	1.35529	NO	106 1701 T-complex protein 1 subunit beta [Crassostrea gigas]
Unigene11523_H1	0.0636725	0.0997655	-0.131892	0.0635235	0.25966	7	30	1.06574	0.09186	0.876436	1.29649	NO	472 1551 minus strand hypothetical protein [Amblyomma maculatum]
Unigene42157_H1	-0.0630938	0.162329	-0.382205	-0.0631856	0.256094	2	6	0.938855	-0.0910252	0.682355	1.29187	NO	124 396 minus strand 40S ribosomal protein S10 OS=Lumbricus rubellus GN=RPS10 PE=2 SV=1
Unigene26795_H1	0.0628472	0.0570113	-0.0501848	0.063138	0.172485	22	158	1.06486	0.0906694	0.951054	1.18825	NO	552 1886 minus strand intermediate filament protein [Biomphalaria glabrata]
CL24747.Contig5_H1	-0.0639458	0.166245	-0.388768	-0.0630439	0.262262	3	7	0.938056	-0.0922542	0.677891	1.29987	NO	605 1153 Peptidyl-prolyl cis-trans isomerase B [Crassostrea gigas]; 1046 1630 Peptidyl-prolyl cis-trans isomerase B [Crassostrea gigas]; 589 1173 Peptidyl-prolyl cis-trans isomerase B [Crassostrea gigas]; 883 1467 Peptidyl-prolyl cis-trans isomerase B [Crassostrea gigas]
CL24747.Contig4_H1	-0.0639458	0.166245	-0.388768	-0.0630439	0.262262	3	7	0.938056	-0.0922542	0.677891	1.29987	NO	605 1153 Peptidyl-prolyl cis-trans isomerase B [Crassostrea gigas]; 1046 1630 Peptidyl-prolyl cis-trans isomerase B [Crassostrea gigas]; 589 1173 Peptidyl-prolyl cis-trans isomerase B [Crassostrea gigas]; 883 1467 Peptidyl-prolyl cis-trans isomerase B [Crassostrea gigas]
CL24747.Contig3_H1	-0.0639458	0.166245	-0.388768	-0.0630439	0.262262	3	7	0.938056	-0.0922542	0.677891	1.29987	NO	605 1153 Peptidyl-prolyl cis-trans isomerase B [Crassostrea gigas]; 1046 1630 Peptidyl-prolyl cis-trans isomerase B [Crassostrea gigas]; 589 1173 Peptidyl-prolyl cis-trans isomerase B [Crassostrea gigas]; 883 1467 Peptidyl-prolyl cis-trans isomerase B [Crassostrea gigas]
CL24747.Contig1_H1	-0.0639458	0.166245	-0.388768	-0.0630439	0.262262	3	7	0.938056	-0.0922542	0.677891	1.29987	NO	605 1153 Peptidyl-prolyl cis-trans isomerase B [Crassostrea gigas]; 1046 1630 Peptidyl-prolyl cis-trans isomerase B [Crassostrea gigas]; 589 1173 Peptidyl-prolyl cis-trans isomerase B [Crassostrea gigas]; 883 1467 Peptidyl-prolyl cis-trans isomerase B [Crassostrea gigas]
Unigene4486_H1	-0.0623908	0.138578	-0.340693	-0.0629157	0.211706	5	13	0.939516	-0.0900109	0.711277	1.23579	NO	280 726 minus strand RecName: Full=Calmodulin; Short=CaM gi|14588595|dbj|BAB61794.1| calmodulin [Metridium senile] gi
CL6396.Contig3_H1	-0.0624288	0.118575	-0.296239	-0.0627655	0.173282	6	18	0.93948	-0.0900658	0.74361	1.1892	NO	158 862 X-box binding protein [Haliotis discus discus]
CL48438.Contig4_H1	-0.0611775	0.174798	-0.403993	-0.0626334	0.283119	2	3	0.940656	-0.0882605	0.667649	1.32726	NO	212 1336 6-phosphofructokinase [Crassostrea gigas]
CL21389.Contig6_H1	0.062343	0.139973	-0.209143	0.0625829	0.33424	5	8	1.06433	0.0899419	0.811279	1.39688	NO	177 791 Ras-related protein Rab-1A [Haliotis discus discus]
CL3047.Contig6_H1	-0.0648115	0.185394	-0.433835	-0.0625745	0.297216	2	2	0.937244	-0.0935033	0.648019	1.34611	NO	11 244 minus strand Tubulin alpha chain (Fragment) OS=Lytechinus pictus PE=3 SV=1
Unigene19050_H1	0.0616939	0.122382	-0.180941	0.0624028	0.297558	4	17	1.06364	0.0890055	0.834484	1.34657	NO	274 666 Calmodulin-4 [Heterocephalus glaber]
CL49577.Contig2_H1	0.0625456	0.172867	-0.272677	0.0621819	0.405278	3	4	1.06454	0.0902343	0.761339	1.49972	NO	290 2458 Putative beta-D-xylosidase 5 [Crassostrea gigas]
CL38960.Contig1_H1	0.060469	0.175999	-0.285417	0.0614209	0.401126	2	3	1.06233	0.0872384	0.751701	1.49351	NO	77 502 hypothetical protein CGI_10008263 [Crassostrea gigas]
CL5140.Contig5_H1	-0.0618953	0.126306	-0.310745	-0.0607343	0.187977	7	12	0.939981	-0.089296	0.732901	1.20681	NO	134 1567 minus strand 6-phosphogluconate dehydrogenase	decarboxylating [Crassostrea gigas]; 134 1573 minus strand 6-phosphogluconate dehydrogenase	decarboxylating [Crassostrea gigas]""
CL5140.Contig4_H1	-0.0618953	0.126306	-0.310745	-0.0607343	0.187977	7	12	0.939981	-0.089296	0.732901	1.20681	NO	134 1567 minus strand 6-phosphogluconate dehydrogenase	decarboxylating [Crassostrea gigas]; 134 1573 minus strand 6-phosphogluconate dehydrogenase	decarboxylating [Crassostrea gigas]""
CL16298.Contig4_H1	0.0613711	0.171033	-0.273223	0.0606999	0.395283	3	3	1.06329	0.0885397	0.760923	1.48481	NO	14 1642 minus strand chaperonin containing tcp1 [Haliotis discus discus]
CL7246.Contig3_H1	0.0616616	0.147079	-0.219856	0.0601319	0.35149	4	7	1.0636	0.0889589	0.802634	1.42118	NO	144 800 minus strand PREDICTED: protein F37C4.5-like [Amphimedon queenslandica]
CL7405.Contig2_H1	-0.0559262	0.182153	-0.408969	-0.0599302	0.308803	2	2	0.945609	-0.0806845	0.664335	1.36179	NO	113 1402 minus strand S-adenosylhomocysteine hydrolase [Crassostrea ariakensis]; 113 1402 minus strand S-adenosylhomocysteine hydrolase [Crassostrea ariakensis]
CL7405.Contig1_H1	-0.0559262	0.182153	-0.408969	-0.0599302	0.308803	2	2	0.945609	-0.0806845	0.664335	1.36179	NO	113 1402 minus strand S-adenosylhomocysteine hydrolase [Crassostrea ariakensis]; 113 1402 minus strand S-adenosylhomocysteine hydrolase [Crassostrea ariakensis]
CL6899.Contig2_H1	0.0596657	0.0579727	-0.053319	0.0598843	0.173031	20	186	1.06148	0.0860795	0.948078	1.1889	NO	288 1487 minus strand putative procollagen type VI alpha 4 [Haliotis diversicolor]
Unigene20048_H1	-0.0578256	0.148076	-0.345522	-0.0589136	0.231955	2	12	0.943815	-0.0834247	0.707851	1.26106	NO	3 587 elongation factor 1 alpha	partial [Phorbas sp. nov. SB-2012]""
CL393.Contig21_H1	0.0587656	0.0542728	-0.0476826	0.0585724	0.166887	35	168	1.06053	0.0847809	0.953436	1.18162	NO	114 2633 Filamin-A [Crassostrea gigas]; 135 2654 Filamin-A [Crassostrea gigas]
CL393.Contig16_H1	0.0587656	0.0542728	-0.0476826	0.0585724	0.166887	35	168	1.06053	0.0847809	0.953436	1.18162	NO	114 2633 Filamin-A [Crassostrea gigas]; 135 2654 Filamin-A [Crassostrea gigas]
CL35712.Contig1_H1	0.0577862	0.147542	-0.235806	0.0580652	0.341136	6	6	1.05949	0.0833678	0.789934	1.40655	NO	4 675 Laminin subunit gamma-1 [Crassostrea gigas]
Unigene11948_H1	0.0584565	0.119829	-0.178028	0.0579234	0.294795	3	28	1.0602	0.084335	0.836919	1.34285	NO	926 1189 minus strand Myosin heavy chain	striated muscle [Crassostrea gigas]""
CL37759.Contig4_H1	-0.056314	0.183053	-0.416974	-0.0578977	0.306286	2	2	0.945242	-0.081244	0.659038	1.35837	NO	68 667 minus strand hypothetical protein BRAFLDRAFT_272416 [Branchiostoma floridae] gi; 68 667 minus strand hypothetical protein BRAFLDRAFT_272416 [Branchiostoma floridae] gi
CL37759.Contig1_H1	-0.056314	0.183053	-0.416974	-0.0578977	0.306286	2	2	0.945242	-0.081244	0.659038	1.35837	NO	68 667 minus strand hypothetical protein BRAFLDRAFT_272416 [Branchiostoma floridae] gi; 68 667 minus strand hypothetical protein BRAFLDRAFT_272416 [Branchiostoma floridae] gi
CL2347.Contig8_H1	0.0583003	0.144441	-0.22462	0.0574748	0.339072	2	13	1.06003	0.0841095	0.798819	1.40364	NO	160 588 hypothetical protein CGI_10001640 [Crassostrea gigas]
CL22741.Contig2_H1	0.0560579	0.136665	-0.212765	0.0561815	0.327695	2	17	1.05766	0.0808745	0.808346	1.38777	NO	1592 1768 minus strand beta-actin [Diabolocatantops pinguis]
CL34620.Contig3_H1	0.0549451	0.175483	-0.289489	0.0557848	0.400076	2	3	1.05648	0.079269	0.748646	1.49194	NO	56 937 Chloride intracellular channel exc-4 [Crassostrea gigas]
CL18196.Contig2_H1	-0.0539465	0.184906	-0.418809	-0.0555494	0.308722	2	2	0.947483	-0.0778284	0.65783	1.36168	NO	16 438 hypothetical protein KGM_06034 [Danaus plexippus]; 16 438 hypothetical protein KGM_06034 [Danaus plexippus]
CL18196.Contig1_H1	-0.0539465	0.184906	-0.418809	-0.0555494	0.308722	2	2	0.947483	-0.0778284	0.65783	1.36168	NO	16 438 hypothetical protein KGM_06034 [Danaus plexippus]; 16 438 hypothetical protein KGM_06034 [Danaus plexippus]
CL3732.Contig3_H1	-0.054292	0.184715	-0.408624	-0.0555016	0.314294	2	2	0.947156	-0.0783268	0.664564	1.36929	NO	185 742 Transmembrane protein Tmp21 [Crassostrea gigas]; 1 444 minus strand Transmembrane protein Tmp21 [Crassostrea gigas]
CL3732.Contig1_H1	-0.054292	0.184715	-0.408624	-0.0555016	0.314294	2	2	0.947156	-0.0783268	0.664564	1.36929	NO	185 742 Transmembrane protein Tmp21 [Crassostrea gigas]; 1 444 minus strand Transmembrane protein Tmp21 [Crassostrea gigas]
CL2374.Contig7_H1	0.0558693	0.159792	-0.256417	0.0553698	0.36686	3	5	1.05746	0.0806024	0.77382	1.4432	NO	280 1239 minus strand PREDICTED: smoothelin isoform 2 [Oryctolagus cuniculus]; 280 1239 minus strand PREDICTED: smoothelin isoform 2 [Oryctolagus cuniculus]; 280 1239 PREDICTED: smoothelin isoform 2 [Oryctolagus cuniculus]; 280 1239 minus strand PREDICTED: smoothelin isoform 2 [Oryctolagus cuniculus]; 280 1239 PREDICTED: smoothelin isoform 2 [Oryctolagus cuniculus]; 280 1239 minus strand PREDICTE…
CL2374.Contig6_H1	0.0558693	0.159792	-0.256417	0.0553698	0.36686	3	5	1.05746	0.0806024	0.77382	1.4432	NO	280 1239 minus strand PREDICTED: smoothelin isoform 2 [Oryctolagus cuniculus]; 280 1239 minus strand PREDICTED: smoothelin isoform 2 [Oryctolagus cuniculus]; 280 1239 PREDICTED: smoothelin isoform 2 [Oryctolagus cuniculus]; 280 1239 minus strand PREDICTED: smoothelin isoform 2 [Oryctolagus cuniculus]; 280 1239 PREDICTED: smoothelin isoform 2 [Oryctolagus cuniculus]; 280 1239 minus strand PREDICTE…
CL2374.Contig5_H1	0.0558693	0.159792	-0.256417	0.0553698	0.36686	3	5	1.05746	0.0806024	0.77382	1.4432	NO	280 1239 minus strand PREDICTED: smoothelin isoform 2 [Oryctolagus cuniculus]; 280 1239 minus strand PREDICTED: smoothelin isoform 2 [Oryctolagus cuniculus]; 280 1239 PREDICTED: smoothelin isoform 2 [Oryctolagus cuniculus]; 280 1239 minus strand PREDICTED: smoothelin isoform 2 [Oryctolagus cuniculus]; 280 1239 PREDICTED: smoothelin isoform 2 [Oryctolagus cuniculus]; 280 1239 minus strand PREDICTE…
CL2374.Contig4_H1	0.0558693	0.159792	-0.256417	0.0553698	0.36686	3	5	1.05746	0.0806024	0.77382	1.4432	NO	280 1239 minus strand PREDICTED: smoothelin isoform 2 [Oryctolagus cuniculus]; 280 1239 minus strand PREDICTED: smoothelin isoform 2 [Oryctolagus cuniculus]; 280 1239 PREDICTED: smoothelin isoform 2 [Oryctolagus cuniculus]; 280 1239 minus strand PREDICTED: smoothelin isoform 2 [Oryctolagus cuniculus]; 280 1239 PREDICTED: smoothelin isoform 2 [Oryctolagus cuniculus]; 280 1239 minus strand PREDICTE…
CL2374.Contig3_H1	0.0558693	0.159792	-0.256417	0.0553698	0.36686	3	5	1.05746	0.0806024	0.77382	1.4432	NO	280 1239 minus strand PREDICTED: smoothelin isoform 2 [Oryctolagus cuniculus]; 280 1239 minus strand PREDICTED: smoothelin isoform 2 [Oryctolagus cuniculus]; 280 1239 PREDICTED: smoothelin isoform 2 [Oryctolagus cuniculus]; 280 1239 minus strand PREDICTED: smoothelin isoform 2 [Oryctolagus cuniculus]; 280 1239 PREDICTED: smoothelin isoform 2 [Oryctolagus cuniculus]; 280 1239 minus strand PREDICTE…
CL2374.Contig22_H1	0.0558693	0.159792	-0.256417	0.0553698	0.36686	3	5	1.05746	0.0806024	0.77382	1.4432	NO	280 1239 minus strand PREDICTED: smoothelin isoform 2 [Oryctolagus cuniculus]; 280 1239 minus strand PREDICTED: smoothelin isoform 2 [Oryctolagus cuniculus]; 280 1239 PREDICTED: smoothelin isoform 2 [Oryctolagus cuniculus]; 280 1239 minus strand PREDICTED: smoothelin isoform 2 [Oryctolagus cuniculus]; 280 1239 PREDICTED: smoothelin isoform 2 [Oryctolagus cuniculus]; 280 1239 minus strand PREDICTE…
CL2374.Contig1_H1	0.0558693	0.159792	-0.256417	0.0553698	0.36686	3	5	1.05746	0.0806024	0.77382	1.4432	NO	280 1239 minus strand PREDICTED: smoothelin isoform 2 [Oryctolagus cuniculus]; 280 1239 minus strand PREDICTED: smoothelin isoform 2 [Oryctolagus cuniculus]; 280 1239 PREDICTED: smoothelin isoform 2 [Oryctolagus cuniculus]; 280 1239 minus strand PREDICTED: smoothelin isoform 2 [Oryctolagus cuniculus]; 280 1239 PREDICTED: smoothelin isoform 2 [Oryctolagus cuniculus]; 280 1239 minus strand PREDICTE…
CL39540.Contig7_H1	-0.0561629	0.184584	-0.418011	-0.0544798	0.305482	2	3	0.945385	-0.081026	0.658355	1.35728	NO	585 944 minus strand Protein disulfide-isomerase A6 [Crassostrea gigas]
CL877.Contig7_H1	-0.0553179	0.184066	-0.418815	-0.0539102	0.30052	2	5	0.946184	-0.0798069	0.657826	1.35056	NO	31 735 hypothetical protein BRAFLDRAFT_78603 [Branchiostoma floridae] gi; 55 735 hypothetical protein BRAFLDRAFT_78603 [Branchiostoma floridae] gi; 319 948 hypothetical protein BRAFLDRAFT_78603 [Branchiostoma floridae] gi; 353 1039 hypothetical protein BRAFLDRAFT_78603 [Branchiostoma floridae] gi; 207 893 hypothetical protein BRAFLDRAFT_78603 [Branchiostoma floridae] gi
CL877.Contig6_H1	-0.0553179	0.184066	-0.418815	-0.0539102	0.30052	2	5	0.946184	-0.0798069	0.657826	1.35056	NO	31 735 hypothetical protein BRAFLDRAFT_78603 [Branchiostoma floridae] gi; 55 735 hypothetical protein BRAFLDRAFT_78603 [Branchiostoma floridae] gi; 319 948 hypothetical protein BRAFLDRAFT_78603 [Branchiostoma floridae] gi; 353 1039 hypothetical protein BRAFLDRAFT_78603 [Branchiostoma floridae] gi; 207 893 hypothetical protein BRAFLDRAFT_78603 [Branchiostoma floridae] gi
CL877.Contig5_H1	-0.0553179	0.184066	-0.418815	-0.0539102	0.30052	2	5	0.946184	-0.0798069	0.657826	1.35056	NO	31 735 hypothetical protein BRAFLDRAFT_78603 [Branchiostoma floridae] gi; 55 735 hypothetical protein BRAFLDRAFT_78603 [Branchiostoma floridae] gi; 319 948 hypothetical protein BRAFLDRAFT_78603 [Branchiostoma floridae] gi; 353 1039 hypothetical protein BRAFLDRAFT_78603 [Branchiostoma floridae] gi; 207 893 hypothetical protein BRAFLDRAFT_78603 [Branchiostoma floridae] gi
CL877.Contig4_H1	-0.0553179	0.184066	-0.418815	-0.0539102	0.30052	2	5	0.946184	-0.0798069	0.657826	1.35056	NO	31 735 hypothetical protein BRAFLDRAFT_78603 [Branchiostoma floridae] gi; 55 735 hypothetical protein BRAFLDRAFT_78603 [Branchiostoma floridae] gi; 319 948 hypothetical protein BRAFLDRAFT_78603 [Branchiostoma floridae] gi; 353 1039 hypothetical protein BRAFLDRAFT_78603 [Branchiostoma floridae] gi; 207 893 hypothetical protein BRAFLDRAFT_78603 [Branchiostoma floridae] gi
CL877.Contig3_H1	-0.0553179	0.184066	-0.418815	-0.0539102	0.30052	2	5	0.946184	-0.0798069	0.657826	1.35056	NO	31 735 hypothetical protein BRAFLDRAFT_78603 [Branchiostoma floridae] gi; 55 735 hypothetical protein BRAFLDRAFT_78603 [Branchiostoma floridae] gi; 319 948 hypothetical protein BRAFLDRAFT_78603 [Branchiostoma floridae] gi; 353 1039 hypothetical protein BRAFLDRAFT_78603 [Branchiostoma floridae] gi; 207 893 hypothetical protein BRAFLDRAFT_78603 [Branchiostoma floridae] gi
CL10598.Contig5_H1	-0.0540391	0.18387	-0.410503	-0.0537798	0.311703	2	2	0.947395	-0.077962	0.663317	1.36575	NO	91 1392 minus strand hypothetical protein AND_03103 [Anopheles darlingi]
CL3923.Contig9_H1	0.0539159	0.0867513	-0.119371	0.053447	0.224546	13	40	1.0554	0.0777841	0.887479	1.25175	NO	1971 3368 minus strand Kyphoscoliosis peptidase [Crassostrea gigas]; 1767 3158 minus strand hillarin [Hirudo medicinalis]; 1977 3368 minus strand hillarin [Hirudo medicinalis]
CL3923.Contig8_H1	0.0539159	0.0867513	-0.119371	0.053447	0.224546	13	40	1.0554	0.0777841	0.887479	1.25175	NO	1971 3368 minus strand Kyphoscoliosis peptidase [Crassostrea gigas]; 1767 3158 minus strand hillarin [Hirudo medicinalis]; 1977 3368 minus strand hillarin [Hirudo medicinalis]
CL3923.Contig10_H1	0.0539159	0.0867513	-0.119371	0.053447	0.224546	13	40	1.0554	0.0777841	0.887479	1.25175	NO	1971 3368 minus strand Kyphoscoliosis peptidase [Crassostrea gigas]; 1767 3158 minus strand hillarin [Hirudo medicinalis]; 1977 3368 minus strand hillarin [Hirudo medicinalis]
CL34251.Contig5_H1	0.0514668	0.091531	-0.132037	0.0525338	0.227981	11	34	1.05281	0.0742509	0.876309	1.25606	NO	52 1599 minus strand ATP synthase beta subunit [Pinctada fucata]
CL5989.Contig1_H1	-0.0506458	0.167838	-0.384382	-0.0508785	0.275061	2	4	0.950615	-0.0730665	0.680872	1.31661	NO	211 1413 Alpha-N-acetylgalactosaminidase [Crassostrea gigas]
CL26928.Contig1_H1	-0.0516464	0.175661	-0.396091	-0.0508583	0.284956	2	3	0.949665	-0.07451	0.672946	1.3297	NO	338 661 Spectrin alpha chain [Crassostrea gigas]
CL48442.Contig2_H1	-0.0501158	0.127013	-0.296462	-0.050364	0.199132	3	29	0.951119	-0.0723018	0.743444	1.22034	NO	397 510 PREDICTED: actin-5C-like [Megachile rotundata]
CL14228.Contig5_H1	-0.0506925	0.13002	-0.30386	-0.0500896	0.204228	4	22	0.950571	-0.0731338	0.737964	1.22658	NO	15 428 PREDICTED: histone H2A.V-like [Apis florea]
Unigene31438_H1	0.0508434	0.0468678	-0.039619	0.0499677	0.142053	36	772	1.05216	0.0733515	0.961156	1.15264	NO	1 852 beta actin-like 1 protein [Macrostomum lignano]
Unigene27690_H1	-0.0494734	0.126169	-0.294298	-0.0498498	0.196032	6	14	0.951731	-0.071375	0.745054	1.21657	NO	22 870 minus strand PREDICTED: alcohol dehydrogenase class-3 [Sarcophilus harrisii]
CL2195.Contig7_H1	0.0497749	0.142808	-0.229818	0.0498425	0.329938	6	7	1.05103	0.07181	0.794678	1.39088	NO	3 1670 Spectrin alpha chain [Crassostrea gigas]
Unigene21732_H1	0.0507242	0.143856	-0.226354	0.0496956	0.341487	4	9	1.05203	0.0731796	0.797436	1.40704	NO	4 444 Vinculin [Crassostrea gigas]
CL12968.Contig14_H1	0.0489	0.128461	-0.20569	0.0496921	0.303849	6	10	1.05012	0.0705478	0.814085	1.35506	NO	145 1020 minus strand PREDICTED: inorganic pyrophosphatase-like [Saccoglossus kowalevskii]
CL24444.Contig3_H1	-0.0498113	0.184031	-0.405871	-0.0496659	0.308466	2	2	0.951409	-0.0718625	0.666396	1.36133	NO	57 2009 hypothetical protein BRAFLDRAFT_285279 [Branchiostoma floridae] gi; 3 1973 hypothetical protein BRAFLDRAFT_285279 [Branchiostoma floridae] gi
CL24444.Contig1_H1	-0.0498113	0.184031	-0.405871	-0.0496659	0.308466	2	2	0.951409	-0.0718625	0.666396	1.36133	NO	57 2009 hypothetical protein BRAFLDRAFT_285279 [Branchiostoma floridae] gi; 3 1973 hypothetical protein BRAFLDRAFT_285279 [Branchiostoma floridae] gi
RRRRRUnigene39307_H1	-0.0484776	0.185462	-0.410718	-0.0487815	0.314399	2	2	0.952679	-0.0699384	0.663174	1.36944	NO	REVERSED 68 358 endonuclease-reverse transcriptase [Danaus plexippus]
CL34074.Contig5_H1	0.0494076	0.11885	-0.18153	0.0481266	0.288515	7	14	1.05065	0.0712802	0.833993	1.33444	NO	365 2530 minus strand calpain B [Gecarcinus lateralis]
CL19470.Contig9_H1	0.0467826	0.0985128	-0.144968	0.0481123	0.238124	13	24	1.04789	0.0674931	0.86505	1.26887	NO	44 1465 minus strand Adenylyl cyclase-associated protein 1 [Crassostrea gigas]; 52 1473 minus strand Adenylyl cyclase-associated protein 1 [Crassostrea gigas]; 48 1469 Adenylyl cyclase-associated protein 1 [Crassostrea gigas]
CL19470.Contig8_H1	0.0467826	0.0985128	-0.144968	0.0481123	0.238124	13	24	1.04789	0.0674931	0.86505	1.26887	NO	44 1465 minus strand Adenylyl cyclase-associated protein 1 [Crassostrea gigas]; 52 1473 minus strand Adenylyl cyclase-associated protein 1 [Crassostrea gigas]; 48 1469 Adenylyl cyclase-associated protein 1 [Crassostrea gigas]
CL19470.Contig1_H1	0.0467826	0.0985128	-0.144968	0.0481123	0.238124	13	24	1.04789	0.0674931	0.86505	1.26887	NO	44 1465 minus strand Adenylyl cyclase-associated protein 1 [Crassostrea gigas]; 52 1473 minus strand Adenylyl cyclase-associated protein 1 [Crassostrea gigas]; 48 1469 Adenylyl cyclase-associated protein 1 [Crassostrea gigas]
Unigene23377_H1	-0.0467802	0.174029	-0.390314	-0.04811	0.294189	2	3	0.954297	-0.0674895	0.676844	1.34204	NO	2 517 minus strand Anhydro-N-acetylmuramic acid kinase [Crassostrea gigas]
CL28960.Contig2_H1	0.0481118	0.0546589	-0.0614639	0.0479259	0.156986	41	116	1.04929	0.0694107	0.940387	1.16998	NO	519 3182 minus strand Alpha-actinin	sarcomeric [Crassostrea gigas]""
CL40725.Contig2_H1	-0.0480656	0.142176	-0.329091	-0.0476295	0.229174	3	9	0.953071	-0.069344	0.719578	1.25756	NO	85 546 minus strand RecName: Full=Eukaryotic translation initiation factor 5A; Short=eIF-5A gi|51702279|sp|P62925.1|IF5A_SPOFR RecName: Full=Eukaryotic translation initiation factor 5A; Short=eIF-5A gi|6469515|gb|AAF13315.1|AF109730_1 translation initiation factor 5A [Spodoptera exigua] gi
CL5866.Contig1_H1	0.0472671	0.157165	-0.256332	0.0474414	0.35511	4	5	1.0484	0.068192	0.773885	1.42634	NO	913 1560 minus strand Calcium-dependent protein kinase isoform 2 [Crassostrea gigas]
CL19183.Contig2_H1	0.0468216	0.127722	-0.20666	0.0460591	0.299221	7	11	1.04793	0.0675492	0.813297	1.34881	NO	3341 4240 minus strand nonmuscle myosin II	partial [Aplysia californica]""
Unigene38538_H1	0.0479062	0.134571	-0.211352	0.0460565	0.309427	6	9	1.04907	0.0691141	0.809489	1.36264	NO	195 2201 minus strand hypothetical protein DAPPUDRAFT_315656 [Daphnia pulex]
CL15373.Contig10_H1	0.0455739	0.149174	-0.244162	0.045021	0.337657	5	6	1.04663	0.0657493	0.783361	1.40166	NO	252 1289 minus strand PDZ and LIM domain protein 3 OS=Gallus gallus GN=PDLIM3 PE=1 SV=1
CL11779.Contig2_H1	0.0446045	0.137012	-0.22469	0.044804	0.313062	4	10	1.04561	0.0643507	0.798764	1.36761	NO	11 1462 coronin [Schistosoma mansoni]
CL19215.Contig5_H1	-0.0446286	0.156916	-0.355498	-0.0438053	0.268916	4	5	0.956353	-0.0643854	0.700825	1.30855	NO	116 1168 minus strand hypothetical protein CGI_10014553	partial [Crassostrea gigas]""
Unigene19029_H1	-0.042038	0.131142	-0.298488	-0.0432698	0.220023	4	12	0.958833	-0.060648	0.74194	1.24611	NO	42 296 minus strand twitchin [Mytilus galloprovincialis]
CL10674.Contig2_H1	-0.0424486	0.153229	-0.342264	-0.0432109	0.261107	3	6	0.95844	-0.0612404	0.710161	1.29837	NO	27 974 PREDICTED: succinyl-CoA ligase [GDP-forming] subunit alpha	mitochondrial-like [Oreochromis niloticus]; 27 974 minus strand PREDICTED: succinyl-CoA ligase [GDP-forming] subunit alpha	mitochondrial-like [Oreochromis niloticus]""
CL10674.Contig1_H1	-0.0424486	0.153229	-0.342264	-0.0432109	0.261107	3	6	0.95844	-0.0612404	0.710161	1.29837	NO	27 974 PREDICTED: succinyl-CoA ligase [GDP-forming] subunit alpha	mitochondrial-like [Oreochromis niloticus]; 27 974 minus strand PREDICTED: succinyl-CoA ligase [GDP-forming] subunit alpha	mitochondrial-like [Oreochromis niloticus]""
CL5082.Contig3_H1	0.0426687	0.142235	-0.236629	0.0430947	0.320174	3	9	1.04359	0.0615579	0.789284	1.37737	NO	229 699 hypothetical protein CGI_10017744 [Crassostrea gigas]; 199 669 hypothetical protein CGI_10017744 [Crassostrea gigas]; 202 672 hypothetical protein CGI_10017744 [Crassostrea gigas]
CL5082.Contig2_H1	0.0426687	0.142235	-0.236629	0.0430947	0.320174	3	9	1.04359	0.0615579	0.789284	1.37737	NO	229 699 hypothetical protein CGI_10017744 [Crassostrea gigas]; 199 669 hypothetical protein CGI_10017744 [Crassostrea gigas]; 202 672 hypothetical protein CGI_10017744 [Crassostrea gigas]
CL5082.Contig1_H1	0.0426687	0.142235	-0.236629	0.0430947	0.320174	3	9	1.04359	0.0615579	0.789284	1.37737	NO	229 699 hypothetical protein CGI_10017744 [Crassostrea gigas]; 199 669 hypothetical protein CGI_10017744 [Crassostrea gigas]; 202 672 hypothetical protein CGI_10017744 [Crassostrea gigas]
CL14574.Contig3_H1	0.0416161	0.184294	-0.320862	0.0430221	0.404702	2	2	1.04249	0.0600393	0.725524	1.49886	NO	630 1199 neuronal calcium sensor-1 [Lymnaea stagnalis]
CL2428.Contig4_H1	0.0414883	0.166563	-0.283562	0.0424637	0.363224	2	5	1.04236	0.059855	0.753096	1.43796	NO	316 1512 Alpha-N-acetylgalactosaminidase [Crassostrea gigas]; 282 1568 Alpha-N-acetylgalactosaminidase [Crassostrea gigas]; 282 1478 Alpha-N-acetylgalactosaminidase [Crassostrea gigas]
CL2428.Contig2_H1	0.0414883	0.166563	-0.283562	0.0424637	0.363224	2	5	1.04236	0.059855	0.753096	1.43796	NO	316 1512 Alpha-N-acetylgalactosaminidase [Crassostrea gigas]; 282 1568 Alpha-N-acetylgalactosaminidase [Crassostrea gigas]; 282 1478 Alpha-N-acetylgalactosaminidase [Crassostrea gigas]
CL2428.Contig1_H1	0.0414883	0.166563	-0.283562	0.0424637	0.363224	2	5	1.04236	0.059855	0.753096	1.43796	NO	316 1512 Alpha-N-acetylgalactosaminidase [Crassostrea gigas]; 282 1568 Alpha-N-acetylgalactosaminidase [Crassostrea gigas]; 282 1478 Alpha-N-acetylgalactosaminidase [Crassostrea gigas]
CL12416.Contig1_H1	-0.0407338	0.113367	-0.263635	-0.0417411	0.183054	9	17	0.960085	-0.0587665	0.768254	1.20088	NO	116 1882 Actin-interacting protein 1 [Crassostrea gigas]
CL39270.Contig1_H1	0.0423586	0.106625	-0.165004	0.0411935	0.252631	5	35	1.04327	0.0611105	0.84789	1.28741	NO	43 591 minus strand cyclophilin type peptidyl-prolyl cis-trans isomerase [Glossina morsitans morsitans]
CL6477.Contig7_H1	-0.0395238	0.161348	-0.36161	-0.0407349	0.275149	2	5	0.961247	-0.0570207	0.696554	1.31673	NO	42 905 PREDICTED: enoyl-CoA hydratase	mitochondrial-like isoform 1 [Oreochromis niloticus]""
CL41007.Contig2_H1	-0.040879	0.144877	-0.3221	-0.0406751	0.239282	2	11	0.959945	-0.058976	0.724626	1.27034	NO	362 553 putative RNA-binding protein [Haliotis diversicolor]
Unigene19084_H1	0.0417004	0.183369	-0.314958	0.0406442	0.398361	2	2	1.04258	0.060161	0.729819	1.48938	NO	194 775 minus strand Collagen alpha-1(XV) chain [Harpegnathos saltator]
CL2930.Contig2_H1	0.0408991	0.175907	-0.299007	0.0406197	0.38356	2	4	1.04175	0.0590049	0.741554	1.4675	NO	227 3073 minus strand Lysosomal alpha-mannosidase [Crassostrea gigas]
CL13284.Contig7_H1	-0.0386016	0.0973824	-0.224248	-0.040321	0.154007	15	23	0.962134	-0.0556904	0.799117	1.1665	NO	77 1561 retinal dehydrogenase [Lymnaea stagnalis]; 69 1553 retinal dehydrogenase [Lymnaea stagnalis]; 308 1747 retinal dehydrogenase [Lymnaea stagnalis]
CL13284.Contig2_H1	-0.0386016	0.0973824	-0.224248	-0.040321	0.154007	15	23	0.962134	-0.0556904	0.799117	1.1665	NO	77 1561 retinal dehydrogenase [Lymnaea stagnalis]; 69 1553 retinal dehydrogenase [Lymnaea stagnalis]; 308 1747 retinal dehydrogenase [Lymnaea stagnalis]
CL13284.Contig1_H1	-0.0386016	0.0973824	-0.224248	-0.040321	0.154007	15	23	0.962134	-0.0556904	0.799117	1.1665	NO	77 1561 retinal dehydrogenase [Lymnaea stagnalis]; 69 1553 retinal dehydrogenase [Lymnaea stagnalis]; 308 1747 retinal dehydrogenase [Lymnaea stagnalis]
CL49466.Contig2_H1	-0.0392936	0.157445	-0.348753	-0.0402599	0.268717	2	6	0.961468	-0.0566887	0.705567	1.30828	NO	2 244 minus strand hypothetical protein KGM_08771 [Danaus plexippus]
CL4265.Contig1_H1	0.0398774	0.154235	-0.265352	0.0401582	0.33931	5	5	1.04068	0.057531	0.766936	1.40398	NO	154 621 minus strand Stress response protein nhaX [Crassostrea gigas]
Unigene22829_H1	0.0405359	0.183676	-0.323648	0.0399123	0.396141	2	2	1.04137	0.0584809	0.723505	1.48608	NO	636 1232 sigma class glutathione-s-transferase 3 [Haliotis discus discus]; 963 1559 sigma class glutathione-s-transferase 3 [Haliotis discus discus]; 907 1503 sigma class glutathione-s-transferase 3 [Haliotis discus discus]; 673 1269 sigma class glutathione-s-transferase 3 [Haliotis discus discus]; 177 773 sigma class glutathione-s-transferase 3 [Haliotis discus discus]; 208 804 sigma class gluta…
CL19285.Contig31_H1	0.0405359	0.183676	-0.323648	0.0399123	0.396141	2	2	1.04137	0.0584809	0.723505	1.48608	NO	636 1232 sigma class glutathione-s-transferase 3 [Haliotis discus discus]; 963 1559 sigma class glutathione-s-transferase 3 [Haliotis discus discus]; 907 1503 sigma class glutathione-s-transferase 3 [Haliotis discus discus]; 673 1269 sigma class glutathione-s-transferase 3 [Haliotis discus discus]; 177 773 sigma class glutathione-s-transferase 3 [Haliotis discus discus]; 208 804 sigma class gluta…
CL19285.Contig30_H1	0.0405359	0.183676	-0.323648	0.0399123	0.396141	2	2	1.04137	0.0584809	0.723505	1.48608	NO	636 1232 sigma class glutathione-s-transferase 3 [Haliotis discus discus]; 963 1559 sigma class glutathione-s-transferase 3 [Haliotis discus discus]; 907 1503 sigma class glutathione-s-transferase 3 [Haliotis discus discus]; 673 1269 sigma class glutathione-s-transferase 3 [Haliotis discus discus]; 177 773 sigma class glutathione-s-transferase 3 [Haliotis discus discus]; 208 804 sigma class gluta…
CL19285.Contig27_H1	0.0405359	0.183676	-0.323648	0.0399123	0.396141	2	2	1.04137	0.0584809	0.723505	1.48608	NO	636 1232 sigma class glutathione-s-transferase 3 [Haliotis discus discus]; 963 1559 sigma class glutathione-s-transferase 3 [Haliotis discus discus]; 907 1503 sigma class glutathione-s-transferase 3 [Haliotis discus discus]; 673 1269 sigma class glutathione-s-transferase 3 [Haliotis discus discus]; 177 773 sigma class glutathione-s-transferase 3 [Haliotis discus discus]; 208 804 sigma class gluta…
CL19285.Contig24_H1	0.0405359	0.183676	-0.323648	0.0399123	0.396141	2	2	1.04137	0.0584809	0.723505	1.48608	NO	636 1232 sigma class glutathione-s-transferase 3 [Haliotis discus discus]; 963 1559 sigma class glutathione-s-transferase 3 [Haliotis discus discus]; 907 1503 sigma class glutathione-s-transferase 3 [Haliotis discus discus]; 673 1269 sigma class glutathione-s-transferase 3 [Haliotis discus discus]; 177 773 sigma class glutathione-s-transferase 3 [Haliotis discus discus]; 208 804 sigma class gluta…
CL19285.Contig23_H1	0.0405359	0.183676	-0.323648	0.0399123	0.396141	2	2	1.04137	0.0584809	0.723505	1.48608	NO	636 1232 sigma class glutathione-s-transferase 3 [Haliotis discus discus]; 963 1559 sigma class glutathione-s-transferase 3 [Haliotis discus discus]; 907 1503 sigma class glutathione-s-transferase 3 [Haliotis discus discus]; 673 1269 sigma class glutathione-s-transferase 3 [Haliotis discus discus]; 177 773 sigma class glutathione-s-transferase 3 [Haliotis discus discus]; 208 804 sigma class gluta…
CL19285.Contig22_H1	0.0405359	0.183676	-0.323648	0.0399123	0.396141	2	2	1.04137	0.0584809	0.723505	1.48608	NO	636 1232 sigma class glutathione-s-transferase 3 [Haliotis discus discus]; 963 1559 sigma class glutathione-s-transferase 3 [Haliotis discus discus]; 907 1503 sigma class glutathione-s-transferase 3 [Haliotis discus discus]; 673 1269 sigma class glutathione-s-transferase 3 [Haliotis discus discus]; 177 773 sigma class glutathione-s-transferase 3 [Haliotis discus discus]; 208 804 sigma class gluta…
CL5583.Contig6_H1	0.0392026	0.140191	-0.231803	0.0393598	0.315951	5	8	1.03998	0.0565574	0.793103	1.37156	NO	40 1752 minus strand heat shock protein 60 [Biomphalaria glabrata]; 40 1752 minus strand heat shock protein 60 [Biomphalaria glabrata]
CL5583.Contig5_H1	0.0392026	0.140191	-0.231803	0.0393598	0.315951	5	8	1.03998	0.0565574	0.793103	1.37156	NO	40 1752 minus strand heat shock protein 60 [Biomphalaria glabrata]; 40 1752 minus strand heat shock protein 60 [Biomphalaria glabrata]
CL34497.Contig4_H1	-0.0408497	0.150984	-0.347406	-0.0390973	0.25157	3	9	0.959973	-0.0589337	0.706519	1.28604	NO	210 779 GH20056 [Drosophila grimshawi] gi; 216 785 minus strand GH20056 [Drosophila grimshawi] gi; 210 779 GH20056 [Drosophila grimshawi] gi; 216 785 GH20056 [Drosophila grimshawi] gi
CL34497.Contig3_H1	-0.0408497	0.150984	-0.347406	-0.0390973	0.25157	3	9	0.959973	-0.0589337	0.706519	1.28604	NO	210 779 GH20056 [Drosophila grimshawi] gi; 216 785 minus strand GH20056 [Drosophila grimshawi] gi; 210 779 GH20056 [Drosophila grimshawi] gi; 216 785 GH20056 [Drosophila grimshawi] gi
CL34497.Contig2_H1	-0.0408497	0.150984	-0.347406	-0.0390973	0.25157	3	9	0.959973	-0.0589337	0.706519	1.28604	NO	210 779 GH20056 [Drosophila grimshawi] gi; 216 785 minus strand GH20056 [Drosophila grimshawi] gi; 210 779 GH20056 [Drosophila grimshawi] gi; 216 785 GH20056 [Drosophila grimshawi] gi
CL34497.Contig1_H1	-0.0408497	0.150984	-0.347406	-0.0390973	0.25157	3	9	0.959973	-0.0589337	0.706519	1.28604	NO	210 779 GH20056 [Drosophila grimshawi] gi; 216 785 minus strand GH20056 [Drosophila grimshawi] gi; 210 779 GH20056 [Drosophila grimshawi] gi; 216 785 GH20056 [Drosophila grimshawi] gi
CL33159.Contig3_H1	-0.0381656	0.149652	-0.331539	-0.0381068	0.253508	3	7	0.962554	-0.0550613	0.717818	1.28854	NO	241 561 minus strand thioredoxin [Crassostrea ariakensis]
Unigene5384_H1	-0.038136	0.148702	-0.32699	-0.0376031	0.24902	2	11	0.962582	-0.0550186	0.721091	1.28277	NO	1 219 minus strand PREDICTED: nucleoside diphosphate kinase 3-like [Pan troglodytes]
CL5030.Contig3_H1	-0.0385726	0.185608	-0.404483	-0.0374282	0.326862	2	2	0.962162	-0.0556486	0.667322	1.38661	NO	77 2278 Far upstream element-binding protein 3 [Crassostrea gigas]
CL4145.Contig20_H1	0.0372758	0.0380348	-0.036141	0.037103	0.111917	81	324	1.03798	0.0537775	0.964504	1.11842	NO	299 7507 minus strand filamin [Clonorchis sinensis]
Unigene30533_H1	-0.037635	0.162315	-0.35062	-0.0363141	0.282484	2	5	0.963064	-0.0542958	0.704252	1.32642	NO	1240 1911 PREDICTED: ATP synthase subunit alpha	mitochondrial-like [Anolis carolinensis]""
Unigene7955_H1	-0.0380215	0.139867	-0.31233	-0.0359323	0.232342	3	12	0.962692	-0.0548534	0.73174	1.26155	NO	3 218 beta-tubulin [Fasciola hepatica] gi
Unigene62839_H1	-0.0335207	0.165545	-0.350948	-0.0358594	0.29548	2	13	0.967035	-0.0483602	0.70402	1.34377	NO	160 501 hypothetical protein CGI_10001640 [Crassostrea gigas]; 160 588 hypothetical protein CGI_10001640 [Crassostrea gigas]; 160 501 hypothetical protein CGI_10001640 [Crassostrea gigas]; 160 552 hypothetical protein CGI_10001640 [Crassostrea gigas]; 160 501 hypothetical protein CGI_10001640 [Crassostrea gigas]; 160 501 hypothetical protein CGI_10001640 [Crassostrea gigas]
CL2347.Contig8_H1	-0.0335207	0.165545	-0.350948	-0.0358594	0.29548	2	13	0.967035	-0.0483602	0.70402	1.34377	NO	160 501 hypothetical protein CGI_10001640 [Crassostrea gigas]; 160 588 hypothetical protein CGI_10001640 [Crassostrea gigas]; 160 501 hypothetical protein CGI_10001640 [Crassostrea gigas]; 160 552 hypothetical protein CGI_10001640 [Crassostrea gigas]; 160 501 hypothetical protein CGI_10001640 [Crassostrea gigas]; 160 501 hypothetical protein CGI_10001640 [Crassostrea gigas]
CL2347.Contig15_H1	-0.0335207	0.165545	-0.350948	-0.0358594	0.29548	2	13	0.967035	-0.0483602	0.70402	1.34377	NO	160 501 hypothetical protein CGI_10001640 [Crassostrea gigas]; 160 588 hypothetical protein CGI_10001640 [Crassostrea gigas]; 160 501 hypothetical protein CGI_10001640 [Crassostrea gigas]; 160 552 hypothetical protein CGI_10001640 [Crassostrea gigas]; 160 501 hypothetical protein CGI_10001640 [Crassostrea gigas]; 160 501 hypothetical protein CGI_10001640 [Crassostrea gigas]
CL2347.Contig14_H1	-0.0335207	0.165545	-0.350948	-0.0358594	0.29548	2	13	0.967035	-0.0483602	0.70402	1.34377	NO	160 501 hypothetical protein CGI_10001640 [Crassostrea gigas]; 160 588 hypothetical protein CGI_10001640 [Crassostrea gigas]; 160 501 hypothetical protein CGI_10001640 [Crassostrea gigas]; 160 552 hypothetical protein CGI_10001640 [Crassostrea gigas]; 160 501 hypothetical protein CGI_10001640 [Crassostrea gigas]; 160 501 hypothetical protein CGI_10001640 [Crassostrea gigas]
CL2347.Contig13_H1	-0.0335207	0.165545	-0.350948	-0.0358594	0.29548	2	13	0.967035	-0.0483602	0.70402	1.34377	NO	160 501 hypothetical protein CGI_10001640 [Crassostrea gigas]; 160 588 hypothetical protein CGI_10001640 [Crassostrea gigas]; 160 501 hypothetical protein CGI_10001640 [Crassostrea gigas]; 160 552 hypothetical protein CGI_10001640 [Crassostrea gigas]; 160 501 hypothetical protein CGI_10001640 [Crassostrea gigas]; 160 501 hypothetical protein CGI_10001640 [Crassostrea gigas]
CL2347.Contig12_H1	-0.0335207	0.165545	-0.350948	-0.0358594	0.29548	2	13	0.967035	-0.0483602	0.70402	1.34377	NO	160 501 hypothetical protein CGI_10001640 [Crassostrea gigas]; 160 588 hypothetical protein CGI_10001640 [Crassostrea gigas]; 160 501 hypothetical protein CGI_10001640 [Crassostrea gigas]; 160 552 hypothetical protein CGI_10001640 [Crassostrea gigas]; 160 501 hypothetical protein CGI_10001640 [Crassostrea gigas]; 160 501 hypothetical protein CGI_10001640 [Crassostrea gigas]
CL8219.Contig4_H1	-0.0359955	0.165173	-0.36434	-0.0355841	0.283803	3	4	0.964645	-0.0519305	0.694655	1.32817	NO	977 1852 PREDICTED: similar to prohibitin [Tribolium castaneum] gi
CL1323.Contig9_H1	0.0344749	0.0727789	-0.109132	0.0346676	0.177515	25	74	1.03508	0.0497368	0.896612	1.19425	NO	155 3214 sarco/endoplasmic reticulum calcium ATPase isoform B [Pinctada fucata]; 132 3110 sarco/endoplasmic reticulum calcium ATPase isoform C [Pinctada fucata]; 132 3110 minus strand sarco/endoplasmic reticulum calcium ATPase isoform C [Pinctada fucata]; 155 3133 sarco/endoplasmic reticulum calcium ATPase isoform C [Pinctada fucata]; 155 3133 sarco/endoplasmic reticulum calcium ATPase isoform C …
CL1323.Contig8_H1	0.0344749	0.0727789	-0.109132	0.0346676	0.177515	25	74	1.03508	0.0497368	0.896612	1.19425	NO	155 3214 sarco/endoplasmic reticulum calcium ATPase isoform B [Pinctada fucata]; 132 3110 sarco/endoplasmic reticulum calcium ATPase isoform C [Pinctada fucata]; 132 3110 minus strand sarco/endoplasmic reticulum calcium ATPase isoform C [Pinctada fucata]; 155 3133 sarco/endoplasmic reticulum calcium ATPase isoform C [Pinctada fucata]; 155 3133 sarco/endoplasmic reticulum calcium ATPase isoform C …
CL1323.Contig6_H1	0.0344749	0.0727789	-0.109132	0.0346676	0.177515	25	74	1.03508	0.0497368	0.896612	1.19425	NO	155 3214 sarco/endoplasmic reticulum calcium ATPase isoform B [Pinctada fucata]; 132 3110 sarco/endoplasmic reticulum calcium ATPase isoform C [Pinctada fucata]; 132 3110 minus strand sarco/endoplasmic reticulum calcium ATPase isoform C [Pinctada fucata]; 155 3133 sarco/endoplasmic reticulum calcium ATPase isoform C [Pinctada fucata]; 155 3133 sarco/endoplasmic reticulum calcium ATPase isoform C …
CL1323.Contig21_H1	0.0344749	0.0727789	-0.109132	0.0346676	0.177515	25	74	1.03508	0.0497368	0.896612	1.19425	NO	155 3214 sarco/endoplasmic reticulum calcium ATPase isoform B [Pinctada fucata]; 132 3110 sarco/endoplasmic reticulum calcium ATPase isoform C [Pinctada fucata]; 132 3110 minus strand sarco/endoplasmic reticulum calcium ATPase isoform C [Pinctada fucata]; 155 3133 sarco/endoplasmic reticulum calcium ATPase isoform C [Pinctada fucata]; 155 3133 sarco/endoplasmic reticulum calcium ATPase isoform C …
CL1323.Contig20_H1	0.0344749	0.0727789	-0.109132	0.0346676	0.177515	25	74	1.03508	0.0497368	0.896612	1.19425	NO	155 3214 sarco/endoplasmic reticulum calcium ATPase isoform B [Pinctada fucata]; 132 3110 sarco/endoplasmic reticulum calcium ATPase isoform C [Pinctada fucata]; 132 3110 minus strand sarco/endoplasmic reticulum calcium ATPase isoform C [Pinctada fucata]; 155 3133 sarco/endoplasmic reticulum calcium ATPase isoform C [Pinctada fucata]; 155 3133 sarco/endoplasmic reticulum calcium ATPase isoform C …
CL1323.Contig1_H1	0.0344749	0.0727789	-0.109132	0.0346676	0.177515	25	74	1.03508	0.0497368	0.896612	1.19425	NO	155 3214 sarco/endoplasmic reticulum calcium ATPase isoform B [Pinctada fucata]; 132 3110 sarco/endoplasmic reticulum calcium ATPase isoform C [Pinctada fucata]; 132 3110 minus strand sarco/endoplasmic reticulum calcium ATPase isoform C [Pinctada fucata]; 155 3133 sarco/endoplasmic reticulum calcium ATPase isoform C [Pinctada fucata]; 155 3133 sarco/endoplasmic reticulum calcium ATPase isoform C …
Unigene30363_H1	0.0357152	0.0862479	-0.128366	0.034593	0.207883	20	32	1.03636	0.0515262	0.879531	1.23107	NO	4146 6107 minus strand nonmuscle myosin II	partial [Aplysia californica]""
Unigene52953_H1	-0.0341939	0.153952	-0.337604	-0.0343537	0.267062	2	7	0.966384	-0.0493314	0.713478	1.30612	NO	94 519 minus strand hypothetical protein BRAFLDRAFT_115029 [Branchiostoma floridae] gi
Unigene46785_H1	-0.0337065	0.185905	-0.399296	-0.0340061	0.330679	2	2	0.966855	-0.0486283	0.670792	1.39191	NO	120 635 PREDICTED: similar to collagen type VI alpha 6 [Ciona intestinalis]; 120 635 minus strand PREDICTED: similar to collagen type VI alpha 6 [Ciona intestinalis]
Unigene26613_H1	-0.0337065	0.185905	-0.399296	-0.0340061	0.330679	2	2	0.966855	-0.0486283	0.670792	1.39191	NO	120 635 PREDICTED: similar to collagen type VI alpha 6 [Ciona intestinalis]; 120 635 minus strand PREDICTED: similar to collagen type VI alpha 6 [Ciona intestinalis]
CL5825.Contig1_H1	0.0339885	0.156616	-0.275205	0.0339027	0.340593	2	6	1.03457	0.0490351	0.759416	1.40578	NO	148 609 minus strand Titin [Crassostrea gigas]
CL14269.Contig5_H1	0.0315043	0.159414	-0.280185	0.0327462	0.34072	3	5	1.03201	0.045451	0.755644	1.40596	NO	36 1310 minus strand elongation factor-1 gamma [Diguetia canities]
CL393.Contig15_H1	-0.0301625	0.0730172	-0.175011	-0.0311694	0.11434	23	141	0.970288	-0.0435153	0.839448	1.12113	NO	135 2630 Filamin-A [Crassostrea gigas]; 118 2613 Filamin-A [Crassostrea gigas]; 157 2652 Filamin-A [Crassostrea gigas]
CL393.Contig13_H1	-0.0301625	0.0730172	-0.175011	-0.0311694	0.11434	23	141	0.970288	-0.0435153	0.839448	1.12113	NO	135 2630 Filamin-A [Crassostrea gigas]; 118 2613 Filamin-A [Crassostrea gigas]; 157 2652 Filamin-A [Crassostrea gigas]
CL393.Contig12_H1	-0.0301625	0.0730172	-0.175011	-0.0311694	0.11434	23	141	0.970288	-0.0435153	0.839448	1.12113	NO	135 2630 Filamin-A [Crassostrea gigas]; 118 2613 Filamin-A [Crassostrea gigas]; 157 2652 Filamin-A [Crassostrea gigas]
Unigene30534_H1	-0.0308317	0.0967359	-0.219882	-0.0307954	0.157305	7	33	0.969639	-0.0444808	0.802613	1.17035	NO	343 1179 ATP synthase subunit alpha	mitochondrial OS=Pongo abelii GN=ATP5A1 PE=2 SV=1""
CL32322.Contig2_H1	0.0320617	0.186905	-0.333492	0.0306676	0.393082	2	2	1.03258	0.0462552	0.716418	1.48154	NO	2 1795 minus strand Plectin-1 [Crassostrea gigas]
CL20494.Contig3_H1	0.0260648	0.184624	-0.331058	0.0303705	0.387222	2	2	1.02641	0.0376035	0.718163	1.47288	NO	45 944 minus strand unnamed protein product [Mus musculus] gi; 5 334 minus strand receptor of activated protein kinase C [Platynereis dumerilii]
CL20494.Contig1_H1	0.0260648	0.184624	-0.331058	0.0303705	0.387222	2	2	1.02641	0.0376035	0.718163	1.47288	NO	45 944 minus strand unnamed protein product [Mus musculus] gi; 5 334 minus strand receptor of activated protein kinase C [Platynereis dumerilii]
CL11328.Contig9_H1	0.029756	0.169503	-0.30492	0.0291538	0.360664	2	4	1.0302	0.0429288	0.737183	1.43428	NO	160 393 minus strand PREDICTED: cysteine-rich protein 1-like [Megachile rotundata]; 148 381 PREDICTED: cysteine-rich protein 1-like [Megachile rotundata]; 148 381 PREDICTED: cysteine-rich protein 1-like [Megachile rotundata]; 148 381 PREDICTED: cysteine-rich protein 1-like [Megachile rotundata]; 160 393 minus strand PREDICTED: cysteine-rich protein 1-like [Megachile rotundata]; 160 393 minus stra…
CL11328.Contig8_H1	0.029756	0.169503	-0.30492	0.0291538	0.360664	2	4	1.0302	0.0429288	0.737183	1.43428	NO	160 393 minus strand PREDICTED: cysteine-rich protein 1-like [Megachile rotundata]; 148 381 PREDICTED: cysteine-rich protein 1-like [Megachile rotundata]; 148 381 PREDICTED: cysteine-rich protein 1-like [Megachile rotundata]; 148 381 PREDICTED: cysteine-rich protein 1-like [Megachile rotundata]; 160 393 minus strand PREDICTED: cysteine-rich protein 1-like [Megachile rotundata]; 160 393 minus stra…
CL11328.Contig7_H1	0.029756	0.169503	-0.30492	0.0291538	0.360664	2	4	1.0302	0.0429288	0.737183	1.43428	NO	160 393 minus strand PREDICTED: cysteine-rich protein 1-like [Megachile rotundata]; 148 381 PREDICTED: cysteine-rich protein 1-like [Megachile rotundata]; 148 381 PREDICTED: cysteine-rich protein 1-like [Megachile rotundata]; 148 381 PREDICTED: cysteine-rich protein 1-like [Megachile rotundata]; 160 393 minus strand PREDICTED: cysteine-rich protein 1-like [Megachile rotundata]; 160 393 minus stra…
CL11328.Contig6_H1	0.029756	0.169503	-0.30492	0.0291538	0.360664	2	4	1.0302	0.0429288	0.737183	1.43428	NO	160 393 minus strand PREDICTED: cysteine-rich protein 1-like [Megachile rotundata]; 148 381 PREDICTED: cysteine-rich protein 1-like [Megachile rotundata]; 148 381 PREDICTED: cysteine-rich protein 1-like [Megachile rotundata]; 148 381 PREDICTED: cysteine-rich protein 1-like [Megachile rotundata]; 160 393 minus strand PREDICTED: cysteine-rich protein 1-like [Megachile rotundata]; 160 393 minus stra…
CL11328.Contig2_H1	0.029756	0.169503	-0.30492	0.0291538	0.360664	2	4	1.0302	0.0429288	0.737183	1.43428	NO	160 393 minus strand PREDICTED: cysteine-rich protein 1-like [Megachile rotundata]; 148 381 PREDICTED: cysteine-rich protein 1-like [Megachile rotundata]; 148 381 PREDICTED: cysteine-rich protein 1-like [Megachile rotundata]; 148 381 PREDICTED: cysteine-rich protein 1-like [Megachile rotundata]; 160 393 minus strand PREDICTED: cysteine-rich protein 1-like [Megachile rotundata]; 160 393 minus stra…
CL11328.Contig1_H1	0.029756	0.169503	-0.30492	0.0291538	0.360664	2	4	1.0302	0.0429288	0.737183	1.43428	NO	160 393 minus strand PREDICTED: cysteine-rich protein 1-like [Megachile rotundata]; 148 381 PREDICTED: cysteine-rich protein 1-like [Megachile rotundata]; 148 381 PREDICTED: cysteine-rich protein 1-like [Megachile rotundata]; 148 381 PREDICTED: cysteine-rich protein 1-like [Megachile rotundata]; 160 393 minus strand PREDICTED: cysteine-rich protein 1-like [Megachile rotundata]; 160 393 minus stra…
CL44897.Contig1_H1	-0.0286427	0.174105	-0.368274	-0.0290446	0.312334	2	3	0.971764	-0.0413227	0.691927	1.36661	NO	5 841 minus strand Spectrin alpha chain [Crassostrea gigas]
Unigene58804_H1	0.0304483	0.175247	-0.309711	0.0289778	0.376483	2	3	1.03092	0.0439276	0.733659	1.45715	NO	35 271 PREDICTED: SH3 domain-binding glutamic acid-rich-like protein 3-like [Anolis carolinensis]; 35 271 PREDICTED: SH3 domain-binding glutamic acid-rich-like protein 3-like [Anolis carolinensis]; 245 523 PREDICTED: SH3 domain-binding glutamic acid-rich-like protein 3-like [Anolis carolinensis]; 192 470 PREDICTED: SH3 domain-binding glutamic acid-rich-like protein 3-like [Anolis carolinensis]; 1…
Unigene57834_H1	0.0304483	0.175247	-0.309711	0.0289778	0.376483	2	3	1.03092	0.0439276	0.733659	1.45715	NO	35 271 PREDICTED: SH3 domain-binding glutamic acid-rich-like protein 3-like [Anolis carolinensis]; 35 271 PREDICTED: SH3 domain-binding glutamic acid-rich-like protein 3-like [Anolis carolinensis]; 245 523 PREDICTED: SH3 domain-binding glutamic acid-rich-like protein 3-like [Anolis carolinensis]; 192 470 PREDICTED: SH3 domain-binding glutamic acid-rich-like protein 3-like [Anolis carolinensis]; 1…
Unigene53929_H1	0.0304483	0.175247	-0.309711	0.0289778	0.376483	2	3	1.03092	0.0439276	0.733659	1.45715	NO	35 271 PREDICTED: SH3 domain-binding glutamic acid-rich-like protein 3-like [Anolis carolinensis]; 35 271 PREDICTED: SH3 domain-binding glutamic acid-rich-like protein 3-like [Anolis carolinensis]; 245 523 PREDICTED: SH3 domain-binding glutamic acid-rich-like protein 3-like [Anolis carolinensis]; 192 470 PREDICTED: SH3 domain-binding glutamic acid-rich-like protein 3-like [Anolis carolinensis]; 1…
Unigene46648_H1	0.0304483	0.175247	-0.309711	0.0289778	0.376483	2	3	1.03092	0.0439276	0.733659	1.45715	NO	35 271 PREDICTED: SH3 domain-binding glutamic acid-rich-like protein 3-like [Anolis carolinensis]; 35 271 PREDICTED: SH3 domain-binding glutamic acid-rich-like protein 3-like [Anolis carolinensis]; 245 523 PREDICTED: SH3 domain-binding glutamic acid-rich-like protein 3-like [Anolis carolinensis]; 192 470 PREDICTED: SH3 domain-binding glutamic acid-rich-like protein 3-like [Anolis carolinensis]; 1…
Unigene46647_H1	0.0304483	0.175247	-0.309711	0.0289778	0.376483	2	3	1.03092	0.0439276	0.733659	1.45715	NO	35 271 PREDICTED: SH3 domain-binding glutamic acid-rich-like protein 3-like [Anolis carolinensis]; 35 271 PREDICTED: SH3 domain-binding glutamic acid-rich-like protein 3-like [Anolis carolinensis]; 245 523 PREDICTED: SH3 domain-binding glutamic acid-rich-like protein 3-like [Anolis carolinensis]; 192 470 PREDICTED: SH3 domain-binding glutamic acid-rich-like protein 3-like [Anolis carolinensis]; 1…
Unigene46646_H1	0.0304483	0.175247	-0.309711	0.0289778	0.376483	2	3	1.03092	0.0439276	0.733659	1.45715	NO	35 271 PREDICTED: SH3 domain-binding glutamic acid-rich-like protein 3-like [Anolis carolinensis]; 35 271 PREDICTED: SH3 domain-binding glutamic acid-rich-like protein 3-like [Anolis carolinensis]; 245 523 PREDICTED: SH3 domain-binding glutamic acid-rich-like protein 3-like [Anolis carolinensis]; 192 470 PREDICTED: SH3 domain-binding glutamic acid-rich-like protein 3-like [Anolis carolinensis]; 1…
Unigene42178_H1	0.0304483	0.175247	-0.309711	0.0289778	0.376483	2	3	1.03092	0.0439276	0.733659	1.45715	NO	35 271 PREDICTED: SH3 domain-binding glutamic acid-rich-like protein 3-like [Anolis carolinensis]; 35 271 PREDICTED: SH3 domain-binding glutamic acid-rich-like protein 3-like [Anolis carolinensis]; 245 523 PREDICTED: SH3 domain-binding glutamic acid-rich-like protein 3-like [Anolis carolinensis]; 192 470 PREDICTED: SH3 domain-binding glutamic acid-rich-like protein 3-like [Anolis carolinensis]; 1…
CL16171.Contig8_H1	0.0304483	0.175247	-0.309711	0.0289778	0.376483	2	3	1.03092	0.0439276	0.733659	1.45715	NO	35 271 PREDICTED: SH3 domain-binding glutamic acid-rich-like protein 3-like [Anolis carolinensis]; 35 271 PREDICTED: SH3 domain-binding glutamic acid-rich-like protein 3-like [Anolis carolinensis]; 245 523 PREDICTED: SH3 domain-binding glutamic acid-rich-like protein 3-like [Anolis carolinensis]; 192 470 PREDICTED: SH3 domain-binding glutamic acid-rich-like protein 3-like [Anolis carolinensis]; 1…
CL16171.Contig7_H1	0.0304483	0.175247	-0.309711	0.0289778	0.376483	2	3	1.03092	0.0439276	0.733659	1.45715	NO	35 271 PREDICTED: SH3 domain-binding glutamic acid-rich-like protein 3-like [Anolis carolinensis]; 35 271 PREDICTED: SH3 domain-binding glutamic acid-rich-like protein 3-like [Anolis carolinensis]; 245 523 PREDICTED: SH3 domain-binding glutamic acid-rich-like protein 3-like [Anolis carolinensis]; 192 470 PREDICTED: SH3 domain-binding glutamic acid-rich-like protein 3-like [Anolis carolinensis]; 1…
CL16171.Contig1_H1	0.0304483	0.175247	-0.309711	0.0289778	0.376483	2	3	1.03092	0.0439276	0.733659	1.45715	NO	35 271 PREDICTED: SH3 domain-binding glutamic acid-rich-like protein 3-like [Anolis carolinensis]; 35 271 PREDICTED: SH3 domain-binding glutamic acid-rich-like protein 3-like [Anolis carolinensis]; 245 523 PREDICTED: SH3 domain-binding glutamic acid-rich-like protein 3-like [Anolis carolinensis]; 192 470 PREDICTED: SH3 domain-binding glutamic acid-rich-like protein 3-like [Anolis carolinensis]; 1…
CL1323.Contig9_H1	-0.0298404	0.0951776	-0.216501	-0.0287984	0.155327	14	59	0.9706	-0.0430506	0.805332	1.16804	NO	155 3214 sarco/endoplasmic reticulum calcium ATPase isoform B [Pinctada fucata]; 155 3214 minus strand sarco/endoplasmic reticulum calcium ATPase isoform B [Pinctada fucata]
CL1323.Contig1_H1	-0.0298404	0.0951776	-0.216501	-0.0287984	0.155327	14	59	0.9706	-0.0430506	0.805332	1.16804	NO	155 3214 sarco/endoplasmic reticulum calcium ATPase isoform B [Pinctada fucata]; 155 3214 minus strand sarco/endoplasmic reticulum calcium ATPase isoform B [Pinctada fucata]
CL181.Contig9_H1	-0.0275552	0.168112	-0.351461	-0.0283938	0.302543	2	4	0.972821	-0.0397538	0.70366	1.3533	NO	1139 1378 Titin [Crassostrea gigas]; 1116 1355 Titin [Crassostrea gigas]; 1139 1378 Titin [Crassostrea gigas]; 1139 1378 Titin [Crassostrea gigas]; 1139 1378 Titin [Crassostrea gigas]; 1139 1378 Titin [Crassostrea gigas]; 1139 1378 Titin [Crassostrea gigas]; 1170 1409 Titin [Crassostrea gigas]
CL181.Contig8_H1	-0.0275552	0.168112	-0.351461	-0.0283938	0.302543	2	4	0.972821	-0.0397538	0.70366	1.3533	NO	1139 1378 Titin [Crassostrea gigas]; 1116 1355 Titin [Crassostrea gigas]; 1139 1378 Titin [Crassostrea gigas]; 1139 1378 Titin [Crassostrea gigas]; 1139 1378 Titin [Crassostrea gigas]; 1139 1378 Titin [Crassostrea gigas]; 1139 1378 Titin [Crassostrea gigas]; 1170 1409 Titin [Crassostrea gigas]
CL181.Contig7_H1	-0.0275552	0.168112	-0.351461	-0.0283938	0.302543	2	4	0.972821	-0.0397538	0.70366	1.3533	NO	1139 1378 Titin [Crassostrea gigas]; 1116 1355 Titin [Crassostrea gigas]; 1139 1378 Titin [Crassostrea gigas]; 1139 1378 Titin [Crassostrea gigas]; 1139 1378 Titin [Crassostrea gigas]; 1139 1378 Titin [Crassostrea gigas]; 1139 1378 Titin [Crassostrea gigas]; 1170 1409 Titin [Crassostrea gigas]
CL181.Contig6_H1	-0.0275552	0.168112	-0.351461	-0.0283938	0.302543	2	4	0.972821	-0.0397538	0.70366	1.3533	NO	1139 1378 Titin [Crassostrea gigas]; 1116 1355 Titin [Crassostrea gigas]; 1139 1378 Titin [Crassostrea gigas]; 1139 1378 Titin [Crassostrea gigas]; 1139 1378 Titin [Crassostrea gigas]; 1139 1378 Titin [Crassostrea gigas]; 1139 1378 Titin [Crassostrea gigas]; 1170 1409 Titin [Crassostrea gigas]
CL181.Contig13_H1	-0.0275552	0.168112	-0.351461	-0.0283938	0.302543	2	4	0.972821	-0.0397538	0.70366	1.3533	NO	1139 1378 Titin [Crassostrea gigas]; 1116 1355 Titin [Crassostrea gigas]; 1139 1378 Titin [Crassostrea gigas]; 1139 1378 Titin [Crassostrea gigas]; 1139 1378 Titin [Crassostrea gigas]; 1139 1378 Titin [Crassostrea gigas]; 1139 1378 Titin [Crassostrea gigas]; 1170 1409 Titin [Crassostrea gigas]
CL181.Contig12_H1	-0.0275552	0.168112	-0.351461	-0.0283938	0.302543	2	4	0.972821	-0.0397538	0.70366	1.3533	NO	1139 1378 Titin [Crassostrea gigas]; 1116 1355 Titin [Crassostrea gigas]; 1139 1378 Titin [Crassostrea gigas]; 1139 1378 Titin [Crassostrea gigas]; 1139 1378 Titin [Crassostrea gigas]; 1139 1378 Titin [Crassostrea gigas]; 1139 1378 Titin [Crassostrea gigas]; 1170 1409 Titin [Crassostrea gigas]
CL181.Contig11_H1	-0.0275552	0.168112	-0.351461	-0.0283938	0.302543	2	4	0.972821	-0.0397538	0.70366	1.3533	NO	1139 1378 Titin [Crassostrea gigas]; 1116 1355 Titin [Crassostrea gigas]; 1139 1378 Titin [Crassostrea gigas]; 1139 1378 Titin [Crassostrea gigas]; 1139 1378 Titin [Crassostrea gigas]; 1139 1378 Titin [Crassostrea gigas]; 1139 1378 Titin [Crassostrea gigas]; 1170 1409 Titin [Crassostrea gigas]
CL181.Contig10_H1	-0.0275552	0.168112	-0.351461	-0.0283938	0.302543	2	4	0.972821	-0.0397538	0.70366	1.3533	NO	1139 1378 Titin [Crassostrea gigas]; 1116 1355 Titin [Crassostrea gigas]; 1139 1378 Titin [Crassostrea gigas]; 1139 1378 Titin [Crassostrea gigas]; 1139 1378 Titin [Crassostrea gigas]; 1139 1378 Titin [Crassostrea gigas]; 1139 1378 Titin [Crassostrea gigas]; 1170 1409 Titin [Crassostrea gigas]
CL9041.Contig2_H1	-0.0274587	0.130479	-0.283143	-0.0272356	0.231999	5	13	0.972915	-0.0396146	0.753412	1.26112	NO	220 627 Fatty acid-binding protein	brain [Crassostrea gigas]""
CL718.Contig3_H1	0.0275688	0.127337	-0.223305	0.0272169	0.277516	6	12	1.02795	0.0397734	0.799871	1.31985	NO	93 1034 Annexin A7 [Crassostrea gigas]; 73 1014 Annexin A7 [Crassostrea gigas]
CL718.Contig1_H1	0.0275688	0.127337	-0.223305	0.0272169	0.277516	6	12	1.02795	0.0397734	0.799871	1.31985	NO	93 1034 Annexin A7 [Crassostrea gigas]; 73 1014 Annexin A7 [Crassostrea gigas]
CL25076.Contig4_H1	0.0270946	0.184516	-0.335618	0.0271969	0.38905	2	2	1.02746	0.0390892	0.714896	1.47558	NO	209 781 minus strand high mobility group protein 1 [Biomphalaria glabrata]; 277 771 high mobility group protein 1 [Biomphalaria glabrata]; 277 867 minus strand high mobility group protein 1 [Biomphalaria glabrata]; 277 870 minus strand high mobility group protein 1 [Biomphalaria glabrata]
CL25076.Contig3_H1	0.0270946	0.184516	-0.335618	0.0271969	0.38905	2	2	1.02746	0.0390892	0.714896	1.47558	NO	209 781 minus strand high mobility group protein 1 [Biomphalaria glabrata]; 277 771 high mobility group protein 1 [Biomphalaria glabrata]; 277 867 minus strand high mobility group protein 1 [Biomphalaria glabrata]; 277 870 minus strand high mobility group protein 1 [Biomphalaria glabrata]
CL25076.Contig2_H1	0.0270946	0.184516	-0.335618	0.0271969	0.38905	2	2	1.02746	0.0390892	0.714896	1.47558	NO	209 781 minus strand high mobility group protein 1 [Biomphalaria glabrata]; 277 771 high mobility group protein 1 [Biomphalaria glabrata]; 277 867 minus strand high mobility group protein 1 [Biomphalaria glabrata]; 277 870 minus strand high mobility group protein 1 [Biomphalaria glabrata]
CL25076.Contig1_H1	0.0270946	0.184516	-0.335618	0.0271969	0.38905	2	2	1.02746	0.0390892	0.714896	1.47558	NO	209 781 minus strand high mobility group protein 1 [Biomphalaria glabrata]; 277 771 high mobility group protein 1 [Biomphalaria glabrata]; 277 867 minus strand high mobility group protein 1 [Biomphalaria glabrata]; 277 870 minus strand high mobility group protein 1 [Biomphalaria glabrata]
CL15471.Contig3_H1	0.0278961	0.137523	-0.240917	0.0270814	0.298678	4	11	1.02829	0.0402456	0.785907	1.34808	NO	65 490 PREDICTED: cofilin-2 [Otolemur garnettii]
Unigene42203_H1	-0.0277006	0.131933	-0.284898	-0.0270731	0.227451	5	11	0.97268	-0.0399635	0.752091	1.2554	NO	346 702 minus strand PREDICTED: galectin-4-like [Anolis carolinensis]
CL30882.Contig6_H1	-0.0252591	0.183711	-0.387796	-0.0269898	0.338172	2	2	0.975057	-0.0364412	0.678551	1.40238	NO	410 709 calmodulin-like; K02183 calmodulin
CL35888.Contig1_H1	0.0259613	0.166722	-0.301879	0.0265226	0.349127	2	12	1.0263	0.0374542	0.739428	1.41783	NO	4 849 minus strand elongation factor 1-alpha [Cryptosporidium muris RN66]
CL11009.Contig9_H1	0.0284665	0.183462	-0.33441	0.0261544	0.386975	2	2	1.02888	0.0410685	0.71576	1.47252	NO	138 713 Rac [Aplysia californica] gi; 125 691 Rac [Aplysia californica] gi; 149 871 minus strand Rac [Aplysia californica] gi; 101 676 Rac [Aplysia californica] gi
CL11009.Contig8_H1	0.0284665	0.183462	-0.33441	0.0261544	0.386975	2	2	1.02888	0.0410685	0.71576	1.47252	NO	138 713 Rac [Aplysia californica] gi; 125 691 Rac [Aplysia californica] gi; 149 871 minus strand Rac [Aplysia californica] gi; 101 676 Rac [Aplysia californica] gi
CL11009.Contig4_H1	0.0284665	0.183462	-0.33441	0.0261544	0.386975	2	2	1.02888	0.0410685	0.71576	1.47252	NO	138 713 Rac [Aplysia californica] gi; 125 691 Rac [Aplysia californica] gi; 149 871 minus strand Rac [Aplysia californica] gi; 101 676 Rac [Aplysia californica] gi
CL11009.Contig1_H1	0.0284665	0.183462	-0.33441	0.0261544	0.386975	2	2	1.02888	0.0410685	0.71576	1.47252	NO	138 713 Rac [Aplysia californica] gi; 125 691 Rac [Aplysia californica] gi; 149 871 minus strand Rac [Aplysia californica] gi; 101 676 Rac [Aplysia californica] gi
CL15682.Contig1_H1	0.0262711	0.108531	-0.18716	0.0256015	0.239623	6	23	1.02662	0.0379013	0.829311	1.27077	NO	273 1304 Guanine nucleotide-binding protein subunit beta [Crassostrea gigas]
CL2589.Contig3_H1	0.0266358	0.173437	-0.308351	0.025491	0.361069	3	3	1.02699	0.0384273	0.734657	1.43486	NO	130 2145 minus strand Glucosamine--fructose-6-phosphate aminotransferase [isomerizing] 1 [Crassostrea gigas]; 130 2121 minus strand Glucosamine--fructose-6-phosphate aminotransferase [isomerizing] 1 [Crassostrea gigas]
CL2589.Contig2_H1	0.0266358	0.173437	-0.308351	0.025491	0.361069	3	3	1.02699	0.0384273	0.734657	1.43486	NO	130 2145 minus strand Glucosamine--fructose-6-phosphate aminotransferase [isomerizing] 1 [Crassostrea gigas]; 130 2121 minus strand Glucosamine--fructose-6-phosphate aminotransferase [isomerizing] 1 [Crassostrea gigas]
CL49568.Contig2_H1	0.0239259	0.0938942	-0.16515	0.025435	0.206169	7	48	1.02421	0.0345178	0.847767	1.22896	NO	835 1083 minus strand Calmodulin [Crassostrea gigas]
CL37188.Contig1_H1	-0.0262885	0.184361	-0.38958	-0.0250541	0.340876	2	2	0.974054	-0.0379263	0.677342	1.40618	NO	36 770 minus strand Endoplasmic reticulum protein ERp29 [Crassostrea gigas]
CL33952.Contig1_H1	0.0246255	0.130477	-0.233429	0.0246287	0.279438	4	16	1.02493	0.0355271	0.791814	1.32239	NO	64 1332 Flotillin-1	putative [Pediculus humanus corporis] gi""
CL38255.Contig1_H1	0.0244121	0.185368	-0.330899	0.0245718	0.389365	2	2	1.02471	0.0352193	0.718278	1.47604	NO	170 460 Spectrin beta chain [Crassostrea gigas]
CL18499.Contig1_H1	0.0236096	0.126551	-0.223768	0.0239439	0.267002	8	11	1.02389	0.0340614	0.799501	1.30604	NO	114 1001 Vinculin [Crassostrea gigas]
CL4889.Contig10_H1	0.0232029	0.174074	-0.318648	0.02374	0.359196	2	3	1.02347	0.0334747	0.727131	1.43218	NO	324 1982 minus strand Pikachurin [Crassostrea gigas]
CL4813.Contig4_H1	-0.0237773	0.149373	-0.316094	-0.0235679	0.269433	3	10	0.976503	-0.0343034	0.728991	1.30922	NO	180 560 calreticulin precursor [Aplysia californica] gi; 180 545 calreticulin precursor [Aplysia californica] gi
CL4813.Contig2_H1	-0.0237773	0.149373	-0.316094	-0.0235679	0.269433	3	10	0.976503	-0.0343034	0.728991	1.30922	NO	180 560 calreticulin precursor [Aplysia californica] gi; 180 545 calreticulin precursor [Aplysia californica] gi
CL34850.Contig1_H1	0.0226812	0.122337	-0.220805	0.0232281	0.263615	7	13	1.02294	0.032722	0.801873	1.30163	NO	17 1681 minus strand Glucose-6-phosphate isomerase [Crassostrea gigas]
CL6985.Contig9_H1	-0.0234445	0.173477	-0.356267	-0.0230307	0.319646	3	3	0.976828	-0.0338233	0.700286	1.37664	NO	42 434 cytochrome b5 [Haliotis discus discus]; 42 434 cytochrome b5 [Haliotis discus discus]
CL6985.Contig5_H1	-0.0234445	0.173477	-0.356267	-0.0230307	0.319646	3	3	0.976828	-0.0338233	0.700286	1.37664	NO	42 434 cytochrome b5 [Haliotis discus discus]; 42 434 cytochrome b5 [Haliotis discus discus]
CL3137.Contig1_H1	0.0246211	0.173539	-0.314501	0.0229152	0.362829	2	3	1.02493	0.0355207	0.730153	1.43739	NO	112 930 calcineurin A [Haliotis discus discus]
CL6869.Contig1_H1	-0.021856	0.141073	-0.302791	-0.0224499	0.257274	4	8	0.978381	-0.0315315	0.738754	1.2934	NO	102 887 hypothetical protein DAPPUDRAFT_304712 [Daphnia pulex]
CL38456.Contig1_H1	-0.0231336	0.186167	-0.389069	-0.0223954	0.344016	2	2	0.977132	-0.0333747	0.677688	1.4106	NO	22 369 Protein farnesyltransferase/geranylgeranyltransferase type-1 subunit alpha [Crassostrea gigas]
CL2930.Contig3_H1	-0.0211575	0.148403	-0.30868	-0.0221109	0.271234	5	8	0.979065	-0.0305239	0.734416	1.31158	NO	227 2920 minus strand Lysosomal alpha-mannosidase [Crassostrea gigas]; 227 3073 minus strand Lysosomal alpha-mannosidase [Crassostrea gigas]; 193 2886 minus strand Lysosomal alpha-mannosidase [Crassostrea gigas]
CL2930.Contig2_H1	-0.0211575	0.148403	-0.30868	-0.0221109	0.271234	5	8	0.979065	-0.0305239	0.734416	1.31158	NO	227 2920 minus strand Lysosomal alpha-mannosidase [Crassostrea gigas]; 227 3073 minus strand Lysosomal alpha-mannosidase [Crassostrea gigas]; 193 2886 minus strand Lysosomal alpha-mannosidase [Crassostrea gigas]
CL2930.Contig1_H1	-0.0211575	0.148403	-0.30868	-0.0221109	0.271234	5	8	0.979065	-0.0305239	0.734416	1.31158	NO	227 2920 minus strand Lysosomal alpha-mannosidase [Crassostrea gigas]; 227 3073 minus strand Lysosomal alpha-mannosidase [Crassostrea gigas]; 193 2886 minus strand Lysosomal alpha-mannosidase [Crassostrea gigas]
CL17389.Contig2_H1	-0.0224342	0.154766	-0.331702	-0.0220105	0.27854	3	7	0.977816	-0.0323657	0.717701	1.3212	NO	698 1225 minus strand actin related protein 2/3 complex	21 kDa subunit [Crassostrea gigas]""
CL6708.Contig2_H1	0.0202847	0.1866	-0.345957	0.0218964	0.373576	2	2	1.02049	0.0292646	0.707543	1.45292	NO	91 2658 minus strand puromycin-sensitive aminopeptidase [Saccoglossus kowalevskii]
CL445.Contig3_H1	0.020138	0.0687636	-0.113711	0.0205408	0.154371	14	146	1.02034	0.029053	0.892516	1.16692	NO	362 874 minus strand Transgelin-2 [Crassostrea gigas]
CL27337.Contig1_H1	0.0196028	0.157097	-0.28933	0.0203797	0.326354	3	5	1.0198	0.0282809	0.748765	1.38591	NO	131 541 minus strand nervous system adducin [Aplysia californica] gi
CL1272.Contig8_H1	0.0197345	0.173298	-0.317297	0.0202856	0.366769	2	3	1.01993	0.0284709	0.728115	1.44306	NO	160 387 small nuclear ribonucleoprotein polypeptide G protein [Crassostrea ariakensis]; 180 407 small nuclear ribonucleoprotein polypeptide G protein [Crassostrea ariakensis]
CL1272.Contig7_H1	0.0197345	0.173298	-0.317297	0.0202856	0.366769	2	3	1.01993	0.0284709	0.728115	1.44306	NO	160 387 small nuclear ribonucleoprotein polypeptide G protein [Crassostrea ariakensis]; 180 407 small nuclear ribonucleoprotein polypeptide G protein [Crassostrea ariakensis]
CL29775.Contig4_H1	-0.0190791	0.170808	-0.353315	-0.0195187	0.319043	2	6	0.981102	-0.0275253	0.702356	1.37581	NO	43 525 Reticulon-4 [Crassostrea gigas]; 143 757 Reticulon-4 [Crassostrea gigas]; 43 564 Reticulon-4 [Crassostrea gigas]; 302 583 Reticulon-4 OS=Rattus norvegicus GN=Rtn4 PE=1 SV=1
CL29775.Contig3_H1	-0.0190791	0.170808	-0.353315	-0.0195187	0.319043	2	6	0.981102	-0.0275253	0.702356	1.37581	NO	43 525 Reticulon-4 [Crassostrea gigas]; 143 757 Reticulon-4 [Crassostrea gigas]; 43 564 Reticulon-4 [Crassostrea gigas]; 302 583 Reticulon-4 OS=Rattus norvegicus GN=Rtn4 PE=1 SV=1
CL29775.Contig2_H1	-0.0190791	0.170808	-0.353315	-0.0195187	0.319043	2	6	0.981102	-0.0275253	0.702356	1.37581	NO	43 525 Reticulon-4 [Crassostrea gigas]; 143 757 Reticulon-4 [Crassostrea gigas]; 43 564 Reticulon-4 [Crassostrea gigas]; 302 583 Reticulon-4 OS=Rattus norvegicus GN=Rtn4 PE=1 SV=1
CL29775.Contig1_H1	-0.0190791	0.170808	-0.353315	-0.0195187	0.319043	2	6	0.981102	-0.0275253	0.702356	1.37581	NO	43 525 Reticulon-4 [Crassostrea gigas]; 143 757 Reticulon-4 [Crassostrea gigas]; 43 564 Reticulon-4 [Crassostrea gigas]; 302 583 Reticulon-4 OS=Rattus norvegicus GN=Rtn4 PE=1 SV=1
Unigene2743_H1	0.0194953	0.0947832	-0.168863	0.0189069	0.207362	7	137	1.01969	0.0281257	0.844624	1.23043	NO	2 328 cytoskeletal actin 2 [Molgula oculata]
CL38498.Contig2_H1	-0.0191628	0.173518	-0.363187	-0.0188942	0.319748	3	3	0.98102	-0.0276461	0.695457	1.37678	NO	188 1021 hypothetical protein BRAFLDRAFT_214346 [Branchiostoma floridae] gi
Unigene638_H1	0.0200638	0.165224	-0.302093	0.0187916	0.349058	2	5	1.02027	0.0289459	0.73927	1.41773	NO	184 438 PREDICTED: similar to CG14235 CG14235-PA [Tribolium castaneum] gi
CL8338.Contig9_H1	-0.0199485	0.185741	-0.382155	-0.0183887	0.348518	2	2	0.980249	-0.0287796	0.68239	1.41697	NO	40 813 minus strand NADH dehydrogenase [ubiquinone] iron-sulfur protein 3	mitochondrial [Crassostrea gigas]""
CL21894.Contig2_H1	-0.018848	0.127642	-0.269729	-0.018037	0.236318	5	13	0.981328	-0.027192	0.763587	1.26658	NO	594 1253 peroxiredoxin 6 [Eriocheir sinensis]
CL39798.Contig1_H1	-0.0188894	0.158704	-0.330678	-0.0179744	0.293092	3	5	0.981288	-0.0272517	0.718436	1.34057	NO	169 792 minus strand rho GDP dissociation inhibitor	putative [Ixodes scapularis] gi""
CL1353.Contig5_H1	-0.019463	0.124382	-0.266231	-0.0178444	0.2196	7	13	0.980725	-0.0280791	0.766262	1.24558	NO	390 2267 neurofilament protein NF70 [Helix aspersa]; 318 2195 neurofilament protein NF70 [Helix aspersa]
CL1353.Contig4_H1	-0.019463	0.124382	-0.266231	-0.0178444	0.2196	7	13	0.980725	-0.0280791	0.766262	1.24558	NO	390 2267 neurofilament protein NF70 [Helix aspersa]; 318 2195 neurofilament protein NF70 [Helix aspersa]
CL1700.Contig8_H1	0.0179969	0.152438	-0.278964	0.0169869	0.313275	4	6	1.01816	0.0259641	0.756568	1.3679	NO	582 2135 sulfatase 1A precursor [Haliotis discus discus]
CL24292.Contig3_H1	0.0150498	0.18645	-0.351833	0.0160734	0.375923	2	2	1.01516	0.0217122	0.703397	1.45633	NO	45 506 minus strand PREDICTED: dihydrolipoyl dehydrogenase	mitochondrial [Monodelphis domestica]""
CL2142.Contig4_H1	-0.0149089	0.101537	-0.215881	-0.0159637	0.18285	8	32	0.985202	-0.021509	0.805831	1.20063	NO	248 2053 PDZ and LIM domain protein 5 [Crassostrea gigas]
CL1127.Contig6_H1	0.0159149	0.15696	-0.293124	0.0157772	0.328966	3	5	1.01604	0.0229603	0.74593	1.38953	NO	87 1997 Transketolase-like protein 2 [Crassostrea gigas]; 87 1997 Transketolase-like protein 2 [Crassostrea gigas]; 87 1997 Transketolase-like protein 2 [Crassostrea gigas]; 87 1997 Transketolase-like protein 2 [Crassostrea gigas]; 87 1997 Transketolase-like protein 2 [Crassostrea gigas]; 87 1997 Transketolase-like protein 2 [Crassostrea gigas]; 87 1997 Transketolase-like protein 2 [Crassostrea g…
CL1127.Contig5_H1	0.0159149	0.15696	-0.293124	0.0157772	0.328966	3	5	1.01604	0.0229603	0.74593	1.38953	NO	87 1997 Transketolase-like protein 2 [Crassostrea gigas]; 87 1997 Transketolase-like protein 2 [Crassostrea gigas]; 87 1997 Transketolase-like protein 2 [Crassostrea gigas]; 87 1997 Transketolase-like protein 2 [Crassostrea gigas]; 87 1997 Transketolase-like protein 2 [Crassostrea gigas]; 87 1997 Transketolase-like protein 2 [Crassostrea gigas]; 87 1997 Transketolase-like protein 2 [Crassostrea g…
CL1127.Contig4_H1	0.0159149	0.15696	-0.293124	0.0157772	0.328966	3	5	1.01604	0.0229603	0.74593	1.38953	NO	87 1997 Transketolase-like protein 2 [Crassostrea gigas]; 87 1997 Transketolase-like protein 2 [Crassostrea gigas]; 87 1997 Transketolase-like protein 2 [Crassostrea gigas]; 87 1997 Transketolase-like protein 2 [Crassostrea gigas]; 87 1997 Transketolase-like protein 2 [Crassostrea gigas]; 87 1997 Transketolase-like protein 2 [Crassostrea gigas]; 87 1997 Transketolase-like protein 2 [Crassostrea g…
CL1127.Contig3_H1	0.0159149	0.15696	-0.293124	0.0157772	0.328966	3	5	1.01604	0.0229603	0.74593	1.38953	NO	87 1997 Transketolase-like protein 2 [Crassostrea gigas]; 87 1997 Transketolase-like protein 2 [Crassostrea gigas]; 87 1997 Transketolase-like protein 2 [Crassostrea gigas]; 87 1997 Transketolase-like protein 2 [Crassostrea gigas]; 87 1997 Transketolase-like protein 2 [Crassostrea gigas]; 87 1997 Transketolase-like protein 2 [Crassostrea gigas]; 87 1997 Transketolase-like protein 2 [Crassostrea g…
CL1127.Contig2_H1	0.0159149	0.15696	-0.293124	0.0157772	0.328966	3	5	1.01604	0.0229603	0.74593	1.38953	NO	87 1997 Transketolase-like protein 2 [Crassostrea gigas]; 87 1997 Transketolase-like protein 2 [Crassostrea gigas]; 87 1997 Transketolase-like protein 2 [Crassostrea gigas]; 87 1997 Transketolase-like protein 2 [Crassostrea gigas]; 87 1997 Transketolase-like protein 2 [Crassostrea gigas]; 87 1997 Transketolase-like protein 2 [Crassostrea gigas]; 87 1997 Transketolase-like protein 2 [Crassostrea g…
CL1127.Contig1_H1	0.0159149	0.15696	-0.293124	0.0157772	0.328966	3	5	1.01604	0.0229603	0.74593	1.38953	NO	87 1997 Transketolase-like protein 2 [Crassostrea gigas]; 87 1997 Transketolase-like protein 2 [Crassostrea gigas]; 87 1997 Transketolase-like protein 2 [Crassostrea gigas]; 87 1997 Transketolase-like protein 2 [Crassostrea gigas]; 87 1997 Transketolase-like protein 2 [Crassostrea gigas]; 87 1997 Transketolase-like protein 2 [Crassostrea gigas]; 87 1997 Transketolase-like protein 2 [Crassostrea g…
CL1127.Contig11_H1	0.0159149	0.15696	-0.293124	0.0157772	0.328966	3	5	1.01604	0.0229603	0.74593	1.38953	NO	87 1997 Transketolase-like protein 2 [Crassostrea gigas]; 87 1997 Transketolase-like protein 2 [Crassostrea gigas]; 87 1997 Transketolase-like protein 2 [Crassostrea gigas]; 87 1997 Transketolase-like protein 2 [Crassostrea gigas]; 87 1997 Transketolase-like protein 2 [Crassostrea gigas]; 87 1997 Transketolase-like protein 2 [Crassostrea gigas]; 87 1997 Transketolase-like protein 2 [Crassostrea g…
CL19759.Contig1_H1	-0.0169352	0.140052	-0.297965	-0.0155736	0.256152	3	11	0.983207	-0.0244323	0.742327	1.29195	NO	900 1142 minus strand heat shock protein 20 [Cyclina sinensis]
CL38636.Contig3_H1	0.0145914	0.176192	-0.326658	0.0155398	0.364314	2	3	1.0147	0.0210509	0.721331	1.43953	NO	253 765 cytochrome c oxidase subunit IV [Urechis caupo]
CL181.Contig5_H1	-0.0153099	0.123886	-0.258878	-0.0155239	0.223984	7	13	0.984807	-0.0220875	0.771917	1.25105	NO	783 1463 minus strand twitchin [Mytilus galloprovincialis]; 783 1463 minus strand twitchin [Mytilus galloprovincialis]; 752 1432 twitchin [Mytilus galloprovincialis]
CL181.Contig3_H1	-0.0153099	0.123886	-0.258878	-0.0155239	0.223984	7	13	0.984807	-0.0220875	0.771917	1.25105	NO	783 1463 minus strand twitchin [Mytilus galloprovincialis]; 783 1463 minus strand twitchin [Mytilus galloprovincialis]; 752 1432 twitchin [Mytilus galloprovincialis]
CL181.Contig1_H1	-0.0153099	0.123886	-0.258878	-0.0155239	0.223984	7	13	0.984807	-0.0220875	0.771917	1.25105	NO	783 1463 minus strand twitchin [Mytilus galloprovincialis]; 783 1463 minus strand twitchin [Mytilus galloprovincialis]; 752 1432 twitchin [Mytilus galloprovincialis]
CL28563.Contig1_H1	-0.0122429	0.18518	-0.369645	-0.0150636	0.355407	2	2	0.987832	-0.0176627	0.69098	1.42676	NO	1363 1527 Protein disulfide-isomerase A3 [Crassostrea gigas]
Unigene34076_H1	0.0152572	0.118458	-0.21705	0.0146967	0.252369	8	14	1.01537	0.0220115	0.80489	1.28707	NO	689 1984 hypothetical protein BRAFLDRAFT_78257 [Branchiostoma floridae] gi
CL10502.Contig1_H1	-0.0131465	0.157385	-0.315433	-0.014461	0.304347	4	5	0.98694	-0.0189663	0.729473	1.35574	NO	25 405 minus strand Elongation factor 1-delta [Anoplopoma fimbria]
Unigene13629_H1	-0.0142849	0.17746	-0.36437	-0.0144051	0.334467	2	3	0.985817	-0.0206087	0.694634	1.3972	NO	1 222 cAMP-dependent protein kinase regulatory subunit [Aplysia californica] gi
CL29824.Contig1_H1	0.0141721	0.12239	-0.226051	0.0143677	0.249694	4	31	1.01427	0.0204461	0.797677	1.28363	NO	768 980 muscle LIM protein isoform 1 [Danaus plexippus]
Unigene23324_H1	0.0147291	0.104785	-0.192533	0.01406	0.221938	12	20	1.01484	0.0212497	0.824867	1.24849	NO	71 1321 minus strand Vinculin [Crassostrea gigas]
CL31420.Contig5_H1	-0.0121502	0.101956	-0.211774	-0.0126301	0.186692	4	134	0.987923	-0.017529	0.809148	1.20526	NO	3 263 minus strand beta-actin [Urechis unicinctus]
Unigene34590_H1	-0.0128914	0.156775	-0.319986	-0.0117843	0.28894	2	8	0.987191	-0.0185983	0.726159	1.33501	NO	76 822 14-3-3 protein [Heterodera glycines]; 76 822 minus strand 14-3-3 protein [Heterodera glycines]
Unigene28010_H1	-0.0128914	0.156775	-0.319986	-0.0117843	0.28894	2	8	0.987191	-0.0185983	0.726159	1.33501	NO	76 822 14-3-3 protein [Heterodera glycines]; 76 822 minus strand 14-3-3 protein [Heterodera glycines]
CL19305.Contig2_H1	-0.0102011	0.112969	-0.231608	-0.010983	0.21337	4	40	0.989851	-0.0147171	0.793257	1.23784	NO	63 443 PREDICTED: RAS protein activator like 1-like [Saccoglossus kowalevskii]
CL8129.Contig12_H1	-0.0101578	0.112749	-0.228296	-0.0101997	0.209698	6	20	0.989894	-0.0146545	0.795888	1.23331	NO	429 1013 PDZ domain protein [Ixodes scapularis] gi
Unigene19023_H1	-0.00986772	0.0606697	-0.129069	-0.0101032	0.108819	16	245	0.990181	-0.0142361	0.878913	1.11496	NO	6 317 myosin heavy chain cardiac muscle specific isoform 2 [Argopecten irradians]
CL25948.Contig3_H1	-0.0100579	0.107257	-0.21889	-0.00942127	0.197796	7	23	0.989993	-0.0145104	0.80341	1.21871	NO	181 744 unknown [Dendroctonus ponderosae]
CL15973.Contig2_H1	0.00767728	0.124966	-0.238941	0.00902468	0.25089	9	11	1.00771	0.011076	0.787461	1.28517	NO	95 2506 Transitional endoplasmic reticulum ATPase [Crassostrea gigas]
CL9799.Contig1_H1	0.00578358	0.172648	-0.338242	0.00867762	0.344753	3	3	1.0058	0.00834394	0.713023	1.41164	NO	970 1854 fasciclin-like protein precursor [Aplysia californica] gi
CL24228.Contig1_H1	0.00868664	0.0737432	-0.135908	0.0082479	0.152931	18	62	1.00872	0.0125322	0.872923	1.16524	NO	34 1122 Fructose-bisphosphate aldolase [Crassostrea gigas]
CL48702.Contig2_H1	0.00894455	0.0829937	-0.151629	0.00821054	0.172283	12	107	1.00898	0.0129043	0.859307	1.18801	NO	260 892 minus strand calponin [Haliotis diversicolor]; 260 892 minus strand calponin [Haliotis diversicolor]
CL48702.Contig1_H1	0.00894455	0.0829937	-0.151629	0.00821054	0.172283	12	107	1.00898	0.0129043	0.859307	1.18801	NO	260 892 minus strand calponin [Haliotis diversicolor]; 260 892 minus strand calponin [Haliotis diversicolor]
Unigene19132_H1	0.00662316	0.171983	-0.335945	0.00733298	0.340503	3	3	1.00665	0.00955519	0.714662	1.40565	NO	771 1505 O-methyltransferase family 3 [Dicentrarchus labrax]
CL11692.Contig6_H1	-0.006267	0.128626	-0.258793	-0.00710162	0.246418	8	10	0.993753	-0.00904137	0.771983	1.27943	NO	116 1321 PREDICTED: similar to aspartate aminotransferase [Tribolium castaneum] gi
CL19117.Contig2_H1	-0.00795115	0.183609	-0.369351	-0.00705976	0.359851	2	2	0.99208	-0.0114711	0.691183	1.43312	NO	145 1524 PREDICTED: aspartyl aminopeptidase-like [Oreochromis niloticus]
CL25175.Contig3_H1	-0.00572135	0.159484	-0.317774	-0.00705484	0.304738	3	5	0.994295	-0.00825416	0.727767	1.35627	NO	112 1050 Enolase-phosphatase E1 [Crassostrea gigas]; 112 1050 Enolase-phosphatase E1 [Crassostrea gigas]
CL25175.Contig2_H1	-0.00572135	0.159484	-0.317774	-0.00705484	0.304738	3	5	0.994295	-0.00825416	0.727767	1.35627	NO	112 1050 Enolase-phosphatase E1 [Crassostrea gigas]; 112 1050 Enolase-phosphatase E1 [Crassostrea gigas]
Unigene4042_H1	-0.0055161	0.128653	-0.255115	-0.00634276	0.248125	6	12	0.994499	-0.00795805	0.774827	1.28162	NO	622 2733 PREDICTED: protein-glutamine gamma-glutamyltransferase K isoform 1 [Danio rerio]; 423 2498 PREDICTED: protein-glutamine gamma-glutamyltransferase K isoform 1 [Danio rerio]; 423 2534 PREDICTED: protein-glutamine gamma-glutamyltransferase K isoform 1 [Danio rerio]
CL5652.Contig2_H1	-0.0055161	0.128653	-0.255115	-0.00634276	0.248125	6	12	0.994499	-0.00795805	0.774827	1.28162	NO	622 2733 PREDICTED: protein-glutamine gamma-glutamyltransferase K isoform 1 [Danio rerio]; 423 2498 PREDICTED: protein-glutamine gamma-glutamyltransferase K isoform 1 [Danio rerio]; 423 2534 PREDICTED: protein-glutamine gamma-glutamyltransferase K isoform 1 [Danio rerio]
CL5652.Contig1_H1	-0.0055161	0.128653	-0.255115	-0.00634276	0.248125	6	12	0.994499	-0.00795805	0.774827	1.28162	NO	622 2733 PREDICTED: protein-glutamine gamma-glutamyltransferase K isoform 1 [Danio rerio]; 423 2498 PREDICTED: protein-glutamine gamma-glutamyltransferase K isoform 1 [Danio rerio]; 423 2534 PREDICTED: protein-glutamine gamma-glutamyltransferase K isoform 1 [Danio rerio]
CL22447.Contig9_H1	-0.00561753	0.150661	-0.29857	-0.00568385	0.290414	3	7	0.994398	-0.00810438	0.741879	1.33698	NO	981 1379 minus strand Multimerin-1 [Crassostrea gigas]; 998 1396 Multimerin-1 [Crassostrea gigas]; 975 1373 Multimerin-1 [Crassostrea gigas]; 960 1358 Multimerin-1 [Crassostrea gigas]; 810 1208 Multimerin-1 [Crassostrea gigas]
CL22447.Contig7_H1	-0.00561753	0.150661	-0.29857	-0.00568385	0.290414	3	7	0.994398	-0.00810438	0.741879	1.33698	NO	981 1379 minus strand Multimerin-1 [Crassostrea gigas]; 998 1396 Multimerin-1 [Crassostrea gigas]; 975 1373 Multimerin-1 [Crassostrea gigas]; 960 1358 Multimerin-1 [Crassostrea gigas]; 810 1208 Multimerin-1 [Crassostrea gigas]
CL22447.Contig6_H1	-0.00561753	0.150661	-0.29857	-0.00568385	0.290414	3	7	0.994398	-0.00810438	0.741879	1.33698	NO	981 1379 minus strand Multimerin-1 [Crassostrea gigas]; 998 1396 Multimerin-1 [Crassostrea gigas]; 975 1373 Multimerin-1 [Crassostrea gigas]; 960 1358 Multimerin-1 [Crassostrea gigas]; 810 1208 Multimerin-1 [Crassostrea gigas]
CL22447.Contig5_H1	-0.00561753	0.150661	-0.29857	-0.00568385	0.290414	3	7	0.994398	-0.00810438	0.741879	1.33698	NO	981 1379 minus strand Multimerin-1 [Crassostrea gigas]; 998 1396 Multimerin-1 [Crassostrea gigas]; 975 1373 Multimerin-1 [Crassostrea gigas]; 960 1358 Multimerin-1 [Crassostrea gigas]; 810 1208 Multimerin-1 [Crassostrea gigas]
CL22447.Contig10_H1	-0.00561753	0.150661	-0.29857	-0.00568385	0.290414	3	7	0.994398	-0.00810438	0.741879	1.33698	NO	981 1379 minus strand Multimerin-1 [Crassostrea gigas]; 998 1396 Multimerin-1 [Crassostrea gigas]; 975 1373 Multimerin-1 [Crassostrea gigas]; 960 1358 Multimerin-1 [Crassostrea gigas]; 810 1208 Multimerin-1 [Crassostrea gigas]
CL11785.Contig1_H1	-0.00709943	0.164559	-0.332513	-0.00561141	0.317396	3	4	0.992926	-0.0102423	0.71712	1.37355	NO	5 514 hypothetical protein KGM_05418 [Danaus plexippus]
CL24300.Contig6_H1	-0.00529548	0.174899	-0.341814	-0.00536232	0.338905	2	3	0.994719	-0.00763976	0.71048	1.40341	NO	4365 4553 minus strand Basement membrane-specific heparan sulfate proteoglycan core protein [Crassostrea gigas]; 2502 2696 minus strand hypothetical protein DAPPUDRAFT_186952 [Daphnia pulex]
CL24300.Contig2_H1	-0.00529548	0.174899	-0.341814	-0.00536232	0.338905	2	3	0.994719	-0.00763976	0.71048	1.40341	NO	4365 4553 minus strand Basement membrane-specific heparan sulfate proteoglycan core protein [Crassostrea gigas]; 2502 2696 minus strand hypothetical protein DAPPUDRAFT_186952 [Daphnia pulex]
Unigene36334_H1	0.00563185	0.185183	-0.353755	0.0052822	0.368965	2	2	1.00565	0.00812504	0.702047	1.44624	NO	1 264 Spectrin beta chain [Crassostrea gigas]
CL44148.Contig4_H1	-0.00531957	0.182319	-0.365022	-0.00520333	0.340547	2	2	0.994695	-0.00767452	0.694181	1.40572	NO	69 779 PREDICTED: 15-hydroxyprostaglandin dehydrogenase [NAD+] [Gallus gallus]
CL5904.Contig3_H1	-0.00520635	0.167906	-0.333429	-0.00417107	0.323428	2	4	0.994807	-0.00751118	0.716463	1.38186	NO	27 722 Spectrin beta chain OS=Drosophila melanogaster GN=beta-Spec PE=1 SV=2; 27 722 Spectrin beta chain OS=Drosophila melanogaster GN=beta-Spec PE=1 SV=2
CL5904.Contig1_H1	-0.00520635	0.167906	-0.333429	-0.00417107	0.323428	2	4	0.994807	-0.00751118	0.716463	1.38186	NO	27 722 Spectrin beta chain OS=Drosophila melanogaster GN=beta-Spec PE=1 SV=2; 27 722 Spectrin beta chain OS=Drosophila melanogaster GN=beta-Spec PE=1 SV=2
CL2200.Contig1_H1	0.00329522	0.184298	-0.358069	0.00386487	0.361181	2	2	1.0033	0.004754	0.699025	1.43502	NO	492 3473 PREDICTED: 2-oxoglutarate dehydrogenase	mitochondrial isoform 1 [Sarcophilus harrisii]; 492 3458 PREDICTED: 2-oxoglutarate dehydrogenase	mitochondrial isoform 1 [Sarcophilus harrisii]""
CL2200.Contig16_H1	0.00329522	0.184298	-0.358069	0.00386487	0.361181	2	2	1.0033	0.004754	0.699025	1.43502	NO	492 3473 PREDICTED: 2-oxoglutarate dehydrogenase	mitochondrial isoform 1 [Sarcophilus harrisii]; 492 3458 PREDICTED: 2-oxoglutarate dehydrogenase	mitochondrial isoform 1 [Sarcophilus harrisii]""
CL2743.Contig2_H1	0.00428639	0.165179	-0.322076	0.00313529	0.333001	3	4	1.0043	0.00618395	0.724643	1.39515	NO	150 1511 Tensin OS=Gallus gallus GN=TNS PE=1 SV=2
Unigene56839_H1	-0.00222366	0.137322	-0.271092	-0.00241905	0.27073	7	8	0.997779	-0.00320806	0.762546	1.31092	NO	1 1563 Putative methylmalonate-semialdehyde dehydrogenase [acylating]	mitochondrial [Crassostrea gigas]""
Unigene19024_H1	0.00231093	0.070676	-0.135936	0.00192042	0.142078	13	135	1.00231	0.00333397	0.872898	1.15267	NO	2881 3411 myosin heavy chain [Todarodes pacificus]; 2915 3445 myosin heavy chain [Todarodes pacificus]
Unigene19021_H1	0.00231093	0.070676	-0.135936	0.00192042	0.142078	13	135	1.00231	0.00333397	0.872898	1.15267	NO	2881 3411 myosin heavy chain [Todarodes pacificus]; 2915 3445 myosin heavy chain [Todarodes pacificus]
CL10790.Contig13_H1	0.000701672	0.183648	-0.35816	0.0019067	0.366389	2	5	1.0007	0.0010123	0.698962	1.44252	NO	49 747 PREDICTED: elongation factor 1-delta-like [Strongylocentrotus purpuratus]; 49 819 PREDICTED: elongation factor 1-delta-like isoform 2 [Strongylocentrotus purpuratus]
CL10790.Contig12_H1	0.000701672	0.183648	-0.35816	0.0019067	0.366389	2	5	1.0007	0.0010123	0.698962	1.44252	NO	49 747 PREDICTED: elongation factor 1-delta-like [Strongylocentrotus purpuratus]; 49 819 PREDICTED: elongation factor 1-delta-like isoform 2 [Strongylocentrotus purpuratus]
Unigene64289_H1	0.000572885	0.0883247	-0.172915	0.00179879	0.17248	9	62	1.00057	0.000826498	0.841209	1.18825	NO	373 579 myosin heavy chain [Argopecten irradians] gi
CL24747.Contig5_H1	-0.00288828	0.166369	-0.331201	-0.00176167	0.321583	2	6	0.997116	-0.00416691	0.718061	1.37931	NO	605 1153 Peptidyl-prolyl cis-trans isomerase B [Crassostrea gigas]; 1046 1630 Peptidyl-prolyl cis-trans isomerase B [Crassostrea gigas]; 589 1173 Peptidyl-prolyl cis-trans isomerase B [Crassostrea gigas]; 938 1414 Peptidyl-prolyl cis-trans isomerase B [Crassostrea gigas]; 883 1467 Peptidyl-prolyl cis-trans isomerase B [Crassostrea gigas]
CL24747.Contig4_H1	-0.00288828	0.166369	-0.331201	-0.00176167	0.321583	2	6	0.997116	-0.00416691	0.718061	1.37931	NO	605 1153 Peptidyl-prolyl cis-trans isomerase B [Crassostrea gigas]; 1046 1630 Peptidyl-prolyl cis-trans isomerase B [Crassostrea gigas]; 589 1173 Peptidyl-prolyl cis-trans isomerase B [Crassostrea gigas]; 938 1414 Peptidyl-prolyl cis-trans isomerase B [Crassostrea gigas]; 883 1467 Peptidyl-prolyl cis-trans isomerase B [Crassostrea gigas]
CL24747.Contig3_H1	-0.00288828	0.166369	-0.331201	-0.00176167	0.321583	2	6	0.997116	-0.00416691	0.718061	1.37931	NO	605 1153 Peptidyl-prolyl cis-trans isomerase B [Crassostrea gigas]; 1046 1630 Peptidyl-prolyl cis-trans isomerase B [Crassostrea gigas]; 589 1173 Peptidyl-prolyl cis-trans isomerase B [Crassostrea gigas]; 938 1414 Peptidyl-prolyl cis-trans isomerase B [Crassostrea gigas]; 883 1467 Peptidyl-prolyl cis-trans isomerase B [Crassostrea gigas]
CL24747.Contig2_H1	-0.00288828	0.166369	-0.331201	-0.00176167	0.321583	2	6	0.997116	-0.00416691	0.718061	1.37931	NO	605 1153 Peptidyl-prolyl cis-trans isomerase B [Crassostrea gigas]; 1046 1630 Peptidyl-prolyl cis-trans isomerase B [Crassostrea gigas]; 589 1173 Peptidyl-prolyl cis-trans isomerase B [Crassostrea gigas]; 938 1414 Peptidyl-prolyl cis-trans isomerase B [Crassostrea gigas]; 883 1467 Peptidyl-prolyl cis-trans isomerase B [Crassostrea gigas]
CL24747.Contig1_H1	-0.00288828	0.166369	-0.331201	-0.00176167	0.321583	2	6	0.997116	-0.00416691	0.718061	1.37931	NO	605 1153 Peptidyl-prolyl cis-trans isomerase B [Crassostrea gigas]; 1046 1630 Peptidyl-prolyl cis-trans isomerase B [Crassostrea gigas]; 589 1173 Peptidyl-prolyl cis-trans isomerase B [Crassostrea gigas]; 938 1414 Peptidyl-prolyl cis-trans isomerase B [Crassostrea gigas]; 883 1467 Peptidyl-prolyl cis-trans isomerase B [Crassostrea gigas]
Unigene19558_H1	-0.00197363	0.159163	-0.312957	-0.00166516	0.313719	4	5	0.998028	-0.00284735	0.731281	1.3685	NO	125 754 minus strand peptidyl prolyl cis-trans isomerase B [Conus novaehollandiae]
CL41703.Contig2_H1	0.00258271	0.158575	-0.305429	0.00150306	0.314807	4	5	1.00259	0.00372606	0.736807	1.37	NO	63 1865 Dolichyl-diphosphooligosaccharide--protein glycosyltransferase subunit 1 [Crassostrea gigas]; 63 1865 Dolichyl-diphosphooligosaccharide--protein glycosyltransferase subunit 1 [Crassostrea gigas]
CL41703.Contig1_H1	0.00258271	0.158575	-0.305429	0.00150306	0.314807	4	5	1.00259	0.00372606	0.736807	1.37	NO	63 1865 Dolichyl-diphosphooligosaccharide--protein glycosyltransferase subunit 1 [Crassostrea gigas]; 63 1865 Dolichyl-diphosphooligosaccharide--protein glycosyltransferase subunit 1 [Crassostrea gigas]
CL6833.Contig3_H1	-0.000514686	0.175484	-0.34782	0.00149195	0.338329	2	3	0.999485	-0.000742535	0.706226	1.4026	NO	125 550 minus strand ribosomal protein S20 [Chlamys farreri]; 125 550 minus strand ribosomal protein S20 [Chlamys farreri]; 125 550 minus strand ribosomal protein S20 [Chlamys farreri]
CL6833.Contig2_H1	-0.000514686	0.175484	-0.34782	0.00149195	0.338329	2	3	0.999485	-0.000742535	0.706226	1.4026	NO	125 550 minus strand ribosomal protein S20 [Chlamys farreri]; 125 550 minus strand ribosomal protein S20 [Chlamys farreri]; 125 550 minus strand ribosomal protein S20 [Chlamys farreri]
CL6833.Contig1_H1	-0.000514686	0.175484	-0.34782	0.00149195	0.338329	2	3	0.999485	-0.000742535	0.706226	1.4026	NO	125 550 minus strand ribosomal protein S20 [Chlamys farreri]; 125 550 minus strand ribosomal protein S20 [Chlamys farreri]; 125 550 minus strand ribosomal protein S20 [Chlamys farreri]
CL7632.Contig1_H1	-0.000663709	0.184273	-0.36079	-0.000742618	0.360613	2	2	0.999337	-0.00095753	0.697126	1.43421	NO	303 1793 PREDICTED: matrix metalloproteinase 19 isoform rasi-1 preproprotein-like [Saccoglossus kowalevskii]
CL21394.Contig10_H1	-0.00210689	0.139717	-0.276954	-0.000455349	0.270722	3	10	0.997895	-0.0030396	0.75809	1.31091	NO	549 821 minus strand Calponin-2 [Crassostrea gigas]
CL2925.Contig8_H1	0.000152036	0.126271	-0.245486	0.00011457	0.250353	4	15	1.00015	0.000219342	0.782324	1.28448	NO	835 1116 tropomyosin [Ilyanassa obsoleta]
CL11169.Contig7_H1	-0.00122266	0.183075	-0.370307	8.74051e-05	0.359614	2	2	0.998778	-0.00176392	0.690523	1.43278	NO	242 1834 Regulator of differentiation 1 [Crassostrea gigas]; 458 2050 minus strand Regulator of differentiation 1 [Crassostrea gigas]; 503 2095 Regulator of differentiation 1 [Crassostrea gigas]; 274 1866 Regulator of differentiation 1 [Crassostrea gigas]; 434 1942 Regulator of differentiation 1 [Crassostrea gigas]
CL11169.Contig5_H1	-0.00122266	0.183075	-0.370307	8.74051e-05	0.359614	2	2	0.998778	-0.00176392	0.690523	1.43278	NO	242 1834 Regulator of differentiation 1 [Crassostrea gigas]; 458 2050 minus strand Regulator of differentiation 1 [Crassostrea gigas]; 503 2095 Regulator of differentiation 1 [Crassostrea gigas]; 274 1866 Regulator of differentiation 1 [Crassostrea gigas]; 434 1942 Regulator of differentiation 1 [Crassostrea gigas]
CL11169.Contig4_H1	-0.00122266	0.183075	-0.370307	8.74051e-05	0.359614	2	2	0.998778	-0.00176392	0.690523	1.43278	NO	242 1834 Regulator of differentiation 1 [Crassostrea gigas]; 458 2050 minus strand Regulator of differentiation 1 [Crassostrea gigas]; 503 2095 Regulator of differentiation 1 [Crassostrea gigas]; 274 1866 Regulator of differentiation 1 [Crassostrea gigas]; 434 1942 Regulator of differentiation 1 [Crassostrea gigas]
CL11169.Contig3_H1	-0.00122266	0.183075	-0.370307	8.74051e-05	0.359614	2	2	0.998778	-0.00176392	0.690523	1.43278	NO	242 1834 Regulator of differentiation 1 [Crassostrea gigas]; 458 2050 minus strand Regulator of differentiation 1 [Crassostrea gigas]; 503 2095 Regulator of differentiation 1 [Crassostrea gigas]; 274 1866 Regulator of differentiation 1 [Crassostrea gigas]; 434 1942 Regulator of differentiation 1 [Crassostrea gigas]
CL11169.Contig1_H1	-0.00122266	0.183075	-0.370307	8.74051e-05	0.359614	2	2	0.998778	-0.00176392	0.690523	1.43278	NO	242 1834 Regulator of differentiation 1 [Crassostrea gigas]; 458 2050 minus strand Regulator of differentiation 1 [Crassostrea gigas]; 503 2095 Regulator of differentiation 1 [Crassostrea gigas]; 274 1866 Regulator of differentiation 1 [Crassostrea gigas]; 434 1942 Regulator of differentiation 1 [Crassostrea gigas]
CL4145.Contig29_H1	-0.570166	0.194645	-0.955699	-0.569809	-0.191211	1	2	0.565432	-0.822576	0.384543	0.825958	YES	3788 7885 minus strand Filamin-C [Crassostrea gigas]
Unigene64106_H1	0.463446	0.190676	0.0985557	0.462248	0.84514	1	2	1.58954	0.668611	1.10358	2.3283	YES	704 817 minus strand expressed hypothetical protein [Trichoplax adhaerens] gi; 688 801 minus strand Lactoylglutathione lyase [Crassostrea gigas]; 735 848 minus strand expressed hypothetical protein [Trichoplax adhaerens] gi
Unigene64104_H1	0.463446	0.190676	0.0985557	0.462248	0.84514	1	2	1.58954	0.668611	1.10358	2.3283	YES	704 817 minus strand expressed hypothetical protein [Trichoplax adhaerens] gi; 688 801 minus strand Lactoylglutathione lyase [Crassostrea gigas]; 735 848 minus strand expressed hypothetical protein [Trichoplax adhaerens] gi
Unigene64103_H1	0.463446	0.190676	0.0985557	0.462248	0.84514	1	2	1.58954	0.668611	1.10358	2.3283	YES	704 817 minus strand expressed hypothetical protein [Trichoplax adhaerens] gi; 688 801 minus strand Lactoylglutathione lyase [Crassostrea gigas]; 735 848 minus strand expressed hypothetical protein [Trichoplax adhaerens] gi
Unigene64429_H1	-0.32378	0.189858	-0.702911	-0.322563	0.0417617	1	2	0.723409	-0.467116	0.495142	1.04265	NO	360 764 minus strand Peptidyl-prolyl cis-trans isomerase A OS=Dictyostelium discoideum GN=ppiA PE=1 SV=1
CL5658.Contig3_H1	-0.322941	0.171938	-0.662213	-0.32108	0.00880268	1	5	0.724016	-0.465906	0.515709	1.00884	NO	361 549 minus strand 32 kDa beta-galactoside-binding lectin [Ascaris suum]
CL18668.Contig1_H1	-0.319262	0.201697	-0.72736	-0.319349	0.072434	1	2	0.726685	-0.460598	0.483183	1.07512	NO	118 513 Protein CAL-5 [Caenorhabditis elegans] gi
CL35173.Contig3_H1	-0.317633	0.202985	-0.715925	-0.318039	0.0807524	1	1	0.72787	-0.458247	0.48874	1.0841	NO	176 667 hypothetical protein CGI_10018452 [Crassostrea gigas]; 176 634 hypothetical protein CGI_10018452 [Crassostrea gigas]
CL35173.Contig1_H1	-0.317633	0.202985	-0.715925	-0.318039	0.0807524	1	1	0.72787	-0.458247	0.48874	1.0841	NO	176 667 hypothetical protein CGI_10018452 [Crassostrea gigas]; 176 634 hypothetical protein CGI_10018452 [Crassostrea gigas]
CL23175.Contig2_H1	0.27968	0.201481	-0.108855	0.280881	0.674405	1	1	1.32271	0.403493	0.89686	1.96287	NO	66 947 Glyoxalase domain-containing protein 4 [Crassostrea gigas]
Unigene391_H1	-0.274209	0.191549	-0.64981	-0.275863	0.105264	1	2	0.760173	-0.3956	0.522145	1.111	NO	942 1385 Golgi-associated plant pathogenesis-related protein 1 [Crassostrea gigas]; 338 817 Golgi-associated plant pathogenesis-related protein 1 [Crassostrea gigas]; 354 833 Golgi-associated plant pathogenesis-related protein 1 [Crassostrea gigas]; 576 1055 Golgi-associated plant pathogenesis-related protein 1 [Crassostrea gigas]; 618 1097 Golgi-associated plant pathogenesis-related protein 1 [C…
CL15263.Contig2_H1	-0.274209	0.191549	-0.64981	-0.275863	0.105264	1	2	0.760173	-0.3956	0.522145	1.111	NO	942 1385 Golgi-associated plant pathogenesis-related protein 1 [Crassostrea gigas]; 338 817 Golgi-associated plant pathogenesis-related protein 1 [Crassostrea gigas]; 354 833 Golgi-associated plant pathogenesis-related protein 1 [Crassostrea gigas]; 576 1055 Golgi-associated plant pathogenesis-related protein 1 [Crassostrea gigas]; 618 1097 Golgi-associated plant pathogenesis-related protein 1 [C…
CL15263.Contig1_H1	-0.274209	0.191549	-0.64981	-0.275863	0.105264	1	2	0.760173	-0.3956	0.522145	1.111	NO	942 1385 Golgi-associated plant pathogenesis-related protein 1 [Crassostrea gigas]; 338 817 Golgi-associated plant pathogenesis-related protein 1 [Crassostrea gigas]; 354 833 Golgi-associated plant pathogenesis-related protein 1 [Crassostrea gigas]; 576 1055 Golgi-associated plant pathogenesis-related protein 1 [Crassostrea gigas]; 618 1097 Golgi-associated plant pathogenesis-related protein 1 [C…
CL15263.Contig13_H1	-0.274209	0.191549	-0.64981	-0.275863	0.105264	1	2	0.760173	-0.3956	0.522145	1.111	NO	942 1385 Golgi-associated plant pathogenesis-related protein 1 [Crassostrea gigas]; 338 817 Golgi-associated plant pathogenesis-related protein 1 [Crassostrea gigas]; 354 833 Golgi-associated plant pathogenesis-related protein 1 [Crassostrea gigas]; 576 1055 Golgi-associated plant pathogenesis-related protein 1 [Crassostrea gigas]; 618 1097 Golgi-associated plant pathogenesis-related protein 1 [C…
CL15263.Contig12_H1	-0.274209	0.191549	-0.64981	-0.275863	0.105264	1	2	0.760173	-0.3956	0.522145	1.111	NO	942 1385 Golgi-associated plant pathogenesis-related protein 1 [Crassostrea gigas]; 338 817 Golgi-associated plant pathogenesis-related protein 1 [Crassostrea gigas]; 354 833 Golgi-associated plant pathogenesis-related protein 1 [Crassostrea gigas]; 576 1055 Golgi-associated plant pathogenesis-related protein 1 [Crassostrea gigas]; 618 1097 Golgi-associated plant pathogenesis-related protein 1 [C…
CL15263.Contig11_H1	-0.274209	0.191549	-0.64981	-0.275863	0.105264	1	2	0.760173	-0.3956	0.522145	1.111	NO	942 1385 Golgi-associated plant pathogenesis-related protein 1 [Crassostrea gigas]; 338 817 Golgi-associated plant pathogenesis-related protein 1 [Crassostrea gigas]; 354 833 Golgi-associated plant pathogenesis-related protein 1 [Crassostrea gigas]; 576 1055 Golgi-associated plant pathogenesis-related protein 1 [Crassostrea gigas]; 618 1097 Golgi-associated plant pathogenesis-related protein 1 [C…
CL15263.Contig10_H1	-0.274209	0.191549	-0.64981	-0.275863	0.105264	1	2	0.760173	-0.3956	0.522145	1.111	NO	942 1385 Golgi-associated plant pathogenesis-related protein 1 [Crassostrea gigas]; 338 817 Golgi-associated plant pathogenesis-related protein 1 [Crassostrea gigas]; 354 833 Golgi-associated plant pathogenesis-related protein 1 [Crassostrea gigas]; 576 1055 Golgi-associated plant pathogenesis-related protein 1 [Crassostrea gigas]; 618 1097 Golgi-associated plant pathogenesis-related protein 1 [C…
Unigene385_H1	0.266529	0.199789	-0.116568	0.264647	0.664617	1	1	1.30542	0.384519	0.88997	1.94375	NO	189 353 40S ribosomal protein S12 [Crassostrea gigas]
CL9274.Contig2_H1	-0.265404	0.200083	-0.654407	-0.263825	0.123906	1	1	0.766896	-0.382897	0.51975	1.13191	NO	1732 2079 minus strand PREDICTED: annexin A7-like [Ornithorhynchus anatinus]
CL2195.Contig6_H1	-0.263276	0.189399	-0.63976	-0.261336	0.10403	1	2	0.768529	-0.379828	0.527419	1.10963	NO	971 1963 Spectrin alpha chain [Crassostrea gigas]; 972 1979 Spectrin alpha chain [Crassostrea gigas]
CL2195.Contig4_H1	-0.263276	0.189399	-0.63976	-0.261336	0.10403	1	2	0.768529	-0.379828	0.527419	1.10963	NO	971 1963 Spectrin alpha chain [Crassostrea gigas]; 972 1979 Spectrin alpha chain [Crassostrea gigas]
CL45503.Contig1_H1	0.243362	0.202769	-0.153889	0.243228	0.645293	1	1	1.27553	0.351097	0.857367	1.90655	NO	2 2572 Glycogen debranching enzyme [Crassostrea gigas]
Unigene77101_H1	0.236395	0.200946	-0.157164	0.233943	0.629168	1	1	1.26667	0.341046	0.854563	1.87605	NO	258 629 Glycogenin-1 OS=Oryctolagus cuniculus GN=GYG1 PE=1 SV=3
CL22722.Contig6_H1	0.223914	0.200545	-0.165798	0.221118	0.619237	1	1	1.25096	0.32304	0.847217	1.85751	NO	137 1549 minus strand Serine hydroxymethyltransferase	mitochondrial [Crassostrea gigas]; 205 1608 minus strand Serine hydroxymethyltransferase	mitochondrial [Crassostrea gigas]; 161 1573 minus strand Serine hydroxymethyltransferase	mitochondrial [Crassostrea gigas]; 205 1386 minus strand Serine hydroxymethyltransferase	mitochondrial [Crassostrea gigas]""
CL22722.Contig5_H1	0.223914	0.200545	-0.165798	0.221118	0.619237	1	1	1.25096	0.32304	0.847217	1.85751	NO	137 1549 minus strand Serine hydroxymethyltransferase	mitochondrial [Crassostrea gigas]; 205 1608 minus strand Serine hydroxymethyltransferase	mitochondrial [Crassostrea gigas]; 161 1573 minus strand Serine hydroxymethyltransferase	mitochondrial [Crassostrea gigas]; 205 1386 minus strand Serine hydroxymethyltransferase	mitochondrial [Crassostrea gigas]""
CL22722.Contig4_H1	0.223914	0.200545	-0.165798	0.221118	0.619237	1	1	1.25096	0.32304	0.847217	1.85751	NO	137 1549 minus strand Serine hydroxymethyltransferase	mitochondrial [Crassostrea gigas]; 205 1608 minus strand Serine hydroxymethyltransferase	mitochondrial [Crassostrea gigas]; 161 1573 minus strand Serine hydroxymethyltransferase	mitochondrial [Crassostrea gigas]; 205 1386 minus strand Serine hydroxymethyltransferase	mitochondrial [Crassostrea gigas]""
CL22722.Contig1_H1	0.223914	0.200545	-0.165798	0.221118	0.619237	1	1	1.25096	0.32304	0.847217	1.85751	NO	137 1549 minus strand Serine hydroxymethyltransferase	mitochondrial [Crassostrea gigas]; 205 1608 minus strand Serine hydroxymethyltransferase	mitochondrial [Crassostrea gigas]; 161 1573 minus strand Serine hydroxymethyltransferase	mitochondrial [Crassostrea gigas]; 205 1386 minus strand Serine hydroxymethyltransferase	mitochondrial [Crassostrea gigas]""
CL11441.Contig9_H1	0.21193	0.199999	-0.177846	0.210821	0.604171	1	1	1.23606	0.30575	0.837072	1.82973	NO	336 641 minus strand malate dehydrogenase [Schistosoma japonicum]
CL11239.Contig2_H1	-0.209104	0.179224	-0.557719	-0.209563	0.140524	1	3	0.811311	-0.301673	0.572514	1.15088	NO	91 1326 minus strand Adipocyte plasma membrane-associated protein [Crassostrea gigas]; 107 1273 minus strand Adipocyte plasma membrane-associated protein [Crassostrea gigas]
CL11239.Contig1_H1	-0.209104	0.179224	-0.557719	-0.209563	0.140524	1	3	0.811311	-0.301673	0.572514	1.15088	NO	91 1326 minus strand Adipocyte plasma membrane-associated protein [Crassostrea gigas]; 107 1273 minus strand Adipocyte plasma membrane-associated protein [Crassostrea gigas]
CL19757.Contig2_H1	0.207013	0.198709	-0.182161	0.204872	0.607067	1	1	1.23	0.298656	0.833467	1.83504	NO	3 470 minus strand Spectrin beta chain [Crassostrea gigas]; 5 451 minus strand Spectrin beta chain [Crassostrea gigas]
CL19757.Contig1_H1	0.207013	0.198709	-0.182161	0.204872	0.607067	1	1	1.23	0.298656	0.833467	1.83504	NO	3 470 minus strand Spectrin beta chain [Crassostrea gigas]; 5 451 minus strand Spectrin beta chain [Crassostrea gigas]
CL10426.Contig11_H1	-0.190845	0.181642	-0.547224	-0.190936	0.170014	1	3	0.826261	-0.275331	0.578554	1.18532	NO	266 1123 minus strand mitochondrial malate dehydrogenase precursor [Nucella lapillus]
CL1352.Contig4_H1	-0.193262	0.200949	-0.590534	-0.190402	0.198216	1	1	0.824266	-0.278818	0.554031	1.21923	NO	198 821 minus strand sigma class glutathione-s-transferase 2 [Haliotis discus discus]
Unigene4216_H1	-0.188172	0.182253	-0.542216	-0.188692	0.171848	1	3	0.828472	-0.271476	0.581458	1.1875	NO	593 862 minus strand mitochondrial ATP synthase coupling factor 6 precursor [Ochlerotatus taeniorhynchus]
CL3558.Contig4_H1	-0.182635	0.20016	-0.579607	-0.182703	0.211509	1	1	0.833072	-0.263487	0.560119	1.23554	NO	194 904 Aldo-keto reductase family 1 member B10 [Crassostrea gigas]
CL34711.Contig8_H1	0.182484	0.198643	-0.203224	0.181769	0.581328	1	1	1.2002	0.263269	0.816095	1.78841	NO	232 654 hypothetical protein BRAFLDRAFT_87758 [Branchiostoma floridae] gi
CL5866.Contig5_H1	-0.18035	0.199535	-0.580131	-0.178015	0.208467	1	1	0.834978	-0.260191	0.559825	1.23179	NO	38 436 Calcium-dependent protein kinase isoform 2 [Crassostrea gigas]
CL22249.Contig5_H1	-0.177661	0.189935	-0.556318	-0.177944	0.189428	1	2	0.837226	-0.256311	0.573316	1.20856	NO	62 1174 Tyrosine-protein kinase CSK [Crassostrea gigas]; 62 1174 minus strand Tyrosine-protein kinase CSK [Crassostrea gigas]
CL22249.Contig3_H1	-0.177661	0.189935	-0.556318	-0.177944	0.189428	1	2	0.837226	-0.256311	0.573316	1.20856	NO	62 1174 Tyrosine-protein kinase CSK [Crassostrea gigas]; 62 1174 minus strand Tyrosine-protein kinase CSK [Crassostrea gigas]
Unigene7703_H1	0.178046	0.198714	-0.207622	0.176857	0.568607	1	1	1.19488	0.256866	0.812514	1.7658	NO	401 1174 minus strand Mechanosensory protein 2 [Crassostrea gigas]
CL875.Contig2_H1	-0.169036	0.200566	-0.558715	-0.16936	0.22395	1	1	0.844478	-0.243868	0.571944	1.25101	NO	4 2400 IQ motif containing GTPase activating protein 2 [Xenopus laevis] gi; 4 2169 IQ motif containing GTPase activating protein 2 [Xenopus laevis] gi
CL875.Contig1_H1	-0.169036	0.200566	-0.558715	-0.16936	0.22395	1	1	0.844478	-0.243868	0.571944	1.25101	NO	4 2400 IQ motif containing GTPase activating protein 2 [Xenopus laevis] gi; 4 2169 IQ motif containing GTPase activating protein 2 [Xenopus laevis] gi
CL39270.Contig2_H1	0.166092	0.171677	-0.163867	0.165312	0.503721	1	5	1.18068	0.23962	0.848855	1.65487	NO	219 428 Peptidyl-prolyl cis-trans isomerase OS=Hemicentrotus pulcherrimus PE=2 SV=1
CL3223.Contig3_H1	0.16171	0.188418	-0.206536	0.164258	0.526217	1	2	1.17552	0.233298	0.813397	1.69252	NO	459 1187 PREDICTED: protein-L-isoaspartate(D-aspartate) O-methyltransferase-like isoform 2 [Anolis carolinensis]
Unigene7804_H1	-0.161276	0.174133	-0.505093	-0.160122	0.17919	1	6	0.851057	-0.232672	0.60345	1.19625	NO	233 814 Kynurenine formamidase [Crassostrea gigas]; 233 979 Kynurenine formamidase [Crassostrea gigas]; 139 945 Kynurenine formamidase [Crassostrea gigas]; 145 951 Kynurenine formamidase [Crassostrea gigas]; 220 1026 Kynurenine formamidase [Crassostrea gigas]; 39 725 Kynurenine formamidase [Crassostrea gigas]; 198 986 Kynurenine formamidase [Crassostrea gigas]; 39 743 Kynurenine formamidase [Cras…
Unigene42149_H1	-0.161276	0.174133	-0.505093	-0.160122	0.17919	1	6	0.851057	-0.232672	0.60345	1.19625	NO	233 814 Kynurenine formamidase [Crassostrea gigas]; 233 979 Kynurenine formamidase [Crassostrea gigas]; 139 945 Kynurenine formamidase [Crassostrea gigas]; 145 951 Kynurenine formamidase [Crassostrea gigas]; 220 1026 Kynurenine formamidase [Crassostrea gigas]; 39 725 Kynurenine formamidase [Crassostrea gigas]; 198 986 Kynurenine formamidase [Crassostrea gigas]; 39 743 Kynurenine formamidase [Cras…
CL8132.Contig9_H1	-0.161276	0.174133	-0.505093	-0.160122	0.17919	1	6	0.851057	-0.232672	0.60345	1.19625	NO	233 814 Kynurenine formamidase [Crassostrea gigas]; 233 979 Kynurenine formamidase [Crassostrea gigas]; 139 945 Kynurenine formamidase [Crassostrea gigas]; 145 951 Kynurenine formamidase [Crassostrea gigas]; 220 1026 Kynurenine formamidase [Crassostrea gigas]; 39 725 Kynurenine formamidase [Crassostrea gigas]; 198 986 Kynurenine formamidase [Crassostrea gigas]; 39 743 Kynurenine formamidase [Cras…
CL8132.Contig8_H1	-0.161276	0.174133	-0.505093	-0.160122	0.17919	1	6	0.851057	-0.232672	0.60345	1.19625	NO	233 814 Kynurenine formamidase [Crassostrea gigas]; 233 979 Kynurenine formamidase [Crassostrea gigas]; 139 945 Kynurenine formamidase [Crassostrea gigas]; 145 951 Kynurenine formamidase [Crassostrea gigas]; 220 1026 Kynurenine formamidase [Crassostrea gigas]; 39 725 Kynurenine formamidase [Crassostrea gigas]; 198 986 Kynurenine formamidase [Crassostrea gigas]; 39 743 Kynurenine formamidase [Cras…
CL8132.Contig7_H1	-0.161276	0.174133	-0.505093	-0.160122	0.17919	1	6	0.851057	-0.232672	0.60345	1.19625	NO	233 814 Kynurenine formamidase [Crassostrea gigas]; 233 979 Kynurenine formamidase [Crassostrea gigas]; 139 945 Kynurenine formamidase [Crassostrea gigas]; 145 951 Kynurenine formamidase [Crassostrea gigas]; 220 1026 Kynurenine formamidase [Crassostrea gigas]; 39 725 Kynurenine formamidase [Crassostrea gigas]; 198 986 Kynurenine formamidase [Crassostrea gigas]; 39 743 Kynurenine formamidase [Cras…
CL8132.Contig5_H1	-0.161276	0.174133	-0.505093	-0.160122	0.17919	1	6	0.851057	-0.232672	0.60345	1.19625	NO	233 814 Kynurenine formamidase [Crassostrea gigas]; 233 979 Kynurenine formamidase [Crassostrea gigas]; 139 945 Kynurenine formamidase [Crassostrea gigas]; 145 951 Kynurenine formamidase [Crassostrea gigas]; 220 1026 Kynurenine formamidase [Crassostrea gigas]; 39 725 Kynurenine formamidase [Crassostrea gigas]; 198 986 Kynurenine formamidase [Crassostrea gigas]; 39 743 Kynurenine formamidase [Cras…
CL8132.Contig4_H1	-0.161276	0.174133	-0.505093	-0.160122	0.17919	1	6	0.851057	-0.232672	0.60345	1.19625	NO	233 814 Kynurenine formamidase [Crassostrea gigas]; 233 979 Kynurenine formamidase [Crassostrea gigas]; 139 945 Kynurenine formamidase [Crassostrea gigas]; 145 951 Kynurenine formamidase [Crassostrea gigas]; 220 1026 Kynurenine formamidase [Crassostrea gigas]; 39 725 Kynurenine formamidase [Crassostrea gigas]; 198 986 Kynurenine formamidase [Crassostrea gigas]; 39 743 Kynurenine formamidase [Cras…
CL8132.Contig3_H1	-0.161276	0.174133	-0.505093	-0.160122	0.17919	1	6	0.851057	-0.232672	0.60345	1.19625	NO	233 814 Kynurenine formamidase [Crassostrea gigas]; 233 979 Kynurenine formamidase [Crassostrea gigas]; 139 945 Kynurenine formamidase [Crassostrea gigas]; 145 951 Kynurenine formamidase [Crassostrea gigas]; 220 1026 Kynurenine formamidase [Crassostrea gigas]; 39 725 Kynurenine formamidase [Crassostrea gigas]; 198 986 Kynurenine formamidase [Crassostrea gigas]; 39 743 Kynurenine formamidase [Cras…
CL8132.Contig2_H1	-0.161276	0.174133	-0.505093	-0.160122	0.17919	1	6	0.851057	-0.232672	0.60345	1.19625	NO	233 814 Kynurenine formamidase [Crassostrea gigas]; 233 979 Kynurenine formamidase [Crassostrea gigas]; 139 945 Kynurenine formamidase [Crassostrea gigas]; 145 951 Kynurenine formamidase [Crassostrea gigas]; 220 1026 Kynurenine formamidase [Crassostrea gigas]; 39 725 Kynurenine formamidase [Crassostrea gigas]; 198 986 Kynurenine formamidase [Crassostrea gigas]; 39 743 Kynurenine formamidase [Cras…
CL8132.Contig10_H1	-0.161276	0.174133	-0.505093	-0.160122	0.17919	1	6	0.851057	-0.232672	0.60345	1.19625	NO	233 814 Kynurenine formamidase [Crassostrea gigas]; 233 979 Kynurenine formamidase [Crassostrea gigas]; 139 945 Kynurenine formamidase [Crassostrea gigas]; 145 951 Kynurenine formamidase [Crassostrea gigas]; 220 1026 Kynurenine formamidase [Crassostrea gigas]; 39 725 Kynurenine formamidase [Crassostrea gigas]; 198 986 Kynurenine formamidase [Crassostrea gigas]; 39 743 Kynurenine formamidase [Cras…
Unigene34147_H1	-0.157791	0.164327	-0.479256	-0.156099	0.160178	1	8	0.854028	-0.227645	0.619244	1.17372	NO	460 1737 Tubulin beta-4B chain OS=Mus musculus GN=Tubb4b PE=1 SV=1
CL5795.Contig4_H1	-0.155215	0.200363	-0.546529	-0.155223	0.228405	1	1	0.856231	-0.223928	0.578956	1.25659	NO	50 577 hypothetical protein BRAFLDRAFT_119799 [Branchiostoma floridae] gi; 50 577 hypothetical protein BRAFLDRAFT_119799 [Branchiostoma floridae] gi
CL5795.Contig3_H1	-0.155215	0.200363	-0.546529	-0.155223	0.228405	1	1	0.856231	-0.223928	0.578956	1.25659	NO	50 577 hypothetical protein BRAFLDRAFT_119799 [Branchiostoma floridae] gi; 50 577 hypothetical protein BRAFLDRAFT_119799 [Branchiostoma floridae] gi
Unigene38248_H1	0.15502	0.19716	-0.227216	0.15461	0.542418	1	1	1.16768	0.223647	0.796749	1.72016	NO	176 517 PREDICTED: elongin C-like [Saccoglossus kowalevskii]; 115 456 PREDICTED: elongin C-like [Saccoglossus kowalevskii]; 994 1350 PREDICTED: elongin C-like [Saccoglossus kowalevskii]; 126 482 PREDICTED: elongin C-like [Saccoglossus kowalevskii]; 30 371 PREDICTED: elongin C-like [Saccoglossus kowalevskii]
CL27549.Contig5_H1	0.15502	0.19716	-0.227216	0.15461	0.542418	1	1	1.16768	0.223647	0.796749	1.72016	NO	176 517 PREDICTED: elongin C-like [Saccoglossus kowalevskii]; 115 456 PREDICTED: elongin C-like [Saccoglossus kowalevskii]; 994 1350 PREDICTED: elongin C-like [Saccoglossus kowalevskii]; 126 482 PREDICTED: elongin C-like [Saccoglossus kowalevskii]; 30 371 PREDICTED: elongin C-like [Saccoglossus kowalevskii]
CL27549.Contig4_H1	0.15502	0.19716	-0.227216	0.15461	0.542418	1	1	1.16768	0.223647	0.796749	1.72016	NO	176 517 PREDICTED: elongin C-like [Saccoglossus kowalevskii]; 115 456 PREDICTED: elongin C-like [Saccoglossus kowalevskii]; 994 1350 PREDICTED: elongin C-like [Saccoglossus kowalevskii]; 126 482 PREDICTED: elongin C-like [Saccoglossus kowalevskii]; 30 371 PREDICTED: elongin C-like [Saccoglossus kowalevskii]
CL27549.Contig3_H1	0.15502	0.19716	-0.227216	0.15461	0.542418	1	1	1.16768	0.223647	0.796749	1.72016	NO	176 517 PREDICTED: elongin C-like [Saccoglossus kowalevskii]; 115 456 PREDICTED: elongin C-like [Saccoglossus kowalevskii]; 994 1350 PREDICTED: elongin C-like [Saccoglossus kowalevskii]; 126 482 PREDICTED: elongin C-like [Saccoglossus kowalevskii]; 30 371 PREDICTED: elongin C-like [Saccoglossus kowalevskii]
CL27549.Contig1_H1	0.15502	0.19716	-0.227216	0.15461	0.542418	1	1	1.16768	0.223647	0.796749	1.72016	NO	176 517 PREDICTED: elongin C-like [Saccoglossus kowalevskii]; 115 456 PREDICTED: elongin C-like [Saccoglossus kowalevskii]; 994 1350 PREDICTED: elongin C-like [Saccoglossus kowalevskii]; 126 482 PREDICTED: elongin C-like [Saccoglossus kowalevskii]; 30 371 PREDICTED: elongin C-like [Saccoglossus kowalevskii]
CL37890.Contig1_H1	-0.1552	0.19823	-0.548598	-0.154357	0.237445	1	1	0.856244	-0.223907	0.577759	1.26801	NO	245 1243 Prostaglandin reductase 1 [Crassostrea gigas]
CL19799.Contig6_H1	-0.1516	0.188133	-0.52224	-0.152489	0.219611	1	2	0.859332	-0.218712	0.59319	1.24559	NO	148 1989 Acyl-CoA synthetase family member 2	mitochondrial [Crassostrea gigas]; 146 1987 minus strand Acyl-CoA synthetase family member 2	mitochondrial [Crassostrea gigas]""
CL19799.Contig5_H1	-0.1516	0.188133	-0.52224	-0.152489	0.219611	1	2	0.859332	-0.218712	0.59319	1.24559	NO	148 1989 Acyl-CoA synthetase family member 2	mitochondrial [Crassostrea gigas]; 146 1987 minus strand Acyl-CoA synthetase family member 2	mitochondrial [Crassostrea gigas]""
CL7590.Contig5_H1	0.153294	0.188027	-0.211809	0.15237	0.524985	1	2	1.16567	0.221157	0.809119	1.69043	NO	523 1086 minus strand juvenile hormone diol kinase [Danaus plexippus]
RRRRRCL16949.Contig1_H1	0.149158	0.187396	-0.217884	0.150709	0.510429	1	2	1.16086	0.21519	0.804219	1.66601	NO	REVERSED 2 1810 minus strand Glutaminyl-tRNA synthetase	partial [Crassostrea gigas]""
CL17601.Contig5_H1	-0.144366	0.19986	-0.529787	-0.145905	0.250996	1	1	0.865571	-0.208275	0.588731	1.28531	NO	316 531 cytochrome c oxidase subunit VIIa polypeptide 2 like [Xenopus (Silurana) tropicalis]
Unigene268_H1	-0.142641	0.186246	-0.513077	-0.143964	0.224984	1	2	0.867066	-0.205787	0.598651	1.2523	NO	325 642 minus strand Protein phosphatase 1B [Crassostrea gigas]
CL18045.Contig1_H1	-0.140268	0.185354	-0.503721	-0.139684	0.220047	1	3	0.869125	-0.202365	0.604278	1.24613	NO	406 1392 minus strand hypothetical protein CGI_10007007 [Crassostrea gigas]
CL5644.Contig3_H1	0.138287	0.150412	-0.155691	0.138592	0.432602	1	23	1.1483	0.199506	0.855824	1.54126	NO	187 642 minus strand PREDICTED: similar to pol-like protein [Tribolium castaneum]
Unigene71735_H1	-0.140209	0.173947	-0.48206	-0.138497	0.19292	1	4	0.869176	-0.202279	0.61751	1.21279	NO	9 518 minus strand hemocyanin isoform 1 [Nucula nucleus]
CL25948.Contig2_H1	-0.138778	0.163345	-0.460106	-0.138495	0.181143	1	8	0.870421	-0.200215	0.631217	1.19859	NO	1709 2026 Phosphoenolpyruvate carboxykinase [GTP] [Crassostrea gigas]
CL8566.Contig1_H1	-0.13589	0.187437	-0.506804	-0.137118	0.232762	1	2	0.872939	-0.196048	0.602418	1.26208	NO	416 1717 minus strand T-complex protein 1 subunit delta OS=Aedes triseriatus PE=2 SV=1
CL24061.Contig2_H1	-0.136716	0.188339	-0.508989	-0.136373	0.233477	1	2	0.872218	-0.19724	0.601103	1.26298	NO	34 1656 Chaperonin containing TCP1	subunit 7 (eta) [Danio rerio] gi; 34 1656 Chaperonin containing TCP1	subunit 7 (eta) [Danio rerio] gi""
CL24061.Contig1_H1	-0.136716	0.188339	-0.508989	-0.136373	0.233477	1	2	0.872218	-0.19724	0.601103	1.26298	NO	34 1656 Chaperonin containing TCP1	subunit 7 (eta) [Danio rerio] gi; 34 1656 Chaperonin containing TCP1	subunit 7 (eta) [Danio rerio] gi""
CL24422.Contig2_H1	0.134165	0.198246	-0.250381	0.131897	0.522872	1	1	1.14358	0.19356	0.778504	1.68687	NO	2 169 cAMP-dependent protein kinase regulatory subunit [Crassostrea gigas]; 125 511 cAMP-dependent protein kinase regulatory subunit [Aplysia californica] gi
CL24422.Contig1_H1	0.134165	0.198246	-0.250381	0.131897	0.522872	1	1	1.14358	0.19356	0.778504	1.68687	NO	2 169 cAMP-dependent protein kinase regulatory subunit [Crassostrea gigas]; 125 511 cAMP-dependent protein kinase regulatory subunit [Aplysia californica] gi
CL46976.Contig1_H1	-0.130834	0.180104	-0.487003	-0.130055	0.216839	1	3	0.877364	-0.188753	0.614465	1.24214	NO	9 887 minus strand hypothetical protein CGI_10006272 [Crassostrea gigas]
Unigene57180_H1	-0.122465	0.200348	-0.520616	-0.123119	0.26904	1	1	0.884737	-0.17668	0.594154	1.30871	NO	158 355 Protein NAS-37	isoform b [Caenorhabditis elegans] gi; 15 227 Hemicentin-1 [Crassostrea gigas]""
CL8016.Contig2_H1	-0.122465	0.200348	-0.520616	-0.123119	0.26904	1	1	0.884737	-0.17668	0.594154	1.30871	NO	158 355 Protein NAS-37	isoform b [Caenorhabditis elegans] gi; 15 227 Hemicentin-1 [Crassostrea gigas]""
CL43006.Contig6_H1	0.121179	0.148355	-0.170271	0.121991	0.410534	1	25	1.12883	0.174824	0.843437	1.50762	NO	503 1090 minus strand myosin regulatory light chain [Fasciola hepatica]; 278 865 minus strand myosin regulatory light chain [Fasciola hepatica]
CL43006.Contig4_H1	0.121179	0.148355	-0.170271	0.121991	0.410534	1	25	1.12883	0.174824	0.843437	1.50762	NO	503 1090 minus strand myosin regulatory light chain [Fasciola hepatica]; 278 865 minus strand myosin regulatory light chain [Fasciola hepatica]
CL14637.Contig6_H1	-0.124057	0.198702	-0.52213	-0.121602	0.262125	1	1	0.883329	-0.178977	0.593255	1.29969	NO	73 525 minus strand Actin-related protein 2/3 complex subunit 5-like protein [Salmo salar] gi; 73 525 Actin-related protein 2/3 complex subunit 5-like protein [Salmo salar] gi; 73 525 minus strand Actin-related protein 2/3 complex subunit 5-like protein [Salmo salar] gi
CL14637.Contig5_H1	-0.124057	0.198702	-0.52213	-0.121602	0.262125	1	1	0.883329	-0.178977	0.593255	1.29969	NO	73 525 minus strand Actin-related protein 2/3 complex subunit 5-like protein [Salmo salar] gi; 73 525 Actin-related protein 2/3 complex subunit 5-like protein [Salmo salar] gi; 73 525 minus strand Actin-related protein 2/3 complex subunit 5-like protein [Salmo salar] gi
CL14637.Contig4_H1	-0.124057	0.198702	-0.52213	-0.121602	0.262125	1	1	0.883329	-0.178977	0.593255	1.29969	NO	73 525 minus strand Actin-related protein 2/3 complex subunit 5-like protein [Salmo salar] gi; 73 525 Actin-related protein 2/3 complex subunit 5-like protein [Salmo salar] gi; 73 525 minus strand Actin-related protein 2/3 complex subunit 5-like protein [Salmo salar] gi
Unigene7744_H1	0.118946	0.157423	-0.187966	0.119297	0.429394	1	12	1.12631	0.171602	0.828643	1.53633	NO	49 1038 Glyceraldehyde-3-phosphate dehydrogenase [Crotalus adamanteus]
CL4487.Contig1_H1	0.120328	0.198228	-0.273121	0.117351	0.513181	1	1	1.12787	0.173597	0.761001	1.6706	NO	71 523 minus strand hypothetical protein DAPPUDRAFT_309332 [Daphnia pulex]
CL26515.Contig5_H1	-0.107584	0.200973	-0.507293	-0.10853	0.28761	1	1	0.898001	-0.15521	0.602124	1.33324	NO	78 461 PREDICTED: hoi-polloi-like [Saccoglossus kowalevskii]; 103 492 NHP2-like protein 1 OS=Rattus norvegicus GN=Nhp2l1 PE=2 SV=4
CL26515.Contig4_H1	-0.107584	0.200973	-0.507293	-0.10853	0.28761	1	1	0.898001	-0.15521	0.602124	1.33324	NO	78 461 PREDICTED: hoi-polloi-like [Saccoglossus kowalevskii]; 103 492 NHP2-like protein 1 OS=Rattus norvegicus GN=Nhp2l1 PE=2 SV=4
Unigene26921_H1	-0.105043	0.19997	-0.49999	-0.103505	0.28941	1	1	0.900286	-0.151545	0.606536	1.33564	NO	721 1242 Lactoylglutathione lyase [Crassostrea gigas]; 882 1334 Lactoylglutathione lyase OS=Rattus norvegicus GN=Glo1 PE=1 SV=3; 113 634 Lactoylglutathione lyase [Crassostrea gigas]
Unigene26919_H1	-0.105043	0.19997	-0.49999	-0.103505	0.28941	1	1	0.900286	-0.151545	0.606536	1.33564	NO	721 1242 Lactoylglutathione lyase [Crassostrea gigas]; 882 1334 Lactoylglutathione lyase OS=Rattus norvegicus GN=Glo1 PE=1 SV=3; 113 634 Lactoylglutathione lyase [Crassostrea gigas]
CL10946.Contig1_H1	-0.105043	0.19997	-0.49999	-0.103505	0.28941	1	1	0.900286	-0.151545	0.606536	1.33564	NO	721 1242 Lactoylglutathione lyase [Crassostrea gigas]; 882 1334 Lactoylglutathione lyase OS=Rattus norvegicus GN=Glo1 PE=1 SV=3; 113 634 Lactoylglutathione lyase [Crassostrea gigas]
CL4813.Contig1_H1	-0.105705	0.198379	-0.499886	-0.103109	0.276602	1	1	0.89969	-0.1525	0.6066	1.31864	NO	1050 1307 calreticulin precursor [Aplysia californica] gi
CL36597.Contig1_H1	0.103278	0.171542	-0.237108	0.103071	0.43839	1	5	1.1088	0.148999	0.788906	1.55021	NO	108 593 hypothetical protein CGI_10025497 [Crassostrea gigas]
CL8101.Contig1_H1	-0.103025	0.199776	-0.498569	-0.100498	0.295807	1	1	0.902104	-0.148634	0.607399	1.34421	NO	35 505 minus strand Basement membrane-specific heparan sulfate proteoglycan core protein [Crassostrea gigas]
CL27616.Contig7_H1	-0.0999975	0.198162	-0.491702	-0.0992806	0.287724	1	1	0.90484	-0.144266	0.611585	1.33339	NO	1118 1255 minus strand equistatin precursor [Actinia equina]
Unigene17190_H1	-0.0964179	0.187076	-0.46145	-0.0973632	0.272205	1	2	0.908084	-0.139102	0.630369	1.31286	NO	4 399 Spectrin beta chain [Crassostrea gigas]
Unigene32982_H1	0.0964079	0.197657	-0.286315	0.0972173	0.487344	1	1	1.10121	0.139087	0.751026	1.62799	NO	2 307 Laminin subunit gamma-1 [Crassostrea gigas]
CL13131.Contig3_H1	0.0962944	0.19833	-0.291267	0.0948665	0.486188	1	1	1.10108	0.138923	0.747316	1.62611	NO	87 485 Sex-regulated protein janus-A [Crassostrea gigas]; 92 310 PREDICTED: hypothetical protein [Saccoglossus kowalevskii]; 92 310 PREDICTED: hypothetical protein [Saccoglossus kowalevskii]
CL13131.Contig2_H1	0.0962944	0.19833	-0.291267	0.0948665	0.486188	1	1	1.10108	0.138923	0.747316	1.62611	NO	87 485 Sex-regulated protein janus-A [Crassostrea gigas]; 92 310 PREDICTED: hypothetical protein [Saccoglossus kowalevskii]; 92 310 PREDICTED: hypothetical protein [Saccoglossus kowalevskii]
CL13131.Contig1_H1	0.0962944	0.19833	-0.291267	0.0948665	0.486188	1	1	1.10108	0.138923	0.747316	1.62611	NO	87 485 Sex-regulated protein janus-A [Crassostrea gigas]; 92 310 PREDICTED: hypothetical protein [Saccoglossus kowalevskii]; 92 310 PREDICTED: hypothetical protein [Saccoglossus kowalevskii]
CL35133.Contig2_H1	0.095313	0.20019	-0.290248	0.0930557	0.490891	1	1	1.1	0.137508	0.748078	1.63377	NO	54 278 ATP-citrate synthase [Crassostrea gigas]; 61 465 ATP-citrate synthase [Crassostrea gigas]
CL35133.Contig1_H1	0.095313	0.20019	-0.290248	0.0930557	0.490891	1	1	1.1	0.137508	0.748078	1.63377	NO	54 278 ATP-citrate synthase [Crassostrea gigas]; 61 465 ATP-citrate synthase [Crassostrea gigas]
CL20208.Contig9_H1	-0.0955794	0.186521	-0.46773	-0.0924796	0.266498	1	2	0.908846	-0.137892	0.626423	1.30539	NO	211 990 PREDICTED: gamma-glutamyl hydrolase-like [Xenopus (Silurana) tropicalis]; 223 1080 PREDICTED: gamma-glutamyl hydrolase [Gallus gallus]
CL20208.Contig3_H1	-0.0955794	0.186521	-0.46773	-0.0924796	0.266498	1	2	0.908846	-0.137892	0.626423	1.30539	NO	211 990 PREDICTED: gamma-glutamyl hydrolase-like [Xenopus (Silurana) tropicalis]; 223 1080 PREDICTED: gamma-glutamyl hydrolase [Gallus gallus]
Unigene31531_H1	0.0944095	0.199667	-0.290499	0.0918514	0.491272	1	1	1.09901	0.136204	0.74789	1.63439	NO	340 615 putative Low-density lipoprotein receptor repeat class B [Trichinella spiralis] gi
Unigene39588_H1	0.0920565	0.199375	-0.297593	0.0916135	0.486521	1	1	1.09643	0.132809	0.742604	1.62665	NO	201 632 USP-like protein isoform 1 [Crassostrea ariakensis] gi; 189 620 minus strand USP-like protein isoform 1 [Crassostrea ariakensis] gi
Unigene20286_H1	0.0920565	0.199375	-0.297593	0.0916135	0.486521	1	1	1.09643	0.132809	0.742604	1.62665	NO	201 632 USP-like protein isoform 1 [Crassostrea ariakensis] gi; 189 620 minus strand USP-like protein isoform 1 [Crassostrea ariakensis] gi
Unigene67026_H1	0.0897565	0.163595	-0.230293	0.0903407	0.40831	1	8	1.09391	0.129491	0.794301	1.50427	NO	230 334 protein disulfide isomerase [Conus virgo]
Unigene74551_H1	0.0877824	0.198905	-0.309114	0.0883406	0.478723	1	1	1.09175	0.126643	0.734097	1.61401	NO	9 161 PREDICTED: tubulin alpha-1C chain-like [Acyrthosiphon pisum]; 9 161 Tubulin alpha-3 chain (Fragments) OS=Mesocricetus auratus PE=1 SV=1
Unigene70816_H1	0.0877824	0.198905	-0.309114	0.0883406	0.478723	1	1	1.09175	0.126643	0.734097	1.61401	NO	9 161 PREDICTED: tubulin alpha-1C chain-like [Acyrthosiphon pisum]; 9 161 Tubulin alpha-3 chain (Fragments) OS=Mesocricetus auratus PE=1 SV=1
CL23253.Contig8_H1	-0.088229	0.200143	-0.4844	-0.0871385	0.303341	1	1	0.915551	-0.127287	0.616067	1.35438	NO	213 881 PREDICTED: hypothetical protein [Saccoglossus kowalevskii]; 260 928 PREDICTED: hypothetical protein [Saccoglossus kowalevskii]; 294 962 PREDICTED: hypothetical protein [Saccoglossus kowalevskii]; 287 955 PREDICTED: hypothetical protein [Saccoglossus kowalevskii]; 316 984 PREDICTED: hypothetical protein [Saccoglossus kowalevskii]
CL23253.Contig7_H1	-0.088229	0.200143	-0.4844	-0.0871385	0.303341	1	1	0.915551	-0.127287	0.616067	1.35438	NO	213 881 PREDICTED: hypothetical protein [Saccoglossus kowalevskii]; 260 928 PREDICTED: hypothetical protein [Saccoglossus kowalevskii]; 294 962 PREDICTED: hypothetical protein [Saccoglossus kowalevskii]; 287 955 PREDICTED: hypothetical protein [Saccoglossus kowalevskii]; 316 984 PREDICTED: hypothetical protein [Saccoglossus kowalevskii]
CL23253.Contig3_H1	-0.088229	0.200143	-0.4844	-0.0871385	0.303341	1	1	0.915551	-0.127287	0.616067	1.35438	NO	213 881 PREDICTED: hypothetical protein [Saccoglossus kowalevskii]; 260 928 PREDICTED: hypothetical protein [Saccoglossus kowalevskii]; 294 962 PREDICTED: hypothetical protein [Saccoglossus kowalevskii]; 287 955 PREDICTED: hypothetical protein [Saccoglossus kowalevskii]; 316 984 PREDICTED: hypothetical protein [Saccoglossus kowalevskii]
CL23253.Contig2_H1	-0.088229	0.200143	-0.4844	-0.0871385	0.303341	1	1	0.915551	-0.127287	0.616067	1.35438	NO	213 881 PREDICTED: hypothetical protein [Saccoglossus kowalevskii]; 260 928 PREDICTED: hypothetical protein [Saccoglossus kowalevskii]; 294 962 PREDICTED: hypothetical protein [Saccoglossus kowalevskii]; 287 955 PREDICTED: hypothetical protein [Saccoglossus kowalevskii]; 316 984 PREDICTED: hypothetical protein [Saccoglossus kowalevskii]
CL23253.Contig1_H1	-0.088229	0.200143	-0.4844	-0.0871385	0.303341	1	1	0.915551	-0.127287	0.616067	1.35438	NO	213 881 PREDICTED: hypothetical protein [Saccoglossus kowalevskii]; 260 928 PREDICTED: hypothetical protein [Saccoglossus kowalevskii]; 294 962 PREDICTED: hypothetical protein [Saccoglossus kowalevskii]; 287 955 PREDICTED: hypothetical protein [Saccoglossus kowalevskii]; 316 984 PREDICTED: hypothetical protein [Saccoglossus kowalevskii]
CL27854.Contig2_H1	0.0843697	0.187627	-0.282181	0.0864083	0.453021	1	3	1.08803	0.12172	0.754137	1.57306	NO	96 497 AAEL009772-PB [Aedes aegypti]
CL26836.Contig9_H1	-0.0839766	0.188738	-0.460972	-0.0846238	0.282373	1	2	0.919453	-0.121153	0.63067	1.32627	NO	156 1163 cathepsin B [Crassostrea ariakensis]
CL35548.Contig3_H1	0.0847291	0.198882	-0.301816	0.0843501	0.47734	1	1	1.08842	0.122238	0.739474	1.61178	NO	136 531 hypothetical protein CGI_10017533 [Crassostrea gigas]
Unigene30321_H1	-0.0846005	0.181549	-0.445342	-0.0837085	0.268358	1	3	0.918879	-0.122053	0.640605	1.30782	NO	900 1616 minus strand hemocyanin isoform 1 [Haliotis diversicolor]
Unigene62659_H1	0.0831271	0.198249	-0.304409	0.0824604	0.475024	1	1	1.08668	0.119927	0.737559	1.60805	NO	2 1384 minus strand twitchin [Mytilus galloprovincialis]; 2 1384 minus strand twitchin [Mytilus galloprovincialis]; 2 1384 minus strand twitchin [Mytilus galloprovincialis]; 2 1384 minus strand twitchin [Mytilus galloprovincialis]; 2 1384 minus strand twitchin [Mytilus galloprovincialis]; 2 1384 minus strand twitchin [Mytilus galloprovincialis]
Unigene62658_H1	0.0831271	0.198249	-0.304409	0.0824604	0.475024	1	1	1.08668	0.119927	0.737559	1.60805	NO	2 1384 minus strand twitchin [Mytilus galloprovincialis]; 2 1384 minus strand twitchin [Mytilus galloprovincialis]; 2 1384 minus strand twitchin [Mytilus galloprovincialis]; 2 1384 minus strand twitchin [Mytilus galloprovincialis]; 2 1384 minus strand twitchin [Mytilus galloprovincialis]; 2 1384 minus strand twitchin [Mytilus galloprovincialis]
Unigene62657_H1	0.0831271	0.198249	-0.304409	0.0824604	0.475024	1	1	1.08668	0.119927	0.737559	1.60805	NO	2 1384 minus strand twitchin [Mytilus galloprovincialis]; 2 1384 minus strand twitchin [Mytilus galloprovincialis]; 2 1384 minus strand twitchin [Mytilus galloprovincialis]; 2 1384 minus strand twitchin [Mytilus galloprovincialis]; 2 1384 minus strand twitchin [Mytilus galloprovincialis]; 2 1384 minus strand twitchin [Mytilus galloprovincialis]
Unigene62656_H1	0.0831271	0.198249	-0.304409	0.0824604	0.475024	1	1	1.08668	0.119927	0.737559	1.60805	NO	2 1384 minus strand twitchin [Mytilus galloprovincialis]; 2 1384 minus strand twitchin [Mytilus galloprovincialis]; 2 1384 minus strand twitchin [Mytilus galloprovincialis]; 2 1384 minus strand twitchin [Mytilus galloprovincialis]; 2 1384 minus strand twitchin [Mytilus galloprovincialis]; 2 1384 minus strand twitchin [Mytilus galloprovincialis]
Unigene62655_H1	0.0831271	0.198249	-0.304409	0.0824604	0.475024	1	1	1.08668	0.119927	0.737559	1.60805	NO	2 1384 minus strand twitchin [Mytilus galloprovincialis]; 2 1384 minus strand twitchin [Mytilus galloprovincialis]; 2 1384 minus strand twitchin [Mytilus galloprovincialis]; 2 1384 minus strand twitchin [Mytilus galloprovincialis]; 2 1384 minus strand twitchin [Mytilus galloprovincialis]; 2 1384 minus strand twitchin [Mytilus galloprovincialis]
Unigene62654_H1	0.0831271	0.198249	-0.304409	0.0824604	0.475024	1	1	1.08668	0.119927	0.737559	1.60805	NO	2 1384 minus strand twitchin [Mytilus galloprovincialis]; 2 1384 minus strand twitchin [Mytilus galloprovincialis]; 2 1384 minus strand twitchin [Mytilus galloprovincialis]; 2 1384 minus strand twitchin [Mytilus galloprovincialis]; 2 1384 minus strand twitchin [Mytilus galloprovincialis]; 2 1384 minus strand twitchin [Mytilus galloprovincialis]
CL3160.Contig18_H1	-0.0828111	0.160697	-0.397837	-0.0823281	0.229525	1	12	0.920525	-0.119471	0.671771	1.258	NO	633 806 Peroxiredoxin-1 [Crassostrea gigas]; 648 821 Peroxiredoxin-1 [Crassostrea gigas]; 666 839 Peroxiredoxin-1 [Crassostrea gigas]; 625 798 Peroxiredoxin-1 [Crassostrea gigas]; 633 824 Peroxiredoxin-1 [Crassostrea gigas]
CL3160.Contig17_H1	-0.0828111	0.160697	-0.397837	-0.0823281	0.229525	1	12	0.920525	-0.119471	0.671771	1.258	NO	633 806 Peroxiredoxin-1 [Crassostrea gigas]; 648 821 Peroxiredoxin-1 [Crassostrea gigas]; 666 839 Peroxiredoxin-1 [Crassostrea gigas]; 625 798 Peroxiredoxin-1 [Crassostrea gigas]; 633 824 Peroxiredoxin-1 [Crassostrea gigas]
CL3160.Contig16_H1	-0.0828111	0.160697	-0.397837	-0.0823281	0.229525	1	12	0.920525	-0.119471	0.671771	1.258	NO	633 806 Peroxiredoxin-1 [Crassostrea gigas]; 648 821 Peroxiredoxin-1 [Crassostrea gigas]; 666 839 Peroxiredoxin-1 [Crassostrea gigas]; 625 798 Peroxiredoxin-1 [Crassostrea gigas]; 633 824 Peroxiredoxin-1 [Crassostrea gigas]
CL3160.Contig15_H1	-0.0828111	0.160697	-0.397837	-0.0823281	0.229525	1	12	0.920525	-0.119471	0.671771	1.258	NO	633 806 Peroxiredoxin-1 [Crassostrea gigas]; 648 821 Peroxiredoxin-1 [Crassostrea gigas]; 666 839 Peroxiredoxin-1 [Crassostrea gigas]; 625 798 Peroxiredoxin-1 [Crassostrea gigas]; 633 824 Peroxiredoxin-1 [Crassostrea gigas]
CL3160.Contig14_H1	-0.0828111	0.160697	-0.397837	-0.0823281	0.229525	1	12	0.920525	-0.119471	0.671771	1.258	NO	633 806 Peroxiredoxin-1 [Crassostrea gigas]; 648 821 Peroxiredoxin-1 [Crassostrea gigas]; 666 839 Peroxiredoxin-1 [Crassostrea gigas]; 625 798 Peroxiredoxin-1 [Crassostrea gigas]; 633 824 Peroxiredoxin-1 [Crassostrea gigas]
Unigene62663_H1	0.0810911	0.173525	-0.261893	0.0811723	0.421852	1	6	1.08447	0.11699	0.769593	1.52478	NO	64 393 Tubulin beta chain OS=Paracentrotus lividus PE=2 SV=1; 109 438 Tubulin beta chain OS=Paracentrotus lividus PE=2 SV=1; 160 489 Tubulin beta chain OS=Paracentrotus lividus PE=2 SV=1
Unigene62661_H1	0.0810911	0.173525	-0.261893	0.0811723	0.421852	1	6	1.08447	0.11699	0.769593	1.52478	NO	64 393 Tubulin beta chain OS=Paracentrotus lividus PE=2 SV=1; 109 438 Tubulin beta chain OS=Paracentrotus lividus PE=2 SV=1; 160 489 Tubulin beta chain OS=Paracentrotus lividus PE=2 SV=1
Unigene62660_H1	0.0810911	0.173525	-0.261893	0.0811723	0.421852	1	6	1.08447	0.11699	0.769593	1.52478	NO	64 393 Tubulin beta chain OS=Paracentrotus lividus PE=2 SV=1; 109 438 Tubulin beta chain OS=Paracentrotus lividus PE=2 SV=1; 160 489 Tubulin beta chain OS=Paracentrotus lividus PE=2 SV=1
Unigene65233_H1	-0.0822654	0.189351	-0.461159	-0.0807	0.28503	1	2	0.921028	-0.118684	0.630552	1.3298	NO	1292 1471 minus strand hemocyanin isoform 1 [Haliotis diversicolor]
CL1888.Contig6_H1	-0.0797184	0.198741	-0.472369	-0.0800709	0.308878	1	2	0.923376	-0.115009	0.623523	1.3619	NO	141 1325 Nucleobindin-2 [Crassostrea gigas]; 141 1208 minus strand Nucleobindin-2 [Crassostrea gigas]
CL1888.Contig2_H1	-0.0797184	0.198741	-0.472369	-0.0800709	0.308878	1	2	0.923376	-0.115009	0.623523	1.3619	NO	141 1325 Nucleobindin-2 [Crassostrea gigas]; 141 1208 minus strand Nucleobindin-2 [Crassostrea gigas]
CL2503.Contig8_H1	0.079153	0.200572	-0.315577	0.0797478	0.466981	1	1	1.08237	0.114194	0.729368	1.59517	NO	28 642 minus strand Transmembrane emp24 domain-containing protein 9 [Crassostrea gigas]; 236 709 minus strand Transmembrane emp24 domain-containing protein 9 OS=Rattus norvegicus GN=Tmed9 PE=1 SV=1; 239 742 minus strand Transmembrane emp24 domain-containing protein eca OS=Drosophila erecta GN=eca PE=3 SV=1; 236 709 minus strand Transmembrane emp24 domain-containing protein 9 OS=Rattus norvegicus …
CL2503.Contig7_H1	0.079153	0.200572	-0.315577	0.0797478	0.466981	1	1	1.08237	0.114194	0.729368	1.59517	NO	28 642 minus strand Transmembrane emp24 domain-containing protein 9 [Crassostrea gigas]; 236 709 minus strand Transmembrane emp24 domain-containing protein 9 OS=Rattus norvegicus GN=Tmed9 PE=1 SV=1; 239 742 minus strand Transmembrane emp24 domain-containing protein eca OS=Drosophila erecta GN=eca PE=3 SV=1; 236 709 minus strand Transmembrane emp24 domain-containing protein 9 OS=Rattus norvegicus …
CL2503.Contig5_H1	0.079153	0.200572	-0.315577	0.0797478	0.466981	1	1	1.08237	0.114194	0.729368	1.59517	NO	28 642 minus strand Transmembrane emp24 domain-containing protein 9 [Crassostrea gigas]; 236 709 minus strand Transmembrane emp24 domain-containing protein 9 OS=Rattus norvegicus GN=Tmed9 PE=1 SV=1; 239 742 minus strand Transmembrane emp24 domain-containing protein eca OS=Drosophila erecta GN=eca PE=3 SV=1; 236 709 minus strand Transmembrane emp24 domain-containing protein 9 OS=Rattus norvegicus …
CL2503.Contig4_H1	0.079153	0.200572	-0.315577	0.0797478	0.466981	1	1	1.08237	0.114194	0.729368	1.59517	NO	28 642 minus strand Transmembrane emp24 domain-containing protein 9 [Crassostrea gigas]; 236 709 minus strand Transmembrane emp24 domain-containing protein 9 OS=Rattus norvegicus GN=Tmed9 PE=1 SV=1; 239 742 minus strand Transmembrane emp24 domain-containing protein eca OS=Drosophila erecta GN=eca PE=3 SV=1; 236 709 minus strand Transmembrane emp24 domain-containing protein 9 OS=Rattus norvegicus …
CL2503.Contig3_H1	0.079153	0.200572	-0.315577	0.0797478	0.466981	1	1	1.08237	0.114194	0.729368	1.59517	NO	28 642 minus strand Transmembrane emp24 domain-containing protein 9 [Crassostrea gigas]; 236 709 minus strand Transmembrane emp24 domain-containing protein 9 OS=Rattus norvegicus GN=Tmed9 PE=1 SV=1; 239 742 minus strand Transmembrane emp24 domain-containing protein eca OS=Drosophila erecta GN=eca PE=3 SV=1; 236 709 minus strand Transmembrane emp24 domain-containing protein 9 OS=Rattus norvegicus …
CL2503.Contig2_H1	0.079153	0.200572	-0.315577	0.0797478	0.466981	1	1	1.08237	0.114194	0.729368	1.59517	NO	28 642 minus strand Transmembrane emp24 domain-containing protein 9 [Crassostrea gigas]; 236 709 minus strand Transmembrane emp24 domain-containing protein 9 OS=Rattus norvegicus GN=Tmed9 PE=1 SV=1; 239 742 minus strand Transmembrane emp24 domain-containing protein eca OS=Drosophila erecta GN=eca PE=3 SV=1; 236 709 minus strand Transmembrane emp24 domain-containing protein 9 OS=Rattus norvegicus …
CL2503.Contig1_H1	0.079153	0.200572	-0.315577	0.0797478	0.466981	1	1	1.08237	0.114194	0.729368	1.59517	NO	28 642 minus strand Transmembrane emp24 domain-containing protein 9 [Crassostrea gigas]; 236 709 minus strand Transmembrane emp24 domain-containing protein 9 OS=Rattus norvegicus GN=Tmed9 PE=1 SV=1; 239 742 minus strand Transmembrane emp24 domain-containing protein eca OS=Drosophila erecta GN=eca PE=3 SV=1; 236 709 minus strand Transmembrane emp24 domain-containing protein 9 OS=Rattus norvegicus …
CL6764.Contig3_H1	-0.0805783	0.196721	-0.470106	-0.0790285	0.304702	1	1	0.922583	-0.11625	0.624936	1.35622	NO	642 1415 minus strand cytochrome c oxidase subunit II [Oncomelania hupensis hupensis]
CL49144.Contig2_H1	0.0791512	0.202102	-0.313291	0.0777066	0.476283	1	1	1.08237	0.114191	0.731037	1.61008	NO	3 239 minus strand p38 MAPK [Littorina littorea]
CL1297.Contig6_H1	0.0790429	0.196703	-0.301932	0.076752	0.473313	1	1	1.08225	0.114035	0.739388	1.6053	NO	64 435 peptidoglycan recognition protein S1L [Pomacea canaliculata]
CL46744.Contig5_H1	0.0773711	0.198582	-0.304123	0.07611	0.463542	1	1	1.08044	0.111623	0.73777	1.5897	NO	125 628 minus strand collectin sub-family member 12	partial [Oncorhynchus mykiss]""
CL29849.Contig1_H1	0.0754917	0.19558	-0.304026	0.0746428	0.45363	1	2	1.07841	0.108911	0.737842	1.57402	NO	1497 1889 UDP-glucuronosyltransferase 2C1 (Fragment) OS=Oryctolagus cuniculus GN=UGT2C1 PE=2 SV=1
CL6273.Contig7_H1	-0.0739746	0.197638	-0.468619	-0.0728724	0.310647	1	1	0.928695	-0.106723	0.625866	1.36431	NO	238 1038 PREDICTED: hypothetical protein [Saccoglossus kowalevskii]; 294 992 PREDICTED: hypothetical protein [Saccoglossus kowalevskii]
CL6273.Contig6_H1	-0.0739746	0.197638	-0.468619	-0.0728724	0.310647	1	1	0.928695	-0.106723	0.625866	1.36431	NO	238 1038 PREDICTED: hypothetical protein [Saccoglossus kowalevskii]; 294 992 PREDICTED: hypothetical protein [Saccoglossus kowalevskii]
Unigene6463_H1	0.0735976	0.197778	-0.313393	0.0725566	0.465942	1	4	1.07637	0.106179	0.730963	1.59351	NO	1 576 minus strand Tubulin beta chain [Crassostrea gigas]
CL5792.Contig1_H1	0.0714735	0.199943	-0.320369	0.0716367	0.461102	1	1	1.07409	0.103114	0.725881	1.58582	NO	613 2421 PREDICTED: lysosomal alpha-glucosidase [Danio rerio]
CL25948.Contig1_H1	-0.0719084	0.158978	-0.385587	-0.0713958	0.231897	1	10	0.930616	-0.103742	0.680051	1.26099	NO	1714 2121 Phosphoenolpyruvate carboxykinase [GTP] [Crassostrea gigas]
CL11009.Contig9_H1	0.0723599	0.199405	-0.316737	0.0708378	0.465446	1	1	1.07504	0.104393	0.728522	1.59272	NO	138 713 Rac [Aplysia californica] gi; 101 676 Rac [Aplysia californica] gi
CL11009.Contig1_H1	0.0723599	0.199405	-0.316737	0.0708378	0.465446	1	1	1.07504	0.104393	0.728522	1.59272	NO	138 713 Rac [Aplysia californica] gi; 101 676 Rac [Aplysia californica] gi
CL19397.Contig5_H1	0.0701411	0.18628	-0.299287	0.0704373	0.429444	1	2	1.07266	0.101192	0.741347	1.5364	NO	3799 4371 papilin	partial [Rhipicephalus microplus]""
CL49030.Contig16_H1	0.0724887	0.200367	-0.31653	0.0695274	0.47424	1	1	1.07518	0.104579	0.728673	1.60679	NO	166 1563 arylsulfatase [Haliotis discus discus]
Unigene19025_H1	-0.0689765	0.155008	-0.370261	-0.0691484	0.234081	1	12	0.933349	-0.0995121	0.690554	1.26375	NO	6043 6174 myosin heavy chain [Mytilus galloprovincialis]; 5869 6000 myosin heavy chain [Mytilus galloprovincialis]
CL49594.Contig1_H1	-0.0689765	0.155008	-0.370261	-0.0691484	0.234081	1	12	0.933349	-0.0995121	0.690554	1.26375	NO	6043 6174 myosin heavy chain [Mytilus galloprovincialis]; 5869 6000 myosin heavy chain [Mytilus galloprovincialis]
CL13131.Contig3_H1	-0.0709722	0.198252	-0.458251	-0.068723	0.321704	1	1	0.931488	-0.102391	0.632389	1.37948	NO	87 485 Sex-regulated protein janus-A [Crassostrea gigas]
CL9369.Contig9_H1	-0.0705944	0.186616	-0.433779	-0.068544	0.295579	1	2	0.93184	-0.101846	0.648056	1.3439	NO	95 271 minus strand hypothetical protein EAI_01530 [Harpegnathos saltator]
CL4145.Contig1_H1	0.0707492	0.179394	-0.27101	0.0683866	0.424037	1	3	1.07331	0.10207	0.762609	1.52812	NO	2764 3420 PREDICTED: filamin-C-like [Nasonia vitripennis]
CL7906.Contig3_H1	-0.0685526	0.201029	-0.463618	-0.0671229	0.323941	1	1	0.933744	-0.0989006	0.629004	1.38257	NO	7825 8754 minus strand H2 [Haliotis tuberculata]
CL27581.Contig3_H1	-0.0657707	0.197691	-0.453521	-0.0632521	0.3193	1	1	0.936346	-0.094887	0.635387	1.37616	NO	22 429 AGAP006937-PA [Anopheles gambiae str. PEST] gi; 1 474 Ubiquitin-conjugating enzyme E2 variant 2 OS=Rattus norvegicus GN=Ube2v2 PE=1 SV=3
CL27581.Contig2_H1	-0.0657707	0.197691	-0.453521	-0.0632521	0.3193	1	1	0.936346	-0.094887	0.635387	1.37616	NO	22 429 AGAP006937-PA [Anopheles gambiae str. PEST] gi; 1 474 Ubiquitin-conjugating enzyme E2 variant 2 OS=Rattus norvegicus GN=Ube2v2 PE=1 SV=3
CL49605.Contig4_H1	0.0614852	0.198671	-0.324617	0.061197	0.455551	1	1	1.06341	0.0887044	0.722804	1.57704	NO	199 417 GG13156 [Drosophila erecta] gi; 253 501 minus strand NADH-ubiquinone oxidoreductase MLRQ subunit-like protein	partial [Lymnaea stagnalis]; 294 515 GG13156 [Drosophila erecta] gi""
CL49605.Contig2_H1	0.0614852	0.198671	-0.324617	0.061197	0.455551	1	1	1.06341	0.0887044	0.722804	1.57704	NO	199 417 GG13156 [Drosophila erecta] gi; 253 501 minus strand NADH-ubiquinone oxidoreductase MLRQ subunit-like protein	partial [Lymnaea stagnalis]; 294 515 GG13156 [Drosophila erecta] gi""
CL49605.Contig1_H1	0.0614852	0.198671	-0.324617	0.061197	0.455551	1	1	1.06341	0.0887044	0.722804	1.57704	NO	199 417 GG13156 [Drosophila erecta] gi; 253 501 minus strand NADH-ubiquinone oxidoreductase MLRQ subunit-like protein	partial [Lymnaea stagnalis]; 294 515 GG13156 [Drosophila erecta] gi""
CL42615.Contig1_H1	-0.0602824	0.198662	-0.44956	-0.0606684	0.334193	1	1	0.941499	-0.0869691	0.637909	1.39681	NO	11 394 regucalcin [Salmo salar] gi
CL49497.Contig7_H1	0.0579079	0.198472	-0.330593	0.0602522	0.441894	1	1	1.05962	0.0835434	0.718498	1.55565	NO	161 3001 minus strand E3 ubiquitin-protein ligase MIB2 [Crassostrea gigas]
CL22731.Contig1_H1	-0.0604035	0.174185	-0.402272	-0.0602236	0.283401	1	4	0.941385	-0.0871438	0.668799	1.32764	NO	392 808 Whirlin [Crassostrea gigas]
CL38347.Contig2_H1	0.0623641	0.187194	-0.308315	0.0601725	0.431349	1	2	1.06435	0.0899723	0.734684	1.53933	NO	165 377 Cysteine and glycine-rich protein 3 [Crassostrea gigas]; 135 344 Cysteine and glycine-rich protein 3 [Crassostrea gigas]
CL38347.Contig1_H1	0.0623641	0.187194	-0.308315	0.0601725	0.431349	1	2	1.06435	0.0899723	0.734684	1.53933	NO	165 377 Cysteine and glycine-rich protein 3 [Crassostrea gigas]; 135 344 Cysteine and glycine-rich protein 3 [Crassostrea gigas]
Unigene64526_H1	0.0597853	0.180072	-0.294457	0.058857	0.410565	1	3	1.06161	0.0862519	0.744936	1.50767	NO	66 263 minus strand twitchin [Mytilus galloprovincialis]; 66 263 minus strand twitchin [Mytilus galloprovincialis]; 66 263 minus strand twitchin [Mytilus galloprovincialis]; 66 263 minus strand twitchin [Mytilus galloprovincialis]; 66 263 minus strand twitchin [Mytilus galloprovincialis]
Unigene64525_H1	0.0597853	0.180072	-0.294457	0.058857	0.410565	1	3	1.06161	0.0862519	0.744936	1.50767	NO	66 263 minus strand twitchin [Mytilus galloprovincialis]; 66 263 minus strand twitchin [Mytilus galloprovincialis]; 66 263 minus strand twitchin [Mytilus galloprovincialis]; 66 263 minus strand twitchin [Mytilus galloprovincialis]; 66 263 minus strand twitchin [Mytilus galloprovincialis]
Unigene64524_H1	0.0597853	0.180072	-0.294457	0.058857	0.410565	1	3	1.06161	0.0862519	0.744936	1.50767	NO	66 263 minus strand twitchin [Mytilus galloprovincialis]; 66 263 minus strand twitchin [Mytilus galloprovincialis]; 66 263 minus strand twitchin [Mytilus galloprovincialis]; 66 263 minus strand twitchin [Mytilus galloprovincialis]; 66 263 minus strand twitchin [Mytilus galloprovincialis]
Unigene64522_H1	0.0597853	0.180072	-0.294457	0.058857	0.410565	1	3	1.06161	0.0862519	0.744936	1.50767	NO	66 263 minus strand twitchin [Mytilus galloprovincialis]; 66 263 minus strand twitchin [Mytilus galloprovincialis]; 66 263 minus strand twitchin [Mytilus galloprovincialis]; 66 263 minus strand twitchin [Mytilus galloprovincialis]; 66 263 minus strand twitchin [Mytilus galloprovincialis]
Unigene64521_H1	0.0597853	0.180072	-0.294457	0.058857	0.410565	1	3	1.06161	0.0862519	0.744936	1.50767	NO	66 263 minus strand twitchin [Mytilus galloprovincialis]; 66 263 minus strand twitchin [Mytilus galloprovincialis]; 66 263 minus strand twitchin [Mytilus galloprovincialis]; 66 263 minus strand twitchin [Mytilus galloprovincialis]; 66 263 minus strand twitchin [Mytilus galloprovincialis]
CL5827.Contig5_H1	-0.0588361	0.197328	-0.445044	-0.0584858	0.329016	1	1	0.942861	-0.0848825	0.640796	1.3896	NO	19 1218 Dynactin subunit 2 [Crassostrea gigas]; 48 830 minus strand Dynactin subunit 2 [Crassostrea gigas]
CL5827.Contig1_H1	-0.0588361	0.197328	-0.445044	-0.0584858	0.329016	1	1	0.942861	-0.0848825	0.640796	1.3896	NO	19 1218 Dynactin subunit 2 [Crassostrea gigas]; 48 830 minus strand Dynactin subunit 2 [Crassostrea gigas]
CL26888.Contig1_H1	0.0591255	0.200429	-0.330967	0.0581109	0.454531	1	1	1.06091	0.0853001	0.718229	1.57543	NO	54 791 GMP reductase 2 [Crassostrea gigas]
CL29775.Contig4_H1	-0.0568335	0.187246	-0.423382	-0.058053	0.313246	1	3	0.944751	-0.0819934	0.654828	1.36786	NO	43 525 Reticulon-4 [Crassostrea gigas]; 143 757 Reticulon-4 [Crassostrea gigas]; 43 564 Reticulon-4 [Crassostrea gigas]
CL29775.Contig3_H1	-0.0568335	0.187246	-0.423382	-0.058053	0.313246	1	3	0.944751	-0.0819934	0.654828	1.36786	NO	43 525 Reticulon-4 [Crassostrea gigas]; 143 757 Reticulon-4 [Crassostrea gigas]; 43 564 Reticulon-4 [Crassostrea gigas]
CL29775.Contig2_H1	-0.0568335	0.187246	-0.423382	-0.058053	0.313246	1	3	0.944751	-0.0819934	0.654828	1.36786	NO	43 525 Reticulon-4 [Crassostrea gigas]; 143 757 Reticulon-4 [Crassostrea gigas]; 43 564 Reticulon-4 [Crassostrea gigas]
Unigene16338_H1	-0.0561242	0.164921	-0.379849	-0.0572539	0.272841	1	7	0.945422	-0.0809701	0.683965	1.31369	NO	16 288 SJCHGC01950 protein [Schistosoma japonicum] gi
Unigene7770_H1	0.0557631	0.179552	-0.29971	0.0569706	0.403252	1	3	1.05735	0.0804491	0.741033	1.49668	NO	132 590 minus strand Non-neuronal cytoplasmic intermediate filament protein OS=Helix aspersa PE=3 SV=2
CL26023.Contig7_H1	-0.0568663	0.198004	-0.446674	-0.0563962	0.328303	1	1	0.94472	-0.0820407	0.639753	1.38861	NO	108 1259 minus strand PREDICTED: Na(+)/H(+) exchange regulatory cofactor NHE-RF3-like [Metaseiulus occidentalis]; 108 1190 minus strand PREDICTED: Na(+)/H(+) exchange regulatory cofactor NHE-RF3-like [Metaseiulus occidentalis]
CL26023.Contig6_H1	-0.0568663	0.198004	-0.446674	-0.0563962	0.328303	1	1	0.94472	-0.0820407	0.639753	1.38861	NO	108 1259 minus strand PREDICTED: Na(+)/H(+) exchange regulatory cofactor NHE-RF3-like [Metaseiulus occidentalis]; 108 1190 minus strand PREDICTED: Na(+)/H(+) exchange regulatory cofactor NHE-RF3-like [Metaseiulus occidentalis]
CL49642.Contig8_H1	0.0571552	0.188383	-0.315934	0.0561936	0.427115	1	2	1.05882	0.0824575	0.729108	1.53283	NO	145 972 LIM and SH3 domain protein F42H10.3 OS=Caenorhabditis elegans GN=F42H10.3 PE=2 SV=3
CL350.Contig9_H1	-0.0576741	0.198341	-0.446079	-0.0559498	0.320742	1	1	0.943958	-0.0832061	0.640133	1.37815	NO	121 1452 minus strand Hexokinase type 2 [Crassostrea gigas]; 245 1576 minus strand Hexokinase type 2 [Crassostrea gigas]; 121 1452 minus strand Hexokinase type 2 [Crassostrea gigas]; 121 1452 minus strand Hexokinase type 2 [Crassostrea gigas]; 161 1513 minus strand Hexokinase type 2 [Crassostrea gigas]; 113 1471 minus strand Hexokinase type 2 [Crassostrea gigas]; 225 1577 minus strand Hexokinase …
CL350.Contig8_H1	-0.0576741	0.198341	-0.446079	-0.0559498	0.320742	1	1	0.943958	-0.0832061	0.640133	1.37815	NO	121 1452 minus strand Hexokinase type 2 [Crassostrea gigas]; 245 1576 minus strand Hexokinase type 2 [Crassostrea gigas]; 121 1452 minus strand Hexokinase type 2 [Crassostrea gigas]; 121 1452 minus strand Hexokinase type 2 [Crassostrea gigas]; 161 1513 minus strand Hexokinase type 2 [Crassostrea gigas]; 113 1471 minus strand Hexokinase type 2 [Crassostrea gigas]; 225 1577 minus strand Hexokinase …
CL350.Contig6_H1	-0.0576741	0.198341	-0.446079	-0.0559498	0.320742	1	1	0.943958	-0.0832061	0.640133	1.37815	NO	121 1452 minus strand Hexokinase type 2 [Crassostrea gigas]; 245 1576 minus strand Hexokinase type 2 [Crassostrea gigas]; 121 1452 minus strand Hexokinase type 2 [Crassostrea gigas]; 121 1452 minus strand Hexokinase type 2 [Crassostrea gigas]; 161 1513 minus strand Hexokinase type 2 [Crassostrea gigas]; 113 1471 minus strand Hexokinase type 2 [Crassostrea gigas]; 225 1577 minus strand Hexokinase …
CL350.Contig5_H1	-0.0576741	0.198341	-0.446079	-0.0559498	0.320742	1	1	0.943958	-0.0832061	0.640133	1.37815	NO	121 1452 minus strand Hexokinase type 2 [Crassostrea gigas]; 245 1576 minus strand Hexokinase type 2 [Crassostrea gigas]; 121 1452 minus strand Hexokinase type 2 [Crassostrea gigas]; 121 1452 minus strand Hexokinase type 2 [Crassostrea gigas]; 161 1513 minus strand Hexokinase type 2 [Crassostrea gigas]; 113 1471 minus strand Hexokinase type 2 [Crassostrea gigas]; 225 1577 minus strand Hexokinase …
CL350.Contig3_H1	-0.0576741	0.198341	-0.446079	-0.0559498	0.320742	1	1	0.943958	-0.0832061	0.640133	1.37815	NO	121 1452 minus strand Hexokinase type 2 [Crassostrea gigas]; 245 1576 minus strand Hexokinase type 2 [Crassostrea gigas]; 121 1452 minus strand Hexokinase type 2 [Crassostrea gigas]; 121 1452 minus strand Hexokinase type 2 [Crassostrea gigas]; 161 1513 minus strand Hexokinase type 2 [Crassostrea gigas]; 113 1471 minus strand Hexokinase type 2 [Crassostrea gigas]; 225 1577 minus strand Hexokinase …
CL350.Contig2_H1	-0.0576741	0.198341	-0.446079	-0.0559498	0.320742	1	1	0.943958	-0.0832061	0.640133	1.37815	NO	121 1452 minus strand Hexokinase type 2 [Crassostrea gigas]; 245 1576 minus strand Hexokinase type 2 [Crassostrea gigas]; 121 1452 minus strand Hexokinase type 2 [Crassostrea gigas]; 121 1452 minus strand Hexokinase type 2 [Crassostrea gigas]; 161 1513 minus strand Hexokinase type 2 [Crassostrea gigas]; 113 1471 minus strand Hexokinase type 2 [Crassostrea gigas]; 225 1577 minus strand Hexokinase …
CL350.Contig11_H1	-0.0576741	0.198341	-0.446079	-0.0559498	0.320742	1	1	0.943958	-0.0832061	0.640133	1.37815	NO	121 1452 minus strand Hexokinase type 2 [Crassostrea gigas]; 245 1576 minus strand Hexokinase type 2 [Crassostrea gigas]; 121 1452 minus strand Hexokinase type 2 [Crassostrea gigas]; 121 1452 minus strand Hexokinase type 2 [Crassostrea gigas]; 161 1513 minus strand Hexokinase type 2 [Crassostrea gigas]; 113 1471 minus strand Hexokinase type 2 [Crassostrea gigas]; 225 1577 minus strand Hexokinase …
CL350.Contig10_H1	-0.0576741	0.198341	-0.446079	-0.0559498	0.320742	1	1	0.943958	-0.0832061	0.640133	1.37815	NO	121 1452 minus strand Hexokinase type 2 [Crassostrea gigas]; 245 1576 minus strand Hexokinase type 2 [Crassostrea gigas]; 121 1452 minus strand Hexokinase type 2 [Crassostrea gigas]; 121 1452 minus strand Hexokinase type 2 [Crassostrea gigas]; 161 1513 minus strand Hexokinase type 2 [Crassostrea gigas]; 113 1471 minus strand Hexokinase type 2 [Crassostrea gigas]; 225 1577 minus strand Hexokinase …
CL39540.Contig4_H1	-0.0562545	0.197077	-0.445019	-0.0554452	0.32408	1	2	0.945299	-0.0811581	0.640812	1.38276	NO	813 1244 Probable protein disulfide-isomerase A6 OS=Caenorhabditis elegans GN=tag-320 PE=2 SV=1
CL47424.Contig2_H1	0.0529045	0.15834	-0.255923	0.0536955	0.361849	1	12	1.05433	0.0763251	0.774201	1.43598	NO	37 885 glyceraldehyde 3-phosphate dehydrogenase [Dugesia japonica]
Unigene3832_H1	0.0519674	0.199664	-0.339568	0.052865	0.446643	1	1	1.05334	0.0749731	0.712078	1.56306	NO	613 846 cytochrome c oxidase subunit Va [Antheraea yamamai] gi
Unigene73475_H1	-0.0514452	0.198563	-0.441623	-0.0521022	0.336466	1	3	0.949856	-0.0742197	0.642992	1.39999	NO	142 588 AAEL009772-PB [Aedes aegypti]; 96 497 AAEL009772-PB [Aedes aegypti]
CL27854.Contig2_H1	-0.0514452	0.198563	-0.441623	-0.0521022	0.336466	1	3	0.949856	-0.0742197	0.642992	1.39999	NO	142 588 AAEL009772-PB [Aedes aegypti]; 96 497 AAEL009772-PB [Aedes aegypti]
CL10220.Contig1_H1	0.0538932	0.196782	-0.32592	0.0517645	0.440032	1	1	1.05537	0.0777515	0.721863	1.55276	NO	187 1323 minus strand gelsolin [Aplysia californica] gi
CL6957.Contig1_H1	-0.0545414	0.200998	-0.449059	-0.0515699	0.339296	1	1	0.946919	-0.0786866	0.638228	1.40396	NO	61 2865 AP-2 complex subunit beta [Crassostrea gigas]
CL26318.Contig1_H1	-0.0493222	0.199866	-0.44642	-0.051212	0.34071	1	1	0.951874	-0.0711569	0.639915	1.40595	NO	21 239 minus strand calponin-like protein [Taenia asiatica]
CL29134.Contig6_H1	0.0494856	0.197414	-0.343171	0.0506373	0.430212	1	1	1.05073	0.0713926	0.709517	1.53758	NO	1213 3234 Protein-glutamine gamma-glutamyltransferase K [Crassostrea gigas]; 478 2499 Protein-glutamine gamma-glutamyltransferase K [Crassostrea gigas]
CL29134.Contig5_H1	0.0494856	0.197414	-0.343171	0.0506373	0.430212	1	1	1.05073	0.0713926	0.709517	1.53758	NO	1213 3234 Protein-glutamine gamma-glutamyltransferase K [Crassostrea gigas]; 478 2499 Protein-glutamine gamma-glutamyltransferase K [Crassostrea gigas]
CL6849.Contig7_H1	0.053052	0.186952	-0.30737	0.0506243	0.427568	1	2	1.05448	0.0765379	0.735379	1.53352	NO	546 995 Hypothetical protein CBG12002 [Caenorhabditis briggsae]; 543 995 minus strand PREDICTED: tubulin polymerization-promoting protein family member 2-like [Anolis carolinensis]; 546 995 Hypothetical protein CBG12002 [Caenorhabditis briggsae]; 546 995 minus strand Hypothetical protein CBG12002 [Caenorhabditis briggsae]
CL6849.Contig6_H1	0.053052	0.186952	-0.30737	0.0506243	0.427568	1	2	1.05448	0.0765379	0.735379	1.53352	NO	546 995 Hypothetical protein CBG12002 [Caenorhabditis briggsae]; 543 995 minus strand PREDICTED: tubulin polymerization-promoting protein family member 2-like [Anolis carolinensis]; 546 995 Hypothetical protein CBG12002 [Caenorhabditis briggsae]; 546 995 minus strand Hypothetical protein CBG12002 [Caenorhabditis briggsae]
CL6849.Contig2_H1	0.053052	0.186952	-0.30737	0.0506243	0.427568	1	2	1.05448	0.0765379	0.735379	1.53352	NO	546 995 Hypothetical protein CBG12002 [Caenorhabditis briggsae]; 543 995 minus strand PREDICTED: tubulin polymerization-promoting protein family member 2-like [Anolis carolinensis]; 546 995 Hypothetical protein CBG12002 [Caenorhabditis briggsae]; 546 995 minus strand Hypothetical protein CBG12002 [Caenorhabditis briggsae]
CL6849.Contig1_H1	0.053052	0.186952	-0.30737	0.0506243	0.427568	1	2	1.05448	0.0765379	0.735379	1.53352	NO	546 995 Hypothetical protein CBG12002 [Caenorhabditis briggsae]; 543 995 minus strand PREDICTED: tubulin polymerization-promoting protein family member 2-like [Anolis carolinensis]; 546 995 Hypothetical protein CBG12002 [Caenorhabditis briggsae]; 546 995 minus strand Hypothetical protein CBG12002 [Caenorhabditis briggsae]
CL33105.Contig1_H1	-0.0504521	0.198199	-0.444538	-0.0501984	0.333791	1	1	0.950799	-0.0727871	0.64112	1.39625	NO	58 1203 minus strand Obg-like ATPase 1 [Crassostrea gigas]
CL19448.Contig9_H1	0.0485889	0.197678	-0.342487	0.0500553	0.432188	1	1	1.04979	0.070099	0.710002	1.54062	NO	84 425 minus strand Transcription elongation factor B polypeptide 2 [Crassostrea gigas]; 84 425 minus strand Transcription elongation factor B polypeptide 2 [Crassostrea gigas]; 84 425 minus strand Transcription elongation factor B polypeptide 2 [Crassostrea gigas]; 101 442 minus strand Transcription elongation factor B polypeptide 2 [Crassostrea gigas]; 101 442 minus strand Transcription elongat…
CL19448.Contig8_H1	0.0485889	0.197678	-0.342487	0.0500553	0.432188	1	1	1.04979	0.070099	0.710002	1.54062	NO	84 425 minus strand Transcription elongation factor B polypeptide 2 [Crassostrea gigas]; 84 425 minus strand Transcription elongation factor B polypeptide 2 [Crassostrea gigas]; 84 425 minus strand Transcription elongation factor B polypeptide 2 [Crassostrea gigas]; 101 442 minus strand Transcription elongation factor B polypeptide 2 [Crassostrea gigas]; 101 442 minus strand Transcription elongat…
CL19448.Contig7_H1	0.0485889	0.197678	-0.342487	0.0500553	0.432188	1	1	1.04979	0.070099	0.710002	1.54062	NO	84 425 minus strand Transcription elongation factor B polypeptide 2 [Crassostrea gigas]; 84 425 minus strand Transcription elongation factor B polypeptide 2 [Crassostrea gigas]; 84 425 minus strand Transcription elongation factor B polypeptide 2 [Crassostrea gigas]; 101 442 minus strand Transcription elongation factor B polypeptide 2 [Crassostrea gigas]; 101 442 minus strand Transcription elongat…
CL19448.Contig1_H1	0.0485889	0.197678	-0.342487	0.0500553	0.432188	1	1	1.04979	0.070099	0.710002	1.54062	NO	84 425 minus strand Transcription elongation factor B polypeptide 2 [Crassostrea gigas]; 84 425 minus strand Transcription elongation factor B polypeptide 2 [Crassostrea gigas]; 84 425 minus strand Transcription elongation factor B polypeptide 2 [Crassostrea gigas]; 101 442 minus strand Transcription elongation factor B polypeptide 2 [Crassostrea gigas]; 101 442 minus strand Transcription elongat…
CL19448.Contig11_H1	0.0485889	0.197678	-0.342487	0.0500553	0.432188	1	1	1.04979	0.070099	0.710002	1.54062	NO	84 425 minus strand Transcription elongation factor B polypeptide 2 [Crassostrea gigas]; 84 425 minus strand Transcription elongation factor B polypeptide 2 [Crassostrea gigas]; 84 425 minus strand Transcription elongation factor B polypeptide 2 [Crassostrea gigas]; 101 442 minus strand Transcription elongation factor B polypeptide 2 [Crassostrea gigas]; 101 442 minus strand Transcription elongat…
CL19448.Contig10_H1	0.0485889	0.197678	-0.342487	0.0500553	0.432188	1	1	1.04979	0.070099	0.710002	1.54062	NO	84 425 minus strand Transcription elongation factor B polypeptide 2 [Crassostrea gigas]; 84 425 minus strand Transcription elongation factor B polypeptide 2 [Crassostrea gigas]; 84 425 minus strand Transcription elongation factor B polypeptide 2 [Crassostrea gigas]; 101 442 minus strand Transcription elongation factor B polypeptide 2 [Crassostrea gigas]; 101 442 minus strand Transcription elongat…
Unigene22814_H1	0.0489007	0.188739	-0.318554	0.0493898	0.412305	1	2	1.05012	0.0705487	0.7272	1.51029	NO	2 211 minus strand sulfatase 1A precursor [Haliotis discus discus]
Unigene4124_H1	0.0495681	0.199682	-0.346075	0.0493357	0.437138	1	1	1.05082	0.0715117	0.70746	1.54827	NO	451 1026 PREDICTED: GTP-binding protein SAR1B	putative-like [Saccoglossus kowalevskii]""
CL10426.Contig4_H1	-0.0485957	0.17615	-0.39253	-0.0492482	0.301335	1	4	0.952566	-0.0701088	0.675346	1.35166	NO	246 452 minus strand mitochondrial malate dehydrogenase precursor [Nucella lapillus]; 106 312 minus strand mitochondrial malate dehydrogenase precursor [Nucella lapillus]
CL10426.Contig3_H1	-0.0485957	0.17615	-0.39253	-0.0492482	0.301335	1	4	0.952566	-0.0701088	0.675346	1.35166	NO	246 452 minus strand mitochondrial malate dehydrogenase precursor [Nucella lapillus]; 106 312 minus strand mitochondrial malate dehydrogenase precursor [Nucella lapillus]
CL39031.Contig4_H1	-0.0484015	0.188866	-0.419535	-0.0480677	0.317174	1	2	0.952751	-0.0698286	0.657353	1.37324	NO	1017 1499 minus strand PREDICTED: leukocyte elastase inhibitor-like [Oreochromis niloticus]
Unigene62663_H1	-0.0495837	0.186778	-0.42537	-0.0479859	0.309251	1	6	0.951626	-0.0715341	0.653528	1.3624	NO	64 393 Tubulin beta chain OS=Paracentrotus lividus PE=2 SV=1; 111 398 Tubulin beta chain OS=Paracentrotus lividus PE=2 SV=1; 109 438 Tubulin beta chain OS=Paracentrotus lividus PE=2 SV=1; 160 489 Tubulin beta chain OS=Paracentrotus lividus PE=2 SV=1
Unigene62662_H1	-0.0495837	0.186778	-0.42537	-0.0479859	0.309251	1	6	0.951626	-0.0715341	0.653528	1.3624	NO	64 393 Tubulin beta chain OS=Paracentrotus lividus PE=2 SV=1; 111 398 Tubulin beta chain OS=Paracentrotus lividus PE=2 SV=1; 109 438 Tubulin beta chain OS=Paracentrotus lividus PE=2 SV=1; 160 489 Tubulin beta chain OS=Paracentrotus lividus PE=2 SV=1
Unigene62661_H1	-0.0495837	0.186778	-0.42537	-0.0479859	0.309251	1	6	0.951626	-0.0715341	0.653528	1.3624	NO	64 393 Tubulin beta chain OS=Paracentrotus lividus PE=2 SV=1; 111 398 Tubulin beta chain OS=Paracentrotus lividus PE=2 SV=1; 109 438 Tubulin beta chain OS=Paracentrotus lividus PE=2 SV=1; 160 489 Tubulin beta chain OS=Paracentrotus lividus PE=2 SV=1
Unigene62660_H1	-0.0495837	0.186778	-0.42537	-0.0479859	0.309251	1	6	0.951626	-0.0715341	0.653528	1.3624	NO	64 393 Tubulin beta chain OS=Paracentrotus lividus PE=2 SV=1; 111 398 Tubulin beta chain OS=Paracentrotus lividus PE=2 SV=1; 109 438 Tubulin beta chain OS=Paracentrotus lividus PE=2 SV=1; 160 489 Tubulin beta chain OS=Paracentrotus lividus PE=2 SV=1
Unigene34489_H1	-0.0453259	0.200423	-0.435857	-0.0474457	0.352566	1	1	0.955686	-0.0653914	0.64671	1.42271	NO	703 1173 60S acidic ribosomal protein P0	putative [Ixodes scapularis] gi""
CL20850.Contig11_H1	-0.0485394	0.201365	-0.437918	-0.0470866	0.349903	1	1	0.95262	-0.0700275	0.645379	1.41893	NO	1265 1831 minus strand Adenosine deaminase CECR1 [Crassostrea gigas]
Unigene58290_H1	-0.0471614	0.187958	-0.416112	-0.0469706	0.317346	1	2	0.953933	-0.0680396	0.659606	1.37348	NO	210 473 Abdominal ganglion neuropeptides L5-67 OS=Aplysia californica PE=1 SV=1; 879 1124 abdominal ganglion neuropeptides L5-67 precursor [Aplysia californica] gi; 210 482 minus strand abdominal ganglion neuropeptides L5-67 precursor [Aplysia californica] gi
Unigene39670_H1	-0.0471614	0.187958	-0.416112	-0.0469706	0.317346	1	2	0.953933	-0.0680396	0.659606	1.37348	NO	210 473 Abdominal ganglion neuropeptides L5-67 OS=Aplysia californica PE=1 SV=1; 879 1124 abdominal ganglion neuropeptides L5-67 precursor [Aplysia californica] gi; 210 482 minus strand abdominal ganglion neuropeptides L5-67 precursor [Aplysia californica] gi
Unigene206_H1	-0.0471614	0.187958	-0.416112	-0.0469706	0.317346	1	2	0.953933	-0.0680396	0.659606	1.37348	NO	210 473 Abdominal ganglion neuropeptides L5-67 OS=Aplysia californica PE=1 SV=1; 879 1124 abdominal ganglion neuropeptides L5-67 precursor [Aplysia californica] gi; 210 482 minus strand abdominal ganglion neuropeptides L5-67 precursor [Aplysia californica] gi
CL8458.Contig5_H1	0.0467435	0.187701	-0.319961	0.0468808	0.422055	1	2	1.04785	0.0674366	0.726178	1.52509	NO	193 333 minus strand RecName: Full=Globin; AltName: Full=Myoglobin gi|299274|gb|AAB25743.1| myoglobin [Nassa mutabilis=marine gastropods	radular muscles	Peptide	147 aa] gi; 193 333 minus strand RecName: Full=Globin; AltName: Full=Myoglobin gi|299274|gb|AAB25743.1| myoglobin [Nassa mutabilis=marine gastropods	radular muscles	Peptide	147 aa] gi""
CL8458.Contig1_H1	0.0467435	0.187701	-0.319961	0.0468808	0.422055	1	2	1.04785	0.0674366	0.726178	1.52509	NO	193 333 minus strand RecName: Full=Globin; AltName: Full=Myoglobin gi|299274|gb|AAB25743.1| myoglobin [Nassa mutabilis=marine gastropods	radular muscles	Peptide	147 aa] gi; 193 333 minus strand RecName: Full=Globin; AltName: Full=Myoglobin gi|299274|gb|AAB25743.1| myoglobin [Nassa mutabilis=marine gastropods	radular muscles	Peptide	147 aa] gi""
Unigene41869_H1	-0.0482481	0.187269	-0.420125	-0.0465627	0.317733	1	2	0.952897	-0.0696073	0.656965	1.37401	NO	14 223 minus strand Endothelin-converting enzyme 2 OS=Homo sapiens GN=ECE2 PE=1 SV=4
Unigene32424_H1	0.0457176	0.197507	-0.338977	0.0456057	0.440763	1	2	1.04678	0.0659566	0.712499	1.55389	NO	2 244 Ras homolog gene family member A [Clonorchis sinensis]
CL8283.Contig5_H1	-0.0481497	0.198225	-0.450654	-0.0452655	0.32974	1	1	0.952991	-0.0694653	0.637211	1.39061	NO	3 572 Receptor-type tyrosine-protein phosphatase N2 [Crassostrea gigas]; 3 542 minus strand Receptor-type tyrosine-protein phosphatase N2 [Crassostrea gigas]
CL8283.Contig2_H1	-0.0481497	0.198225	-0.450654	-0.0452655	0.32974	1	1	0.952991	-0.0694653	0.637211	1.39061	NO	3 572 Receptor-type tyrosine-protein phosphatase N2 [Crassostrea gigas]; 3 542 minus strand Receptor-type tyrosine-protein phosphatase N2 [Crassostrea gigas]
Unigene1233_H1	-0.0421005	0.198349	-0.42327	-0.0431071	0.346833	1	3	0.958773	-0.0607382	0.654901	1.41458	NO	187 696 minus strand putative ribosomal protein S10 [Sipunculus nudus]
CL20666.Contig3_H1	0.03969	0.197936	-0.346011	0.0396486	0.430397	1	1	1.04049	0.0572606	0.707505	1.53787	NO	54 638 minus strand ubiquitin carboxyl-terminal hydrolase [Aplysia californica] gi
CL41594.Contig1_H1	-0.0406048	0.198719	-0.436362	-0.0383672	0.342992	1	1	0.960209	-0.0585803	0.646384	1.40916	NO	1155 1649 78 kDa glucose-regulated protein OS=Aplysia californica PE=1 SV=1
CL14282.Contig5_H1	0.0372287	0.198621	-0.34384	0.0378663	0.427354	1	1	1.03793	0.0537096	0.709042	1.5332	NO	96 536 minus strand hypothetical protein BRAFLDRAFT_285353 [Branchiostoma floridae] gi
Unigene35065_H1	-0.0368459	0.200208	-0.428257	-0.0376202	0.366307	1	1	0.963825	-0.0531574	0.651644	1.4424	NO	192 380 minus strand RAB protein [Haliotis discus discus]
CL16588.Contig4_H1	-0.037141	0.166759	-0.364729	-0.0365487	0.2868	1	6	0.96354	-0.0535831	0.694385	1.33216	NO	58 198 minus strand Protein DJ-1 [Crassostrea gigas]
Unigene1376_H1	0.0355814	0.199391	-0.34636	0.0350193	0.430332	1	1	1.03622	0.0513331	0.707258	1.53777	NO	128 532 minus strand mitochondrial ATPase inhibitor [Ornithodoros parkeri]
CL2137.Contig6_H1	0.0345874	0.197903	-0.349138	0.0345859	0.430466	1	1	1.03519	0.049899	0.705296	1.53797	NO	59 379 hypothetical protein DAPPUDRAFT_230756 [Daphnia pulex]; 117 443 minus strand hypothetical protein DAPPUDRAFT_230756 [Daphnia pulex]
CL2137.Contig5_H1	0.0345874	0.197903	-0.349138	0.0345859	0.430466	1	1	1.03519	0.049899	0.705296	1.53797	NO	59 379 hypothetical protein DAPPUDRAFT_230756 [Daphnia pulex]; 117 443 minus strand hypothetical protein DAPPUDRAFT_230756 [Daphnia pulex]
CL19757.Contig2_H1	-0.0334593	0.188917	-0.406407	-0.0337677	0.334943	1	2	0.967094	-0.0482716	0.666039	1.39786	NO	3 470 minus strand Spectrin beta chain [Crassostrea gigas]
CL27941.Contig2_H1	-0.0345427	0.199652	-0.424926	-0.0337589	0.358293	1	1	0.966047	-0.0498345	0.653818	1.43089	NO	880 1434 minus strand Prohormone-4 [Crassostrea gigas]
Unigene414_H1	0.0354664	0.187317	-0.329808	0.0332168	0.408559	1	2	1.0361	0.0511672	0.719062	1.50465	NO	296 493 hypothetical protein BRAFLDRAFT_66287 [Branchiostoma floridae] gi
CL7486.Contig12_H1	0.0318048	0.197309	-0.353994	0.0329186	0.416507	1	2	1.03232	0.0458846	0.701879	1.51665	NO	122 1195 minus strand Severin [Crassostrea gigas]
CL43455.Contig2_H1	0.0307894	0.201684	-0.363995	0.0327813	0.420481	1	1	1.03127	0.0444198	0.694895	1.52269	NO	757 1443 minus strand nonmuscle myosin II	partial [Aplysia californica]""
CL45581.Contig2_H1	-0.0307602	0.187357	-0.394783	-0.0314996	0.336606	1	2	0.969708	-0.0443776	0.673826	1.40019	NO	285 437 Propionyl-CoA carboxylase alpha chain	mitochondrial [Crassostrea gigas]""
Unigene30559_H1	0.0292167	0.1986	-0.362015	0.0305375	0.424159	1	1	1.02965	0.0421508	0.696272	1.5283	NO	965 1687 Arylsulfatase B [Crassostrea gigas]
Unigene22889_H1	-0.0285645	0.198541	-0.427203	-0.0302551	0.361601	1	1	0.97184	-0.0412099	0.652331	1.43563	NO	587 1081 hypothetical protein CGI_10026502 [Crassostrea gigas]
CL7734.Contig9_H1	-0.0278309	0.186752	-0.392594	-0.0299907	0.340154	1	2	0.972553	-0.0401515	0.675303	1.40516	NO	5 1018 minus strand Glutaredoxin-3 [Crassostrea gigas]; 5 1018 Glutaredoxin-3 [Crassostrea gigas]
CL7734.Contig10_H1	-0.0278309	0.186752	-0.392594	-0.0299907	0.340154	1	2	0.972553	-0.0401515	0.675303	1.40516	NO	5 1018 minus strand Glutaredoxin-3 [Crassostrea gigas]; 5 1018 Glutaredoxin-3 [Crassostrea gigas]
CL13886.Contig1_H1	-0.0309594	0.186878	-0.3981	-0.0291595	0.328749	1	2	0.969515	-0.0446649	0.671595	1.38923	NO	143 247 minus strand dynein light chain [Aplysia californica] gi
CL3934.Contig2_H1	0.0306966	0.200499	-0.35453	0.0290305	0.427001	1	1	1.03117	0.0442859	0.701503	1.53265	NO	154 591 microsomal GST1	partial [Reishia clavigera]; 154 531 microsomal GST1	partial [Reishia clavigera]""
CL3934.Contig1_H1	0.0306966	0.200499	-0.35453	0.0290305	0.427001	1	1	1.03117	0.0442859	0.701503	1.53265	NO	154 591 microsomal GST1	partial [Reishia clavigera]; 154 531 microsomal GST1	partial [Reishia clavigera]""
CL19479.Contig1_H1	0.0277737	0.197449	-0.354673	0.028415	0.416915	1	1	1.02816	0.0400689	0.701403	1.51727	NO	49 1107 Eukaryotic translation initiation factor 3 subunit B [Crassostrea gigas]
CL19285.Contig32_H1	0.0280325	0.200992	-0.371531	0.0283328	0.426487	1	1	1.02843	0.0404424	0.689678	1.53187	NO	249 845 sigma class glutathione-s-transferase 2 [Haliotis discus discus]; 252 848 sigma class glutathione-s-transferase 2 [Haliotis discus discus]
CL19285.Contig20_H1	0.0280325	0.200992	-0.371531	0.0283328	0.426487	1	1	1.02843	0.0404424	0.689678	1.53187	NO	249 845 sigma class glutathione-s-transferase 2 [Haliotis discus discus]; 252 848 sigma class glutathione-s-transferase 2 [Haliotis discus discus]
CL4706.Contig1_H1	-0.0298353	0.199622	-0.42015	-0.0279957	0.36102	1	1	0.970605	-0.0430432	0.656948	1.43479	NO	102 1475 minus strand Cytosolic non-specific dipeptidase [Crassostrea gigas]
CL5248.Contig6_H1	0.0275361	0.18753	-0.34024	0.0274598	0.392784	1	2	1.02792	0.0397262	0.711599	1.4811	NO	293 1795 Amidase [Crassostrea gigas]
CL6385.Contig8_H1	0.0273139	0.198411	-0.363607	0.0273628	0.421672	1	1	1.02769	0.0394056	0.695164	1.52451	NO	206 1513 hypothetical protein CGI_10019003 [Crassostrea gigas]
CL41869.Contig2_H1	0.0282303	0.188475	-0.340736	0.0270774	0.401073	1	2	1.02863	0.0407277	0.711246	1.49343	NO	3 254 Calpain-5 [Crassostrea gigas]; 3 254 minus strand Calpain-5 [Crassostrea gigas]
CL41869.Contig1_H1	0.0282303	0.188475	-0.340736	0.0270774	0.401073	1	2	1.02863	0.0407277	0.711246	1.49343	NO	3 254 Calpain-5 [Crassostrea gigas]; 3 254 minus strand Calpain-5 [Crassostrea gigas]
CL15263.Contig9_H1	-0.0270911	0.197926	-0.414388	-0.0270578	0.359614	1	1	0.973273	-0.0390842	0.660745	1.43278	NO	116 337 minus strand Golgi-associated plant pathogenesis-related protein 1 [Crassostrea gigas]; 538 759 minus strand Golgi-associated plant pathogenesis-related protein 1 [Crassostrea gigas]; 116 337 minus strand Golgi-associated plant pathogenesis-related protein 1 [Crassostrea gigas]; 261 482 minus strand Golgi-associated plant pathogenesis-related protein 1 [Crassostrea gigas]; 116 337 minus s…
CL15263.Contig8_H1	-0.0270911	0.197926	-0.414388	-0.0270578	0.359614	1	1	0.973273	-0.0390842	0.660745	1.43278	NO	116 337 minus strand Golgi-associated plant pathogenesis-related protein 1 [Crassostrea gigas]; 538 759 minus strand Golgi-associated plant pathogenesis-related protein 1 [Crassostrea gigas]; 116 337 minus strand Golgi-associated plant pathogenesis-related protein 1 [Crassostrea gigas]; 261 482 minus strand Golgi-associated plant pathogenesis-related protein 1 [Crassostrea gigas]; 116 337 minus s…
CL15263.Contig7_H1	-0.0270911	0.197926	-0.414388	-0.0270578	0.359614	1	1	0.973273	-0.0390842	0.660745	1.43278	NO	116 337 minus strand Golgi-associated plant pathogenesis-related protein 1 [Crassostrea gigas]; 538 759 minus strand Golgi-associated plant pathogenesis-related protein 1 [Crassostrea gigas]; 116 337 minus strand Golgi-associated plant pathogenesis-related protein 1 [Crassostrea gigas]; 261 482 minus strand Golgi-associated plant pathogenesis-related protein 1 [Crassostrea gigas]; 116 337 minus s…
CL15263.Contig5_H1	-0.0270911	0.197926	-0.414388	-0.0270578	0.359614	1	1	0.973273	-0.0390842	0.660745	1.43278	NO	116 337 minus strand Golgi-associated plant pathogenesis-related protein 1 [Crassostrea gigas]; 538 759 minus strand Golgi-associated plant pathogenesis-related protein 1 [Crassostrea gigas]; 116 337 minus strand Golgi-associated plant pathogenesis-related protein 1 [Crassostrea gigas]; 261 482 minus strand Golgi-associated plant pathogenesis-related protein 1 [Crassostrea gigas]; 116 337 minus s…
CL15263.Contig4_H1	-0.0270911	0.197926	-0.414388	-0.0270578	0.359614	1	1	0.973273	-0.0390842	0.660745	1.43278	NO	116 337 minus strand Golgi-associated plant pathogenesis-related protein 1 [Crassostrea gigas]; 538 759 minus strand Golgi-associated plant pathogenesis-related protein 1 [Crassostrea gigas]; 116 337 minus strand Golgi-associated plant pathogenesis-related protein 1 [Crassostrea gigas]; 261 482 minus strand Golgi-associated plant pathogenesis-related protein 1 [Crassostrea gigas]; 116 337 minus s…
CL15263.Contig3_H1	-0.0270911	0.197926	-0.414388	-0.0270578	0.359614	1	1	0.973273	-0.0390842	0.660745	1.43278	NO	116 337 minus strand Golgi-associated plant pathogenesis-related protein 1 [Crassostrea gigas]; 538 759 minus strand Golgi-associated plant pathogenesis-related protein 1 [Crassostrea gigas]; 116 337 minus strand Golgi-associated plant pathogenesis-related protein 1 [Crassostrea gigas]; 261 482 minus strand Golgi-associated plant pathogenesis-related protein 1 [Crassostrea gigas]; 116 337 minus s…
Unigene7710_H1	-0.0285836	0.199214	-0.419304	-0.0266368	0.358797	1	1	0.971821	-0.0412375	0.657504	1.43161	NO	333 770 USP-like protein isoform 2 [Crassostrea ariakensis]
CL8999.Contig5_H1	0.0260436	0.186102	-0.337149	0.0261872	0.394205	1	2	1.02639	0.0375729	0.713802	1.4832	NO	140 349 copper chaperone Atox1 [Crassostrea ariakensis]
Unigene57704_H1	-0.0242161	0.195365	-0.409206	-0.0256353	0.358552	1	1	0.976075	-0.0349364	0.664178	1.43125	NO	3 230 minus strand RH21460p [Drosophila melanogaster]; 3 230 minus strand RH21460p [Drosophila melanogaster]
CL18123.Contig3_H1	-0.0242161	0.195365	-0.409206	-0.0256353	0.358552	1	1	0.976075	-0.0349364	0.664178	1.43125	NO	3 230 minus strand RH21460p [Drosophila melanogaster]; 3 230 minus strand RH21460p [Drosophila melanogaster]
CL24053.Contig3_H1	-0.028057	0.172509	-0.365443	-0.0255586	0.305533	1	4	0.972333	-0.0404777	0.693889	1.35735	NO	126 704 minus strand ribosomal protein L12 [Ixodes scapularis]
CL46231.Contig6_H1	-0.0272452	0.199082	-0.417052	-0.0251532	0.359021	1	1	0.973123	-0.0393065	0.658986	1.43193	NO	126 287 minus strand Cytochrome b-c1 complex subunit 10 [Cricetulus griseus]; 126 287 minus strand Cytochrome b-c1 complex subunit 10 [Cricetulus griseus]; 126 287 minus strand Cytochrome b-c1 complex subunit 10 [Cricetulus griseus]; 126 287 minus strand Cytochrome b-c1 complex subunit 10 [Cricetulus griseus]
CL46231.Contig5_H1	-0.0272452	0.199082	-0.417052	-0.0251532	0.359021	1	1	0.973123	-0.0393065	0.658986	1.43193	NO	126 287 minus strand Cytochrome b-c1 complex subunit 10 [Cricetulus griseus]; 126 287 minus strand Cytochrome b-c1 complex subunit 10 [Cricetulus griseus]; 126 287 minus strand Cytochrome b-c1 complex subunit 10 [Cricetulus griseus]; 126 287 minus strand Cytochrome b-c1 complex subunit 10 [Cricetulus griseus]
CL46231.Contig4_H1	-0.0272452	0.199082	-0.417052	-0.0251532	0.359021	1	1	0.973123	-0.0393065	0.658986	1.43193	NO	126 287 minus strand Cytochrome b-c1 complex subunit 10 [Cricetulus griseus]; 126 287 minus strand Cytochrome b-c1 complex subunit 10 [Cricetulus griseus]; 126 287 minus strand Cytochrome b-c1 complex subunit 10 [Cricetulus griseus]; 126 287 minus strand Cytochrome b-c1 complex subunit 10 [Cricetulus griseus]
CL46231.Contig3_H1	-0.0272452	0.199082	-0.417052	-0.0251532	0.359021	1	1	0.973123	-0.0393065	0.658986	1.43193	NO	126 287 minus strand Cytochrome b-c1 complex subunit 10 [Cricetulus griseus]; 126 287 minus strand Cytochrome b-c1 complex subunit 10 [Cricetulus griseus]; 126 287 minus strand Cytochrome b-c1 complex subunit 10 [Cricetulus griseus]; 126 287 minus strand Cytochrome b-c1 complex subunit 10 [Cricetulus griseus]
CL8096.Contig3_H1	-0.0233276	0.186539	-0.386425	-0.0246672	0.347694	1	2	0.976942	-0.0336547	0.679482	1.4158	NO	113 808 minus strand omega class glutathione-s-transferase [Chlamys farreri]; 335 1045 minus strand omega class glutathione-s-transferase [Chlamys farreri]
CL8096.Contig2_H1	-0.0233276	0.186539	-0.386425	-0.0246672	0.347694	1	2	0.976942	-0.0336547	0.679482	1.4158	NO	113 808 minus strand omega class glutathione-s-transferase [Chlamys farreri]; 335 1045 minus strand omega class glutathione-s-transferase [Chlamys farreri]
CL16588.Contig3_H1	-0.0242786	0.199006	-0.410812	-0.0245911	0.365396	1	1	0.976014	-0.0350266	0.663111	1.44108	NO	54 662 minus strand Protein DJ-1 [Crassostrea gigas]
Unigene26542_H1	0.0244205	0.180429	-0.324721	0.0245358	0.382423	1	3	1.02472	0.0352313	0.722729	1.46583	NO	2831 4900 minus strand Collagen alpha-3(VI) chain [Crassostrea gigas]
Unigene53595_H1	-0.0232107	0.200155	-0.419985	-0.023993	0.36867	1	2	0.977057	-0.033486	0.657057	1.44581	NO	104 418 Tubulin-specific chaperone A [Crassostrea gigas]; 104 418 minus strand Tubulin-specific chaperone A [Crassostrea gigas]; 104 418 Tubulin-specific chaperone A [Crassostrea gigas]
Unigene32457_H1	-0.0232107	0.200155	-0.419985	-0.023993	0.36867	1	2	0.977057	-0.033486	0.657057	1.44581	NO	104 418 Tubulin-specific chaperone A [Crassostrea gigas]; 104 418 minus strand Tubulin-specific chaperone A [Crassostrea gigas]; 104 418 Tubulin-specific chaperone A [Crassostrea gigas]
CL7190.Contig3_H1	-0.0232107	0.200155	-0.419985	-0.023993	0.36867	1	2	0.977057	-0.033486	0.657057	1.44581	NO	104 418 Tubulin-specific chaperone A [Crassostrea gigas]; 104 418 minus strand Tubulin-specific chaperone A [Crassostrea gigas]; 104 418 Tubulin-specific chaperone A [Crassostrea gigas]
CL12652.Contig2_H1	0.0224604	0.180087	-0.3349	0.0231964	0.371765	1	3	1.02271	0.0324036	0.715409	1.45029	NO	151 1110 minus strand hypothetical protein DAPPUDRAFT_303085 [Daphnia pulex]
CL13749.Contig6_H1	0.0230976	0.198096	-0.362113	0.022918	0.413928	1	1	1.02337	0.0333228	0.696204	1.51275	NO	179 2140 minus strand PREDICTED: hypothetical protein [Saccoglossus kowalevskii]
Unigene30451_H1	0.0199022	0.198738	-0.374046	0.0226678	0.403743	1	2	1.0201	0.0287128	0.687946	1.49742	NO	241 1110 minus strand N(G)	N(G)-dimethylarginine dimethylaminohydrolase 1 [Crassostrea gigas]; 241 1110 minus strand N(G)	N(G)-dimethylarginine dimethylaminohydrolase 1 [Crassostrea gigas]; 241 1110 minus strand N(G)	N(G)-dimethylarginine dimethylaminohydrolase 1 [Crassostrea gigas]""
CL7107.Contig3_H1	0.0199022	0.198738	-0.374046	0.0226678	0.403743	1	2	1.0201	0.0287128	0.687946	1.49742	NO	241 1110 minus strand N(G)	N(G)-dimethylarginine dimethylaminohydrolase 1 [Crassostrea gigas]; 241 1110 minus strand N(G)	N(G)-dimethylarginine dimethylaminohydrolase 1 [Crassostrea gigas]; 241 1110 minus strand N(G)	N(G)-dimethylarginine dimethylaminohydrolase 1 [Crassostrea gigas]""
CL7107.Contig1_H1	0.0199022	0.198738	-0.374046	0.0226678	0.403743	1	2	1.0201	0.0287128	0.687946	1.49742	NO	241 1110 minus strand N(G)	N(G)-dimethylarginine dimethylaminohydrolase 1 [Crassostrea gigas]; 241 1110 minus strand N(G)	N(G)-dimethylarginine dimethylaminohydrolase 1 [Crassostrea gigas]; 241 1110 minus strand N(G)	N(G)-dimethylarginine dimethylaminohydrolase 1 [Crassostrea gigas]""
CL2014.Contig2_H1	-0.0226142	0.202395	-0.417419	-0.022664	0.378829	1	1	0.97764	-0.0326253	0.658745	1.46057	NO	147 272 Spectrin alpha chain [Crassostrea gigas]
CL474.Contig2_H1	-0.0226373	0.1887	-0.396057	-0.0225336	0.346776	1	2	0.977617	-0.0326587	0.672969	1.4145	NO	261 1361 tandem-repeat galectin [Pinctada fucata]; 261 1361 tandem-repeat galectin [Pinctada fucata]
CL474.Contig1_H1	-0.0226373	0.1887	-0.396057	-0.0225336	0.346776	1	2	0.977617	-0.0326587	0.672969	1.4145	NO	261 1361 tandem-repeat galectin [Pinctada fucata]; 261 1361 tandem-repeat galectin [Pinctada fucata]
CL2484.Contig1_H1	0.0215928	0.196572	-0.366669	0.0219974	0.415066	1	1	1.02183	0.0311518	0.693039	1.51447	NO	385 906 Soma ferritin OS=Lymnaea stagnalis PE=2 SV=2
CL846.Contig3_H1	-0.0205337	0.199832	-0.410148	-0.021842	0.368448	1	1	0.979676	-0.0296239	0.663552	1.44549	NO	188 4135 Vigilin [Crassostrea gigas]
CL7847.Contig5_H1	0.0210987	0.188112	-0.346367	0.0215191	0.393732	1	2	1.02132	0.030439	0.707253	1.4825	NO	196 1053 minus strand Cytochrome b-c1 complex subunit 2	mitochondrial OS=Homo sapiens GN=UQCRC2 PE=1 SV=3""
CL10577.Contig2_H1	0.0209593	0.199049	-0.370927	0.0211607	0.416109	1	1	1.02118	0.0302379	0.690094	1.51605	NO	2 511 hypothetical protein CGI_10006272 [Crassostrea gigas]
CL2560.Contig4_H1	-0.0206909	0.199411	-0.407988	-0.0210255	0.371976	1	1	0.979522	-0.0298506	0.664987	1.4506	NO	1 681 40S ribosomal protein S4	X isoform [Crassostrea gigas]""
CL35672.Contig2_H1	0.0209823	0.186439	-0.339006	0.0206147	0.387321	1	2	1.0212	0.0302711	0.712478	1.47303	NO	225 839 minus strand Metallo-beta-lactamase domain-containing protein 1 [Crassostrea gigas]; 201 851 minus strand Metallo-beta-lactamase domain-containing protein 1 [Crassostrea gigas]
CL35672.Contig1_H1	0.0209823	0.186439	-0.339006	0.0206147	0.387321	1	2	1.0212	0.0302711	0.712478	1.47303	NO	225 839 minus strand Metallo-beta-lactamase domain-containing protein 1 [Crassostrea gigas]; 201 851 minus strand Metallo-beta-lactamase domain-containing protein 1 [Crassostrea gigas]
Unigene66350_H1	0.0197057	0.200508	-0.375532	0.019105	0.42058	1	2	1.0199	0.0284293	0.686924	1.52284	NO	147 383 minus strand Tubulin-specific chaperone A OS=Rattus norvegicus GN=Tbca PE=1 SV=1; 104 418 Tubulin-specific chaperone A [Crassostrea gigas]; 104 418 minus strand Tubulin-specific chaperone A [Crassostrea gigas]; 104 418 Tubulin-specific chaperone A [Crassostrea gigas]
Unigene53595_H1	0.0197057	0.200508	-0.375532	0.019105	0.42058	1	2	1.0199	0.0284293	0.686924	1.52284	NO	147 383 minus strand Tubulin-specific chaperone A OS=Rattus norvegicus GN=Tbca PE=1 SV=1; 104 418 Tubulin-specific chaperone A [Crassostrea gigas]; 104 418 minus strand Tubulin-specific chaperone A [Crassostrea gigas]; 104 418 Tubulin-specific chaperone A [Crassostrea gigas]
Unigene32457_H1	0.0197057	0.200508	-0.375532	0.019105	0.42058	1	2	1.0199	0.0284293	0.686924	1.52284	NO	147 383 minus strand Tubulin-specific chaperone A OS=Rattus norvegicus GN=Tbca PE=1 SV=1; 104 418 Tubulin-specific chaperone A [Crassostrea gigas]; 104 418 minus strand Tubulin-specific chaperone A [Crassostrea gigas]; 104 418 Tubulin-specific chaperone A [Crassostrea gigas]
CL7190.Contig3_H1	0.0197057	0.200508	-0.375532	0.019105	0.42058	1	2	1.0199	0.0284293	0.686924	1.52284	NO	147 383 minus strand Tubulin-specific chaperone A OS=Rattus norvegicus GN=Tbca PE=1 SV=1; 104 418 Tubulin-specific chaperone A [Crassostrea gigas]; 104 418 minus strand Tubulin-specific chaperone A [Crassostrea gigas]; 104 418 Tubulin-specific chaperone A [Crassostrea gigas]
CL6681.Contig3_H1	-0.0214923	0.198344	-0.411575	-0.0188774	0.364436	1	1	0.978737	-0.0310068	0.662606	1.4397	NO	146 841 minus strand hypothetical protein CGI_10006609 [Crassostrea gigas]; 146 841 minus strand hypothetical protein CGI_10006609 [Crassostrea gigas]; 146 841 minus strand hypothetical protein CGI_10006609 [Crassostrea gigas]
CL6681.Contig2_H1	-0.0214923	0.198344	-0.411575	-0.0188774	0.364436	1	1	0.978737	-0.0310068	0.662606	1.4397	NO	146 841 minus strand hypothetical protein CGI_10006609 [Crassostrea gigas]; 146 841 minus strand hypothetical protein CGI_10006609 [Crassostrea gigas]; 146 841 minus strand hypothetical protein CGI_10006609 [Crassostrea gigas]
CL6681.Contig1_H1	-0.0214923	0.198344	-0.411575	-0.0188774	0.364436	1	1	0.978737	-0.0310068	0.662606	1.4397	NO	146 841 minus strand hypothetical protein CGI_10006609 [Crassostrea gigas]; 146 841 minus strand hypothetical protein CGI_10006609 [Crassostrea gigas]; 146 841 minus strand hypothetical protein CGI_10006609 [Crassostrea gigas]
CL5904.Contig4_H1	-0.0174977	0.199636	-0.408356	-0.0184769	0.374755	1	1	0.982655	-0.0252438	0.664742	1.45464	NO	1573 2385 minus strand Spectrin beta chain [Crassostrea gigas]
CL2084.Contig7_H1	0.0160048	0.198202	-0.371703	0.0184738	0.40759	1	1	1.01613	0.02309	0.689559	1.50319	NO	366 935 minus strand 40S ribosomal protein S2 OS=Urechis caupo GN=RPS2 PE=2 SV=1
CL3868.Contig7_H1	0.0202626	0.196484	-0.36481	0.0184342	0.409252	1	1	1.02047	0.0292327	0.694329	1.50569	NO	140 1564 selenium-binding protein [Haliotis discus hannai]
CL45629.Contig2_H1	0.0173095	0.197615	-0.375144	0.0182477	0.404492	1	1	1.01746	0.0249723	0.68719	1.49854	NO	219 554 minus strand ribosomal protein P1 [Biomphalaria glabrata]
CL6414.Contig8_H1	-0.0162252	0.198355	-0.405495	-0.0172552	0.386591	1	1	0.983906	-0.023408	0.666647	1.47196	NO	10 1902 Mitochondrial inner membrane protein [Crassostrea gigas]; 10 1902 Mitochondrial inner membrane protein [Crassostrea gigas]; 10 1902 Mitochondrial inner membrane protein [Crassostrea gigas]; 10 1902 Mitochondrial inner membrane protein [Crassostrea gigas]; 10 1902 Mitochondrial inner membrane protein [Crassostrea gigas]; 10 1902 Mitochondrial inner membrane protein [Crassostrea gigas]
CL6414.Contig7_H1	-0.0162252	0.198355	-0.405495	-0.0172552	0.386591	1	1	0.983906	-0.023408	0.666647	1.47196	NO	10 1902 Mitochondrial inner membrane protein [Crassostrea gigas]; 10 1902 Mitochondrial inner membrane protein [Crassostrea gigas]; 10 1902 Mitochondrial inner membrane protein [Crassostrea gigas]; 10 1902 Mitochondrial inner membrane protein [Crassostrea gigas]; 10 1902 Mitochondrial inner membrane protein [Crassostrea gigas]; 10 1902 Mitochondrial inner membrane protein [Crassostrea gigas]
CL6414.Contig6_H1	-0.0162252	0.198355	-0.405495	-0.0172552	0.386591	1	1	0.983906	-0.023408	0.666647	1.47196	NO	10 1902 Mitochondrial inner membrane protein [Crassostrea gigas]; 10 1902 Mitochondrial inner membrane protein [Crassostrea gigas]; 10 1902 Mitochondrial inner membrane protein [Crassostrea gigas]; 10 1902 Mitochondrial inner membrane protein [Crassostrea gigas]; 10 1902 Mitochondrial inner membrane protein [Crassostrea gigas]; 10 1902 Mitochondrial inner membrane protein [Crassostrea gigas]
CL6414.Contig5_H1	-0.0162252	0.198355	-0.405495	-0.0172552	0.386591	1	1	0.983906	-0.023408	0.666647	1.47196	NO	10 1902 Mitochondrial inner membrane protein [Crassostrea gigas]; 10 1902 Mitochondrial inner membrane protein [Crassostrea gigas]; 10 1902 Mitochondrial inner membrane protein [Crassostrea gigas]; 10 1902 Mitochondrial inner membrane protein [Crassostrea gigas]; 10 1902 Mitochondrial inner membrane protein [Crassostrea gigas]; 10 1902 Mitochondrial inner membrane protein [Crassostrea gigas]
CL6414.Contig4_H1	-0.0162252	0.198355	-0.405495	-0.0172552	0.386591	1	1	0.983906	-0.023408	0.666647	1.47196	NO	10 1902 Mitochondrial inner membrane protein [Crassostrea gigas]; 10 1902 Mitochondrial inner membrane protein [Crassostrea gigas]; 10 1902 Mitochondrial inner membrane protein [Crassostrea gigas]; 10 1902 Mitochondrial inner membrane protein [Crassostrea gigas]; 10 1902 Mitochondrial inner membrane protein [Crassostrea gigas]; 10 1902 Mitochondrial inner membrane protein [Crassostrea gigas]
CL6414.Contig3_H1	-0.0162252	0.198355	-0.405495	-0.0172552	0.386591	1	1	0.983906	-0.023408	0.666647	1.47196	NO	10 1902 Mitochondrial inner membrane protein [Crassostrea gigas]; 10 1902 Mitochondrial inner membrane protein [Crassostrea gigas]; 10 1902 Mitochondrial inner membrane protein [Crassostrea gigas]; 10 1902 Mitochondrial inner membrane protein [Crassostrea gigas]; 10 1902 Mitochondrial inner membrane protein [Crassostrea gigas]; 10 1902 Mitochondrial inner membrane protein [Crassostrea gigas]
CL7226.Contig18_H1	-0.0158386	0.197782	-0.400406	-0.0166603	0.367068	1	1	0.984286	-0.0228503	0.670048	1.4435	NO	351 1826 Virulence metalloprotease [Crassostrea gigas]
CL2712.Contig11_H1	-0.0145813	0.198734	-0.407599	-0.0160946	0.373275	1	1	0.985524	-0.0210364	0.665246	1.45248	NO	2057 2497 Phosphate carrier protein	mitochondrial [Crassostrea gigas]""
CL33671.Contig3_H1	-0.0157403	0.187296	-0.382158	-0.0160445	0.349088	1	2	0.984383	-0.0227084	0.682387	1.41777	NO	8 1636 minus strand V-type proton ATPase catalytic subunit A [Crassostrea gigas]; 8 1636 minus strand V-type proton ATPase catalytic subunit A [Crassostrea gigas]; 8 1636 minus strand V-type proton ATPase catalytic subunit A [Crassostrea gigas]
CL33671.Contig2_H1	-0.0157403	0.187296	-0.382158	-0.0160445	0.349088	1	2	0.984383	-0.0227084	0.682387	1.41777	NO	8 1636 minus strand V-type proton ATPase catalytic subunit A [Crassostrea gigas]; 8 1636 minus strand V-type proton ATPase catalytic subunit A [Crassostrea gigas]; 8 1636 minus strand V-type proton ATPase catalytic subunit A [Crassostrea gigas]
CL33671.Contig1_H1	-0.0157403	0.187296	-0.382158	-0.0160445	0.349088	1	2	0.984383	-0.0227084	0.682387	1.41777	NO	8 1636 minus strand V-type proton ATPase catalytic subunit A [Crassostrea gigas]; 8 1636 minus strand V-type proton ATPase catalytic subunit A [Crassostrea gigas]; 8 1636 minus strand V-type proton ATPase catalytic subunit A [Crassostrea gigas]
CL8282.Contig7_H1	0.0161149	0.200048	-0.379508	0.015274	0.412519	1	1	1.01625	0.0232489	0.684198	1.51062	NO	264 1505 Ribosome-binding protein 1 [Crassostrea gigas]; 260 1501 Ribosome-binding protein 1 [Crassostrea gigas]; 256 1497 Ribosome-binding protein 1 [Crassostrea gigas]
CL8282.Contig4_H1	0.0161149	0.200048	-0.379508	0.015274	0.412519	1	1	1.01625	0.0232489	0.684198	1.51062	NO	264 1505 Ribosome-binding protein 1 [Crassostrea gigas]; 260 1501 Ribosome-binding protein 1 [Crassostrea gigas]; 256 1497 Ribosome-binding protein 1 [Crassostrea gigas]
CL8282.Contig1_H1	0.0161149	0.200048	-0.379508	0.015274	0.412519	1	1	1.01625	0.0232489	0.684198	1.51062	NO	264 1505 Ribosome-binding protein 1 [Crassostrea gigas]; 260 1501 Ribosome-binding protein 1 [Crassostrea gigas]; 256 1497 Ribosome-binding protein 1 [Crassostrea gigas]
Unigene64523_H1	0.0140274	0.198643	-0.375776	0.0148893	0.406329	1	2	1.01413	0.0202373	0.686756	1.5013	NO	154 534 minus strand Muscle M-line assembly protein unc-89	partial [Crassostrea gigas]""
CL12555.Contig7_H1	-0.0160797	0.186244	-0.382545	-0.0148368	0.349945	1	2	0.984049	-0.0231982	0.682123	1.41899	NO	31 2061 minus strand 1	4-alpha-glucan-branching enzyme [Crassostrea gigas]""
CL9548.Contig1_H1	0.0159268	0.200013	-0.374165	0.0146539	0.409497	1	1	1.01605	0.0229776	0.687864	1.50606	NO	2295 2510 beta-thymosin domain repeat protein CSP24KDa_v1 [Hermissenda crassicornis] gi
CL18045.Contig10_H1	-0.0155047	0.198191	-0.40466	-0.0146421	0.379076	1	3	0.984615	-0.0223686	0.667204	1.46093	NO	302 1273 minus strand hypothetical protein CGI_10007007 [Crassostrea gigas]
CL831.Contig4_H1	0.0126225	0.199328	-0.372898	0.0131886	0.413249	1	1	1.0127	0.0182104	0.688735	1.51172	NO	305 937 Clathrin light chain A [Crassostrea gigas]
CL4684.Contig5_H1	0.0121829	0.187371	-0.355413	0.0130104	0.375687	1	2	1.01226	0.0175762	0.700884	1.45599	NO	123 314 PREDICTED: ubiquinol-cytochrome c reductase hinge protein-like [Saccoglossus kowalevskii]; 279 530 PREDICTED: ubiquinol-cytochrome c reductase hinge protein-like [Saccoglossus kowalevskii]
CL4684.Contig4_H1	0.0121829	0.187371	-0.355413	0.0130104	0.375687	1	2	1.01226	0.0175762	0.700884	1.45599	NO	123 314 PREDICTED: ubiquinol-cytochrome c reductase hinge protein-like [Saccoglossus kowalevskii]; 279 530 PREDICTED: ubiquinol-cytochrome c reductase hinge protein-like [Saccoglossus kowalevskii]
CL474.Contig9_H1	0.0129354	0.186646	-0.353729	0.012979	0.374547	1	2	1.01302	0.0186619	0.702065	1.45433	NO	895 1410 Galectin-3 OS=Rattus norvegicus GN=Lgals3 PE=1 SV=4; 1067 1405 Galectin-9 [Crassostrea gigas]; 1068 1421 tandem-repeat galectin [Pinctada fucata]; 1041 1394 tandem-repeat galectin [Pinctada fucata]; 1046 1399 tandem-repeat galectin [Pinctada fucata]; 1068 1421 tandem-repeat galectin [Pinctada fucata]; 1067 1420 tandem-repeat galectin [Pinctada fucata]
CL474.Contig8_H1	0.0129354	0.186646	-0.353729	0.012979	0.374547	1	2	1.01302	0.0186619	0.702065	1.45433	NO	895 1410 Galectin-3 OS=Rattus norvegicus GN=Lgals3 PE=1 SV=4; 1067 1405 Galectin-9 [Crassostrea gigas]; 1068 1421 tandem-repeat galectin [Pinctada fucata]; 1041 1394 tandem-repeat galectin [Pinctada fucata]; 1046 1399 tandem-repeat galectin [Pinctada fucata]; 1068 1421 tandem-repeat galectin [Pinctada fucata]; 1067 1420 tandem-repeat galectin [Pinctada fucata]
CL474.Contig7_H1	0.0129354	0.186646	-0.353729	0.012979	0.374547	1	2	1.01302	0.0186619	0.702065	1.45433	NO	895 1410 Galectin-3 OS=Rattus norvegicus GN=Lgals3 PE=1 SV=4; 1067 1405 Galectin-9 [Crassostrea gigas]; 1068 1421 tandem-repeat galectin [Pinctada fucata]; 1041 1394 tandem-repeat galectin [Pinctada fucata]; 1046 1399 tandem-repeat galectin [Pinctada fucata]; 1068 1421 tandem-repeat galectin [Pinctada fucata]; 1067 1420 tandem-repeat galectin [Pinctada fucata]
CL474.Contig6_H1	0.0129354	0.186646	-0.353729	0.012979	0.374547	1	2	1.01302	0.0186619	0.702065	1.45433	NO	895 1410 Galectin-3 OS=Rattus norvegicus GN=Lgals3 PE=1 SV=4; 1067 1405 Galectin-9 [Crassostrea gigas]; 1068 1421 tandem-repeat galectin [Pinctada fucata]; 1041 1394 tandem-repeat galectin [Pinctada fucata]; 1046 1399 tandem-repeat galectin [Pinctada fucata]; 1068 1421 tandem-repeat galectin [Pinctada fucata]; 1067 1420 tandem-repeat galectin [Pinctada fucata]
CL474.Contig5_H1	0.0129354	0.186646	-0.353729	0.012979	0.374547	1	2	1.01302	0.0186619	0.702065	1.45433	NO	895 1410 Galectin-3 OS=Rattus norvegicus GN=Lgals3 PE=1 SV=4; 1067 1405 Galectin-9 [Crassostrea gigas]; 1068 1421 tandem-repeat galectin [Pinctada fucata]; 1041 1394 tandem-repeat galectin [Pinctada fucata]; 1046 1399 tandem-repeat galectin [Pinctada fucata]; 1068 1421 tandem-repeat galectin [Pinctada fucata]; 1067 1420 tandem-repeat galectin [Pinctada fucata]
CL474.Contig13_H1	0.0129354	0.186646	-0.353729	0.012979	0.374547	1	2	1.01302	0.0186619	0.702065	1.45433	NO	895 1410 Galectin-3 OS=Rattus norvegicus GN=Lgals3 PE=1 SV=4; 1067 1405 Galectin-9 [Crassostrea gigas]; 1068 1421 tandem-repeat galectin [Pinctada fucata]; 1041 1394 tandem-repeat galectin [Pinctada fucata]; 1046 1399 tandem-repeat galectin [Pinctada fucata]; 1068 1421 tandem-repeat galectin [Pinctada fucata]; 1067 1420 tandem-repeat galectin [Pinctada fucata]
CL474.Contig12_H1	0.0129354	0.186646	-0.353729	0.012979	0.374547	1	2	1.01302	0.0186619	0.702065	1.45433	NO	895 1410 Galectin-3 OS=Rattus norvegicus GN=Lgals3 PE=1 SV=4; 1067 1405 Galectin-9 [Crassostrea gigas]; 1068 1421 tandem-repeat galectin [Pinctada fucata]; 1041 1394 tandem-repeat galectin [Pinctada fucata]; 1046 1399 tandem-repeat galectin [Pinctada fucata]; 1068 1421 tandem-repeat galectin [Pinctada fucata]; 1067 1420 tandem-repeat galectin [Pinctada fucata]
CL45804.Contig2_H1	-0.0143456	0.188298	-0.389609	-0.0125417	0.34967	1	2	0.985757	-0.0206964	0.677322	1.4186	NO	530 679 minus strand GJ11201 [Drosophila virilis] gi
CL11899.Contig2_H1	-0.00949757	0.199939	-0.405839	-0.0117348	0.390575	1	1	0.990547	-0.0137021	0.666418	1.47783	NO	227 1201 PREDICTED: quinone oxidoreductase-like isoform 1 [Ornithorhynchus anatinus]; 109 1083 PREDICTED: quinone oxidoreductase-like isoform 1 [Ornithorhynchus anatinus]; 164 1138 PREDICTED: quinone oxidoreductase-like isoform 1 [Ornithorhynchus anatinus]
CL11899.Contig1_H1	-0.00949757	0.199939	-0.405839	-0.0117348	0.390575	1	1	0.990547	-0.0137021	0.666418	1.47783	NO	227 1201 PREDICTED: quinone oxidoreductase-like isoform 1 [Ornithorhynchus anatinus]; 109 1083 PREDICTED: quinone oxidoreductase-like isoform 1 [Ornithorhynchus anatinus]; 164 1138 PREDICTED: quinone oxidoreductase-like isoform 1 [Ornithorhynchus anatinus]
CL11899.Contig13_H1	-0.00949757	0.199939	-0.405839	-0.0117348	0.390575	1	1	0.990547	-0.0137021	0.666418	1.47783	NO	227 1201 PREDICTED: quinone oxidoreductase-like isoform 1 [Ornithorhynchus anatinus]; 109 1083 PREDICTED: quinone oxidoreductase-like isoform 1 [Ornithorhynchus anatinus]; 164 1138 PREDICTED: quinone oxidoreductase-like isoform 1 [Ornithorhynchus anatinus]
CL31114.Contig2_H1	0.011998	0.199571	-0.380708	0.011606	0.407013	1	1	1.01207	0.0173094	0.683377	1.50232	NO	4 219 hypothetical protein BRAFLDRAFT_66351 [Branchiostoma floridae] gi; 3 239 hypothetical protein BRAFLDRAFT_66351 [Branchiostoma floridae] gi
CL31114.Contig1_H1	0.011998	0.199571	-0.380708	0.011606	0.407013	1	1	1.01207	0.0173094	0.683377	1.50232	NO	4 219 hypothetical protein BRAFLDRAFT_66351 [Branchiostoma floridae] gi; 3 239 hypothetical protein BRAFLDRAFT_66351 [Branchiostoma floridae] gi
Unigene38845_H1	-0.0140873	0.200294	-0.411785	-0.0114179	0.380504	1	1	0.986011	-0.0203236	0.662467	1.46302	NO	68 481 minus strand netrin receptor UNC5A [Danio rerio] gi
CL36998.Contig2_H1	-0.0131247	0.198602	-0.404015	-0.0112663	0.370967	1	1	0.986961	-0.018935	0.667634	1.44914	NO	20 511 Neurexin-2-alpha [Crassostrea gigas]; 20 511 Neurexin-2-alpha [Crassostrea gigas]
CL36998.Contig1_H1	-0.0131247	0.198602	-0.404015	-0.0112663	0.370967	1	1	0.986961	-0.018935	0.667634	1.44914	NO	20 511 Neurexin-2-alpha [Crassostrea gigas]; 20 511 Neurexin-2-alpha [Crassostrea gigas]
Unigene19937_H1	0.0112807	0.181337	-0.345373	0.0109209	0.359924	1	3	1.01134	0.0162747	0.707956	1.43322	NO	3 386 fem-1-like protein C [Crassostrea gigas]
CL37546.Contig3_H1	-0.00872982	0.199145	-0.401571	-0.00979291	0.377142	1	1	0.991308	-0.0125945	0.669268	1.45811	NO	212 1405 minus strand unnamed protein product [Tetraodon nigroviridis]
Unigene57645_H1	-0.00853011	0.20046	-0.399214	-0.00946351	0.387019	1	2	0.991506	-0.0123063	0.670847	1.47258	NO	552 1499 minus strand uncharacterized protein LOC100158466 [Xenopus (Silurana) tropicalis] gi; 552 1499 minus strand uncharacterized protein LOC100158466 [Xenopus (Silurana) tropicalis] gi; 552 1499 minus strand uncharacterized protein LOC100158466 [Xenopus (Silurana) tropicalis] gi
Unigene52825_H1	-0.00853011	0.20046	-0.399214	-0.00946351	0.387019	1	2	0.991506	-0.0123063	0.670847	1.47258	NO	552 1499 minus strand uncharacterized protein LOC100158466 [Xenopus (Silurana) tropicalis] gi; 552 1499 minus strand uncharacterized protein LOC100158466 [Xenopus (Silurana) tropicalis] gi; 552 1499 minus strand uncharacterized protein LOC100158466 [Xenopus (Silurana) tropicalis] gi
Unigene48504_H1	-0.00853011	0.20046	-0.399214	-0.00946351	0.387019	1	2	0.991506	-0.0123063	0.670847	1.47258	NO	552 1499 minus strand uncharacterized protein LOC100158466 [Xenopus (Silurana) tropicalis] gi; 552 1499 minus strand uncharacterized protein LOC100158466 [Xenopus (Silurana) tropicalis] gi; 552 1499 minus strand uncharacterized protein LOC100158466 [Xenopus (Silurana) tropicalis] gi
CL6198.Contig1_H1	0.00745905	0.198146	-0.384111	0.00926822	0.394628	1	1	1.00749	0.0107611	0.681056	1.48383	NO	242 589 Ribonucleoprotein RB97D OS=Drosophila melanogaster GN=Rb97D PE=2 SV=1
Unigene16246_H1	0.0102321	0.174509	-0.330952	0.00910393	0.352359	1	4	1.01028	0.0147618	0.71824	1.42242	NO	1 510 Glycerol-3-phosphate dehydrogenase [NAD+]	cytoplasmic [Crassostrea gigas]""
CL36832.Contig5_H1	0.00926128	0.19814	-0.37429	0.00859223	0.40193	1	1	1.0093	0.0133612	0.687778	1.49471	NO	134 385 minus strand CDGSH iron sulfur domain-containing protein 2 [Crassostrea gigas]; 11 511 minus strand CDGSH iron sulfur domain-containing protein 2 [Crassostrea gigas]
CL36832.Contig4_H1	0.00926128	0.19814	-0.37429	0.00859223	0.40193	1	1	1.0093	0.0133612	0.687778	1.49471	NO	134 385 minus strand CDGSH iron sulfur domain-containing protein 2 [Crassostrea gigas]; 11 511 minus strand CDGSH iron sulfur domain-containing protein 2 [Crassostrea gigas]
CL38816.Contig2_H1	0.0114118	0.197737	-0.378957	0.00845988	0.399852	1	1	1.01148	0.0164637	0.684575	1.4916	NO	205 1341 collagen precursor [Bombyx mori]
Unigene35195_H1	0.0066409	0.158453	-0.303873	0.00777692	0.318916	1	11	1.00666	0.0095808	0.737955	1.37564	NO	1 321 Dynein heavy chain	cytoplasmic [Crassostrea gigas]""
Unigene64523_H1	-0.00485929	0.199045	-0.395528	-0.00746545	0.38663	1	2	0.995152	-0.00701048	0.673324	1.47201	NO	154 534 minus strand Muscle M-line assembly protein unc-89	partial [Crassostrea gigas]; 259 690 minus strand Myosin light chain kinase	smooth muscle OS=Gallus gallus PE=1 SV=2""
Unigene64520_H1	-0.00485929	0.199045	-0.395528	-0.00746545	0.38663	1	2	0.995152	-0.00701048	0.673324	1.47201	NO	154 534 minus strand Muscle M-line assembly protein unc-89	partial [Crassostrea gigas]; 259 690 minus strand Myosin light chain kinase	smooth muscle OS=Gallus gallus PE=1 SV=2""
CL47692.Contig1_H1	-0.00525692	0.201594	-0.395435	-0.00607205	0.398026	1	1	0.994757	-0.00758414	0.673387	1.48888	NO	2 1126 Prolyl endopeptidase [Crassostrea gigas]
CL14559.Contig2_H1	-0.00729778	0.173341	-0.349868	-0.00604892	0.324894	1	4	0.992729	-0.0105285	0.704781	1.38388	NO	10 300 minus strand unnamed protein product [Tetraodon nigroviridis]
CL26176.Contig18_H1	-0.00628599	0.197966	-0.399026	-0.00592264	0.377489	1	1	0.993734	-0.00906877	0.670974	1.45862	NO	58 2268 hypothetical protein BRAFLDRAFT_267717 [Branchiostoma floridae] gi; 62 2245 hypothetical protein BRAFLDRAFT_267717 [Branchiostoma floridae] gi
CL26176.Contig17_H1	-0.00628599	0.197966	-0.399026	-0.00592264	0.377489	1	1	0.993734	-0.00906877	0.670974	1.45862	NO	58 2268 hypothetical protein BRAFLDRAFT_267717 [Branchiostoma floridae] gi; 62 2245 hypothetical protein BRAFLDRAFT_267717 [Branchiostoma floridae] gi
CL2342.Contig4_H1	-0.00419195	0.199287	-0.395716	-0.00589806	0.39235	1	1	0.995817	-0.00604771	0.673198	1.48046	NO	362 1084 Ectoine hydroxylase [Crassostrea gigas]; 362 1084 Ectoine hydroxylase [Crassostrea gigas]; 366 1220 Ectoine hydroxylase [Crassostrea gigas]
CL2342.Contig3_H1	-0.00419195	0.199287	-0.395716	-0.00589806	0.39235	1	1	0.995817	-0.00604771	0.673198	1.48046	NO	362 1084 Ectoine hydroxylase [Crassostrea gigas]; 362 1084 Ectoine hydroxylase [Crassostrea gigas]; 366 1220 Ectoine hydroxylase [Crassostrea gigas]
CL2342.Contig2_H1	-0.00419195	0.199287	-0.395716	-0.00589806	0.39235	1	1	0.995817	-0.00604771	0.673198	1.48046	NO	362 1084 Ectoine hydroxylase [Crassostrea gigas]; 362 1084 Ectoine hydroxylase [Crassostrea gigas]; 366 1220 Ectoine hydroxylase [Crassostrea gigas]
CL38325.Contig2_H1	-0.00468344	0.197289	-0.381381	-0.00535072	0.381906	1	1	0.995328	-0.00675678	0.682917	1.46508	NO	72 521 minus strand GF14593 [Drosophila ananassae] gi
CL19180.Contig1_H1	0.00432201	0.199212	-0.399636	0.00525158	0.39134	1	1	1.00433	0.00623534	0.670564	1.47896	NO	91 408 minus strand hypothetical protein [Amblyomma maculatum]
CL49005.Contig4_H1	-0.00510366	0.200832	-0.398747	-0.00510259	0.391205	1	1	0.994909	-0.00736302	0.671161	1.47876	NO	152 1930 hypothetical protein BRAFLDRAFT_223365 [Branchiostoma floridae] gi
CL7033.Contig5_H1	0.00478603	0.199516	-0.387242	0.00452617	0.391966	1	1	1.0048	0.00690478	0.678927	1.47989	NO	191 919 PREDICTED: 15-hydroxyprostaglandin dehydrogenase [NAD+] [Gallus gallus]
Unigene26719_H1	0.00574781	0.196766	-0.379911	0.00432165	0.393395	1	1	1.00576	0.00829234	0.683922	1.482	NO	297 734 minus strand PREDICTED: calmodulin [Canis lupus familiaris]; 297 734 PREDICTED: calmodulin [Canis lupus familiaris]; 143 508 minus strand Calmodulin [Crassostrea gigas]
Unigene17836_H1	0.00574781	0.196766	-0.379911	0.00432165	0.393395	1	1	1.00576	0.00829234	0.683922	1.482	NO	297 734 minus strand PREDICTED: calmodulin [Canis lupus familiaris]; 297 734 PREDICTED: calmodulin [Canis lupus familiaris]; 143 508 minus strand Calmodulin [Crassostrea gigas]
Unigene10331_H1	0.00574781	0.196766	-0.379911	0.00432165	0.393395	1	1	1.00576	0.00829234	0.683922	1.482	NO	297 734 minus strand PREDICTED: calmodulin [Canis lupus familiaris]; 297 734 PREDICTED: calmodulin [Canis lupus familiaris]; 143 508 minus strand Calmodulin [Crassostrea gigas]
CL22963.Contig1_H1	-0.0041185	0.200026	-0.398261	-0.00421299	0.389367	1	1	0.99589	-0.00594173	0.671487	1.47605	NO	998 1705 minus strand Basement membrane-specific heparan sulfate proteoglycan core protein [Crassostrea gigas]
Unigene52845_H1	0.00573285	0.198403	-0.392763	0.00401734	0.398903	1	1	1.00575	0.00827075	0.675189	1.49019	NO	616 1740 5&apos;-AMP-activated protein kinase subunit beta-2 [Crassostrea gigas]
CL19343.Contig1_H1	-0.00292795	0.167229	-0.332682	-0.00359336	0.326732	1	6	0.997076	-0.00422414	0.716998	1.38643	NO	128 559 minus strand predicted protein [Nematostella vectensis] gi
CL3923.Contig7_H1	0.00148147	0.181761	-0.356315	0.00327694	0.348884	1	3	1.00148	0.00213731	0.700252	1.41748	NO	2019 2723 minus strand Kyphoscoliosis peptidase [Crassostrea gigas]; 2060 2764 minus strand Kyphoscoliosis peptidase [Crassostrea gigas]; 1074 1778 minus strand Kyphoscoliosis peptidase [Crassostrea gigas]; 2063 2767 minus strand Kyphoscoliosis peptidase [Crassostrea gigas]; 2044 2748 minus strand Kyphoscoliosis peptidase [Crassostrea gigas]; 2044 2748 minus strand Kyphoscoliosis peptidase [Crass…
CL3923.Contig6_H1	0.00148147	0.181761	-0.356315	0.00327694	0.348884	1	3	1.00148	0.00213731	0.700252	1.41748	NO	2019 2723 minus strand Kyphoscoliosis peptidase [Crassostrea gigas]; 2060 2764 minus strand Kyphoscoliosis peptidase [Crassostrea gigas]; 1074 1778 minus strand Kyphoscoliosis peptidase [Crassostrea gigas]; 2063 2767 minus strand Kyphoscoliosis peptidase [Crassostrea gigas]; 2044 2748 minus strand Kyphoscoliosis peptidase [Crassostrea gigas]; 2044 2748 minus strand Kyphoscoliosis peptidase [Crass…
CL3923.Contig5_H1	0.00148147	0.181761	-0.356315	0.00327694	0.348884	1	3	1.00148	0.00213731	0.700252	1.41748	NO	2019 2723 minus strand Kyphoscoliosis peptidase [Crassostrea gigas]; 2060 2764 minus strand Kyphoscoliosis peptidase [Crassostrea gigas]; 1074 1778 minus strand Kyphoscoliosis peptidase [Crassostrea gigas]; 2063 2767 minus strand Kyphoscoliosis peptidase [Crassostrea gigas]; 2044 2748 minus strand Kyphoscoliosis peptidase [Crassostrea gigas]; 2044 2748 minus strand Kyphoscoliosis peptidase [Crass…
CL3923.Contig4_H1	0.00148147	0.181761	-0.356315	0.00327694	0.348884	1	3	1.00148	0.00213731	0.700252	1.41748	NO	2019 2723 minus strand Kyphoscoliosis peptidase [Crassostrea gigas]; 2060 2764 minus strand Kyphoscoliosis peptidase [Crassostrea gigas]; 1074 1778 minus strand Kyphoscoliosis peptidase [Crassostrea gigas]; 2063 2767 minus strand Kyphoscoliosis peptidase [Crassostrea gigas]; 2044 2748 minus strand Kyphoscoliosis peptidase [Crassostrea gigas]; 2044 2748 minus strand Kyphoscoliosis peptidase [Crass…
CL3923.Contig3_H1	0.00148147	0.181761	-0.356315	0.00327694	0.348884	1	3	1.00148	0.00213731	0.700252	1.41748	NO	2019 2723 minus strand Kyphoscoliosis peptidase [Crassostrea gigas]; 2060 2764 minus strand Kyphoscoliosis peptidase [Crassostrea gigas]; 1074 1778 minus strand Kyphoscoliosis peptidase [Crassostrea gigas]; 2063 2767 minus strand Kyphoscoliosis peptidase [Crassostrea gigas]; 2044 2748 minus strand Kyphoscoliosis peptidase [Crassostrea gigas]; 2044 2748 minus strand Kyphoscoliosis peptidase [Crass…
CL3923.Contig1_H1	0.00148147	0.181761	-0.356315	0.00327694	0.348884	1	3	1.00148	0.00213731	0.700252	1.41748	NO	2019 2723 minus strand Kyphoscoliosis peptidase [Crassostrea gigas]; 2060 2764 minus strand Kyphoscoliosis peptidase [Crassostrea gigas]; 1074 1778 minus strand Kyphoscoliosis peptidase [Crassostrea gigas]; 2063 2767 minus strand Kyphoscoliosis peptidase [Crassostrea gigas]; 2044 2748 minus strand Kyphoscoliosis peptidase [Crassostrea gigas]; 2044 2748 minus strand Kyphoscoliosis peptidase [Crass…
Unigene71508_H1	0.0053488	0.187941	-0.359868	0.00281859	0.378673	1	2	1.00536	0.00771668	0.697769	1.46035	NO	67 825 unnamed protein product [Oikopleura dioica]
Unigene78448_H1	-0.000272498	0.195016	-0.372289	-0.00225593	0.379924	1	1	0.999728	-0.000393132	0.689155	1.46217	NO	1 111 glycogen synthase [Crassostrea gigas]
CL18079.Contig3_H1	-0.000582422	0.19704	-0.388806	-0.00211288	0.384394	1	1	0.999418	-0.000840258	0.677865	1.46872	NO	285 1637 PREDICTED: talin-2-like [Cricetulus griseus]
Unigene9241_H1	-0.00502997	0.198897	-0.39684	-0.00178808	0.38598	1	1	0.994983	-0.00725671	0.672441	1.47105	NO	3 293 Titin [Crassostrea gigas]
CL8932.Contig6_H1	-0.00262469	0.199425	-0.396095	-0.00169486	0.386522	1	1	0.997379	-0.00378662	0.672943	1.47185	NO	113 445 ribosomal protein rps19 [Lineus viridis]
CL7245.Contig4_H1	-0.000226378	0.201624	-0.40069	0.00151832	0.396077	1	1	0.999774	-0.000326594	0.669858	1.48598	NO	1070 1888 minus strand galectin [Pinctada fucata]; 1104 1922 minus strand galectin [Pinctada fucata]
CL7245.Contig2_H1	-0.000226378	0.201624	-0.40069	0.00151832	0.396077	1	1	0.999774	-0.000326594	0.669858	1.48598	NO	1070 1888 minus strand galectin [Pinctada fucata]; 1104 1922 minus strand galectin [Pinctada fucata]
CL31920.Contig3_H1	-0.00239389	0.200358	-0.394571	-0.000872137	0.389675	1	1	0.997609	-0.00345365	0.673969	1.4765	NO	112 819 pyruvate kinase [Crassostrea gigas]; 132 932 pyruvate kinase [Crassostrea gigas]
CL31920.Contig1_H1	-0.00239389	0.200358	-0.394571	-0.000872137	0.389675	1	1	0.997609	-0.00345365	0.673969	1.4765	NO	112 819 pyruvate kinase [Crassostrea gigas]; 132 932 pyruvate kinase [Crassostrea gigas]
CL9442.Contig7_H1	0.00136472	0.196182	-0.385024	0.00076387	0.390688	1	1	1.00137	0.00196888	0.680435	1.478	NO	120 833 B-cell receptor-associated protein 31 [Crassostrea gigas]; 238 951 B-cell receptor-associated protein 31 [Crassostrea gigas]; 88 801 B-cell receptor-associated protein 31 [Crassostrea gigas]; 88 801 B-cell receptor-associated protein 31 [Crassostrea gigas]
CL9442.Contig5_H1	0.00136472	0.196182	-0.385024	0.00076387	0.390688	1	1	1.00137	0.00196888	0.680435	1.478	NO	120 833 B-cell receptor-associated protein 31 [Crassostrea gigas]; 238 951 B-cell receptor-associated protein 31 [Crassostrea gigas]; 88 801 B-cell receptor-associated protein 31 [Crassostrea gigas]; 88 801 B-cell receptor-associated protein 31 [Crassostrea gigas]
CL9442.Contig4_H1	0.00136472	0.196182	-0.385024	0.00076387	0.390688	1	1	1.00137	0.00196888	0.680435	1.478	NO	120 833 B-cell receptor-associated protein 31 [Crassostrea gigas]; 238 951 B-cell receptor-associated protein 31 [Crassostrea gigas]; 88 801 B-cell receptor-associated protein 31 [Crassostrea gigas]; 88 801 B-cell receptor-associated protein 31 [Crassostrea gigas]
CL9442.Contig3_H1	0.00136472	0.196182	-0.385024	0.00076387	0.390688	1	1	1.00137	0.00196888	0.680435	1.478	NO	120 833 B-cell receptor-associated protein 31 [Crassostrea gigas]; 238 951 B-cell receptor-associated protein 31 [Crassostrea gigas]; 88 801 B-cell receptor-associated protein 31 [Crassostrea gigas]; 88 801 B-cell receptor-associated protein 31 [Crassostrea gigas]

## Sheet: Head-7d
ID	Mean	SD	0.025	0.5	0.975	# Peptides	# Spectra	exp(Mean)	log2	Cred. Interval Start	Cred. Interval End	Significant	Description
CL37349.Contig1_H1	-1.01479	0.161668	-1.32866	-1.01458	-0.699196	4	7	0.362478	-1.46403	0.264832	0.496985	YES	353 781 alpha-B-crystallin	putative [Ixodes scapularis] gi""
CL8787.Contig2_H1	-0.872736	0.156175	-1.17689	-0.873536	-0.569514	4	8	0.417807	-1.25909	0.308237	0.5658	YES	200 2128 minus strand heat shock protein 70 [Cristaria plicata]
Unigene67975_H1	-0.792502	0.167692	-1.11718	-0.792885	-0.465551	4	6	0.452711	-1.14334	0.3272	0.627789	YES	10 609 lethal(2)essential for life protein	l2efl [Aedes aegypti] gi""
CL181.Contig4_H1	-0.750998	0.122997	-0.991528	-0.751346	-0.512889	8	15	0.471895	-1.08346	0.371009	0.598763	YES	4726 5571 minus strand twitchin [Mytilus galloprovincialis]
CL6833.Contig3_H1	-0.55552	0.192506	-0.933535	-0.556796	-0.178406	2	3	0.573774	-0.801447	0.393162	0.836603	YES	125 550 minus strand ribosomal protein S20 [Chlamys farreri]; 125 550 minus strand ribosomal protein S20 [Chlamys farreri]; 125 550 minus strand ribosomal protein S20 [Chlamys farreri]
CL6833.Contig2_H1	-0.55552	0.192506	-0.933535	-0.556796	-0.178406	2	3	0.573774	-0.801447	0.393162	0.836603	YES	125 550 minus strand ribosomal protein S20 [Chlamys farreri]; 125 550 minus strand ribosomal protein S20 [Chlamys farreri]; 125 550 minus strand ribosomal protein S20 [Chlamys farreri]
CL6833.Contig1_H1	-0.55552	0.192506	-0.933535	-0.556796	-0.178406	2	3	0.573774	-0.801447	0.393162	0.836603	YES	125 550 minus strand ribosomal protein S20 [Chlamys farreri]; 125 550 minus strand ribosomal protein S20 [Chlamys farreri]; 125 550 minus strand ribosomal protein S20 [Chlamys farreri]
Unigene30320_H1	-0.545289	0.135001	-0.81149	-0.545634	-0.28106	6	12	0.579674	-0.786685	0.444196	0.754983	YES	957 2147 haemocyanin [Aplysia californica]
CL18190.Contig4_H1	-0.522146	0.158742	-0.830919	-0.522617	-0.211225	4	7	0.593246	-0.753297	0.435649	0.809592	YES	372 860 minus strand small heat shock protein [Tegillarca granosa]; 651 998 minus strand small heat shock protein [Tegillarca granosa]
CL18190.Contig1_H1	-0.522146	0.158742	-0.830919	-0.522617	-0.211225	4	7	0.593246	-0.753297	0.435649	0.809592	YES	372 860 minus strand small heat shock protein [Tegillarca granosa]; 651 998 minus strand small heat shock protein [Tegillarca granosa]
CL40281.Contig1_H1	-0.497233	0.154417	-0.798886	-0.499451	-0.192013	2	10	0.608211	-0.717355	0.44983	0.825296	YES	1027 1440 minus strand hemocyanin isoform 1 [Haliotis diversicolor]
CL21394.Contig4_H1	0.494757	0.176525	0.153954	0.494655	0.837913	3	5	1.6401	0.713783	1.16644	2.31154	YES	718 957 minus strand Calponin-1 OS=Gallus gallus GN=CNN1 PE=1 SV=2
Unigene3818_H1	0.486651	0.107329	0.280308	0.487187	0.699304	9	40	1.62686	0.70209	1.32354	2.01235	YES	204 791 minus strand PREDICTED: 15-hydroxyprostaglandin dehydrogenase [NAD+] [Gallus gallus]
CL1888.Contig9_H1	-0.477327	0.209657	-0.884484	-0.476589	-0.0662169	2	3	0.620439	-0.688638	0.412927	0.935928	YES	101 1693 CALNUC [Spodoptera frugiperda]; 141 1325 Nucleobindin-2 [Crassostrea gigas]
CL1888.Contig6_H1	-0.477327	0.209657	-0.884484	-0.476589	-0.0662169	2	3	0.620439	-0.688638	0.412927	0.935928	YES	101 1693 CALNUC [Spodoptera frugiperda]; 141 1325 Nucleobindin-2 [Crassostrea gigas]
Unigene26699_H1	-0.472946	0.109022	-0.688074	-0.472526	-0.260452	7	27	0.623164	-0.682316	0.502543	0.770703	YES	27 1682 minus strand PREDICTED: nucleolar protein 56 [Oreochromis niloticus]
Unigene71883_H1	-0.429385	0.12603	-0.676326	-0.430471	-0.179863	5	20	0.650909	-0.619472	0.508482	0.835385	YES	93 2606 twitchin [Mytilus galloprovincialis]
Unigene26607_H1	-0.431109	0.12221	-0.673227	-0.429786	-0.195273	8	17	0.649788	-0.621959	0.51006	0.82261	YES	280 690 Histone H3.3 [Harpegnathos saltator]
CL284.Contig4_H1	0.422854	0.143785	0.141227	0.42341	0.704203	5	10	1.52631	0.610049	1.15169	2.02223	YES	684 1250 minus strand Collagen alpha-5(VI) chain [Crassostrea gigas]
CL47586.Contig8_H1	0.421086	0.175202	0.0777075	0.42011	0.76796	2	6	1.52362	0.607498	1.08081	2.15536	YES	2996 3340 minus strand Collagen alpha-5(VI) chain [Crassostrea gigas]
CL40281.Contig3_H1	-0.415731	0.154863	-0.724994	-0.415354	-0.113438	3	8	0.659858	-0.599773	0.484328	0.892759	YES	3 491 hemocyanin [Haliotis tuberculata]
CL20544.Contig1_H1	0.391182	0.189646	0.0287331	0.393023	0.757812	3	3	1.47873	0.564356	1.02915	2.1336	YES	103 684 EF-hand domain-containing protein D2 [Crassostrea gigas]
Unigene46961_H1	0.392147	0.11618	0.168405	0.391495	0.622382	8	21	1.48015	0.565748	1.18342	1.86336	YES	1009 2784 minus strand Collagen alpha-3(VI) chain [Crassostrea gigas]
CL20488.Contig9_H1	0.372174	0.180143	0.0267594	0.371326	0.731342	3	4	1.45089	0.536934	1.02712	2.07787	YES	186 1778 predicted protein [Nematostella vectensis] gi
Unigene30318_H1	-0.36349	0.192698	-0.7394	-0.365929	0.0154531	2	3	0.695246	-0.524405	0.4774	1.01557	NO	1 945 hemocyanin isoform 1 [Haliotis diversicolor]
CL3717.Contig4_H1	-0.362441	0.190633	-0.737508	-0.36194	0.010948	3	3	0.695976	-0.522891	0.478304	1.01101	NO	696 4010 Lethal(2) giant larvae-like protein 1 [Crassostrea gigas]; 657 3971 minus strand Lethal(2) giant larvae-like protein 1 [Crassostrea gigas]; 156 3470 Lethal(2) giant larvae-like protein 1 [Crassostrea gigas]
CL3717.Contig3_H1	-0.362441	0.190633	-0.737508	-0.36194	0.010948	3	3	0.695976	-0.522891	0.478304	1.01101	NO	696 4010 Lethal(2) giant larvae-like protein 1 [Crassostrea gigas]; 657 3971 minus strand Lethal(2) giant larvae-like protein 1 [Crassostrea gigas]; 156 3470 Lethal(2) giant larvae-like protein 1 [Crassostrea gigas]
CL3717.Contig16_H1	-0.362441	0.190633	-0.737508	-0.36194	0.010948	3	3	0.695976	-0.522891	0.478304	1.01101	NO	696 4010 Lethal(2) giant larvae-like protein 1 [Crassostrea gigas]; 657 3971 minus strand Lethal(2) giant larvae-like protein 1 [Crassostrea gigas]; 156 3470 Lethal(2) giant larvae-like protein 1 [Crassostrea gigas]
CL28655.Contig4_H1	-0.361795	0.194654	-0.749074	-0.360095	0.0103526	2	3	0.696425	-0.521959	0.472804	1.01041	NO	201 1181 minus strand Serine/threonine-protein phosphatase PP1-alpha catalytic subunit [Crassostrea gigas]
CL26274.Contig1_H1	-0.347981	0.0943727	-0.532	-0.34718	-0.168462	11	40	0.706112	-0.502031	0.587429	0.844963	YES	496 2151 NADP-dependent malic enzyme [Crassostrea gigas]
CL11202.Contig4_H1	0.346389	0.160427	0.0370768	0.346603	0.665778	4	7	1.41395	0.499733	1.03777	1.946	YES	230 1189 hypothetical protein [Amblyomma maculatum]
CL3160.Contig18_H1	0.334952	0.15953	0.0255867	0.335688	0.650734	2	14	1.39787	0.483233	1.02592	1.91695	YES	633 806 Peroxiredoxin-1 [Crassostrea gigas]; 648 821 Peroxiredoxin-1 [Crassostrea gigas]; 666 839 Peroxiredoxin-1 [Crassostrea gigas]; 625 798 Peroxiredoxin-1 [Crassostrea gigas]
CL3160.Contig17_H1	0.334952	0.15953	0.0255867	0.335688	0.650734	2	14	1.39787	0.483233	1.02592	1.91695	YES	633 806 Peroxiredoxin-1 [Crassostrea gigas]; 648 821 Peroxiredoxin-1 [Crassostrea gigas]; 666 839 Peroxiredoxin-1 [Crassostrea gigas]; 625 798 Peroxiredoxin-1 [Crassostrea gigas]
CL3160.Contig16_H1	0.334952	0.15953	0.0255867	0.335688	0.650734	2	14	1.39787	0.483233	1.02592	1.91695	YES	633 806 Peroxiredoxin-1 [Crassostrea gigas]; 648 821 Peroxiredoxin-1 [Crassostrea gigas]; 666 839 Peroxiredoxin-1 [Crassostrea gigas]; 625 798 Peroxiredoxin-1 [Crassostrea gigas]
CL3160.Contig15_H1	0.334952	0.15953	0.0255867	0.335688	0.650734	2	14	1.39787	0.483233	1.02592	1.91695	YES	633 806 Peroxiredoxin-1 [Crassostrea gigas]; 648 821 Peroxiredoxin-1 [Crassostrea gigas]; 666 839 Peroxiredoxin-1 [Crassostrea gigas]; 625 798 Peroxiredoxin-1 [Crassostrea gigas]
CL26602.Contig4_H1	0.327706	0.12441	0.0830627	0.327731	0.57261	6	18	1.38778	0.47278	1.08661	1.77289	YES	247 1308 RecName: Full=Guanine nucleotide-binding protein G(o) subunit alpha gi|9633|emb|CAA78806.1| GTP-binding protein alpha-o subunit [Lymnaea stagnalis]
CL8682.Contig6_H1	0.327804	0.143293	0.0459762	0.327415	0.613749	5	10	1.38792	0.472921	1.04705	1.84734	YES	80 589 minus strand PREDICTED: adenine phosphoribosyltransferase-like [Strongylocentrotus purpuratus]
Unigene63816_H1	-0.326912	0.145864	-0.617446	-0.327012	-0.0467042	2	21	0.721147	-0.471634	0.53932	0.95437	YES	116 352 minus strand troponin I 4 [Clonorchis sinensis]; 491 706 minus strand troponin-I	TnI {C-terminal} [Chlamys nipponensis=Akazara scallop	akazara	striated adductor muscle	Peptide Partial	135 aa]""
Unigene63815_H1	-0.326912	0.145864	-0.617446	-0.327012	-0.0467042	2	21	0.721147	-0.471634	0.53932	0.95437	YES	116 352 minus strand troponin I 4 [Clonorchis sinensis]; 491 706 minus strand troponin-I	TnI {C-terminal} [Chlamys nipponensis=Akazara scallop	akazara	striated adductor muscle	Peptide Partial	135 aa]""
Unigene56987_H1	0.326231	0.129487	0.0729915	0.326117	0.580863	6	13	1.38574	0.470652	1.07572	1.78758	YES	6 650 minus strand glutathione S-transferase mu class protein [Crassostrea ariakensis]; 117 761 glutathione S-transferase mu class protein [Crassostrea ariakensis]; 122 766 glutathione S-transferase mu class protein [Crassostrea ariakensis]; 122 766 glutathione S-transferase mu class protein [Crassostrea ariakensis]
CL6887.Contig3_H1	0.326231	0.129487	0.0729915	0.326117	0.580863	6	13	1.38574	0.470652	1.07572	1.78758	YES	6 650 minus strand glutathione S-transferase mu class protein [Crassostrea ariakensis]; 117 761 glutathione S-transferase mu class protein [Crassostrea ariakensis]; 122 766 glutathione S-transferase mu class protein [Crassostrea ariakensis]; 122 766 glutathione S-transferase mu class protein [Crassostrea ariakensis]
CL6887.Contig2_H1	0.326231	0.129487	0.0729915	0.326117	0.580863	6	13	1.38574	0.470652	1.07572	1.78758	YES	6 650 minus strand glutathione S-transferase mu class protein [Crassostrea ariakensis]; 117 761 glutathione S-transferase mu class protein [Crassostrea ariakensis]; 122 766 glutathione S-transferase mu class protein [Crassostrea ariakensis]; 122 766 glutathione S-transferase mu class protein [Crassostrea ariakensis]
CL6887.Contig1_H1	0.326231	0.129487	0.0729915	0.326117	0.580863	6	13	1.38574	0.470652	1.07572	1.78758	YES	6 650 minus strand glutathione S-transferase mu class protein [Crassostrea ariakensis]; 117 761 glutathione S-transferase mu class protein [Crassostrea ariakensis]; 122 766 glutathione S-transferase mu class protein [Crassostrea ariakensis]; 122 766 glutathione S-transferase mu class protein [Crassostrea ariakensis]
CL48470.Contig6_H1	0.319435	0.174531	-0.0210069	0.32048	0.663101	2	6	1.37635	0.460847	0.979212	1.9408	NO	181 477 minus strand Zgc:56530 [Danio rerio]; 185 481 minus strand Zgc:56530 [Danio rerio]
CL27088.Contig2_H1	0.319435	0.174531	-0.0210069	0.32048	0.663101	2	6	1.37635	0.460847	0.979212	1.9408	NO	181 477 minus strand Zgc:56530 [Danio rerio]; 185 481 minus strand Zgc:56530 [Danio rerio]
CL26073.Contig5_H1	-0.318174	0.178253	-0.669775	-0.316888	0.0200902	4	4	0.727476	-0.459029	0.511824	1.02029	NO	1 1887 Pyruvate carboxylase	mitochondrial [Crassostrea gigas]""
CL49524.Contig2_H1	0.317961	0.19428	-0.0581076	0.315749	0.70205	2	3	1.37432	0.45872	0.943548	2.01788	NO	81 1349 minus strand PREDICTED: LOW QUALITY PROTEIN: dolichyl-diphosphooligosaccharide--protein glycosyltransferase 48 kDa subunit-like	partial [Cavia porcellus]; 81 1349 minus strand PREDICTED: LOW QUALITY PROTEIN: dolichyl-diphosphooligosaccharide--protein glycosyltransferase 48 kDa subunit-like	partial [Cavia porcellus]""
CL49524.Contig1_H1	0.317961	0.19428	-0.0581076	0.315749	0.70205	2	3	1.37432	0.45872	0.943548	2.01788	NO	81 1349 minus strand PREDICTED: LOW QUALITY PROTEIN: dolichyl-diphosphooligosaccharide--protein glycosyltransferase 48 kDa subunit-like	partial [Cavia porcellus]; 81 1349 minus strand PREDICTED: LOW QUALITY PROTEIN: dolichyl-diphosphooligosaccharide--protein glycosyltransferase 48 kDa subunit-like	partial [Cavia porcellus]""
CL28563.Contig1_H1	-0.318	0.208193	-0.727656	-0.31572	0.0872896	2	2	0.727603	-0.458777	0.48304	1.09121	NO	1363 1527 Protein disulfide-isomerase A3 [Crassostrea gigas]
CL4813.Contig2_H1	-0.311825	0.168002	-0.648267	-0.309385	0.0204039	4	12	0.73211	-0.449868	0.522951	1.02061	NO	180 545 calreticulin precursor [Aplysia californica] gi
CL16377.Contig9_H1	0.304121	0.16202	-0.0195353	0.304991	0.618715	4	6	1.35543	0.438753	0.980654	1.85654	NO	110 1717 PREDICTED: glutamate dehydrogenase	mitochondrial-like [Oreochromis niloticus]; 110 1717 PREDICTED: glutamate dehydrogenase	mitochondrial-like [Oreochromis niloticus]; 110 1717 PREDICTED: glutamate dehydrogenase	mitochondrial-like [Oreochromis niloticus]""
CL16377.Contig8_H1	0.304121	0.16202	-0.0195353	0.304991	0.618715	4	6	1.35543	0.438753	0.980654	1.85654	NO	110 1717 PREDICTED: glutamate dehydrogenase	mitochondrial-like [Oreochromis niloticus]; 110 1717 PREDICTED: glutamate dehydrogenase	mitochondrial-like [Oreochromis niloticus]; 110 1717 PREDICTED: glutamate dehydrogenase	mitochondrial-like [Oreochromis niloticus]""
CL16377.Contig10_H1	0.304121	0.16202	-0.0195353	0.304991	0.618715	4	6	1.35543	0.438753	0.980654	1.85654	NO	110 1717 PREDICTED: glutamate dehydrogenase	mitochondrial-like [Oreochromis niloticus]; 110 1717 PREDICTED: glutamate dehydrogenase	mitochondrial-like [Oreochromis niloticus]; 110 1717 PREDICTED: glutamate dehydrogenase	mitochondrial-like [Oreochromis niloticus]""
CL15038.Contig1_H1	-0.304359	0.167201	-0.635588	-0.30406	0.0189078	2	9	0.737596	-0.439097	0.529624	1.01909	NO	303 500 minus strand protein lethal	putative [Pediculus humanus corporis] gi""
CL24228.Contig1_H1	0.299096	0.0751986	0.150233	0.299419	0.448493	18	61	1.34864	0.431505	1.1621	1.56595	YES	34 1122 Fructose-bisphosphate aldolase [Crassostrea gigas]
CL5184.Contig2_H1	-0.29568	0.127517	-0.54122	-0.296476	-0.0457605	7	15	0.744026	-0.426576	0.582038	0.955271	YES	501 1838 Hsp90A [Haliotis asinina]
CL5308.Contig5_H1	0.296442	0.0510724	0.197754	0.296106	0.397889	31	207	1.34506	0.427676	1.21866	1.48868	YES	30 1088 arginine kinase [Conus novaehollandiae]
CL11747.Contig2_H1	0.294897	0.159356	-0.0176026	0.294954	0.608704	3	8	1.34299	0.425447	0.982551	1.83805	NO	150 716 calponin/transgelin [Papilio xuthus]
CL11292.Contig5_H1	-0.293254	0.151419	-0.591862	-0.292981	-0.000392352	4	12	0.745833	-0.423076	0.553296	0.999608	YES	300 878 unknown [Schistosoma japonicum]; 567 1145 unknown [Schistosoma japonicum]; 1110 1688 unknown [Schistosoma japonicum]; 94 672 unknown [Schistosoma japonicum]; 599 1177 unknown [Schistosoma japonicum]; 336 914 unknown [Schistosoma japonicum]
CL11292.Contig3_H1	-0.293254	0.151419	-0.591862	-0.292981	-0.000392352	4	12	0.745833	-0.423076	0.553296	0.999608	YES	300 878 unknown [Schistosoma japonicum]; 567 1145 unknown [Schistosoma japonicum]; 1110 1688 unknown [Schistosoma japonicum]; 94 672 unknown [Schistosoma japonicum]; 599 1177 unknown [Schistosoma japonicum]; 336 914 unknown [Schistosoma japonicum]
CL11292.Contig2_H1	-0.293254	0.151419	-0.591862	-0.292981	-0.000392352	4	12	0.745833	-0.423076	0.553296	0.999608	YES	300 878 unknown [Schistosoma japonicum]; 567 1145 unknown [Schistosoma japonicum]; 1110 1688 unknown [Schistosoma japonicum]; 94 672 unknown [Schistosoma japonicum]; 599 1177 unknown [Schistosoma japonicum]; 336 914 unknown [Schistosoma japonicum]
CL11292.Contig1_H1	-0.293254	0.151419	-0.591862	-0.292981	-0.000392352	4	12	0.745833	-0.423076	0.553296	0.999608	YES	300 878 unknown [Schistosoma japonicum]; 567 1145 unknown [Schistosoma japonicum]; 1110 1688 unknown [Schistosoma japonicum]; 94 672 unknown [Schistosoma japonicum]; 599 1177 unknown [Schistosoma japonicum]; 336 914 unknown [Schistosoma japonicum]
CL11292.Contig14_H1	-0.293254	0.151419	-0.591862	-0.292981	-0.000392352	4	12	0.745833	-0.423076	0.553296	0.999608	YES	300 878 unknown [Schistosoma japonicum]; 567 1145 unknown [Schistosoma japonicum]; 1110 1688 unknown [Schistosoma japonicum]; 94 672 unknown [Schistosoma japonicum]; 599 1177 unknown [Schistosoma japonicum]; 336 914 unknown [Schistosoma japonicum]
CL11292.Contig13_H1	-0.293254	0.151419	-0.591862	-0.292981	-0.000392352	4	12	0.745833	-0.423076	0.553296	0.999608	YES	300 878 unknown [Schistosoma japonicum]; 567 1145 unknown [Schistosoma japonicum]; 1110 1688 unknown [Schistosoma japonicum]; 94 672 unknown [Schistosoma japonicum]; 599 1177 unknown [Schistosoma japonicum]; 336 914 unknown [Schistosoma japonicum]
CL181.Contig2_H1	-0.292072	0.146737	-0.579085	-0.291046	-0.00506771	4	11	0.746715	-0.42137	0.560411	0.994945	YES	12160 13014 twitchin [Mytilus galloprovincialis]
CL6515.Contig1_H1	0.290803	0.14212	0.0110702	0.289834	0.566465	6	10	1.3375	0.41954	1.01113	1.76203	YES	26 1909 Dolichyl-diphosphooligosaccharide--protein glycosyltransferase subunit 2 [Crassostrea gigas]
Unigene58881_H1	-0.286907	0.180686	-0.635199	-0.289564	0.0647137	2	4	0.750582	-0.413919	0.52983	1.06685	NO	23 214 minus strand hemocyanin isoform 1 [Nucula nucleus]
CL40281.Contig2_H1	-0.284299	0.169024	-0.618863	-0.286202	0.0498266	2	6	0.752542	-0.410156	0.538556	1.05109	NO	21 341 minus strand hemocyanin isoform 1 [Nucula nucleus]
CL17234.Contig5_H1	-0.283729	0.188216	-0.654294	-0.285575	0.0830323	3	8	0.752971	-0.409335	0.519809	1.08658	NO	459 755 minus strand heat shock protein beta-1 [Trichinella spiralis] gi; 464 763 minus strand heat shock protein beta-1 [Trichinella spiralis] gi; 437 736 minus strand heat shock protein beta-1 [Trichinella spiralis] gi; 437 736 minus strand heat shock protein beta-1 [Trichinella spiralis] gi; 437 736 minus strand heat shock protein beta-1 [Trichinella spiralis] gi
CL17234.Contig4_H1	-0.283729	0.188216	-0.654294	-0.285575	0.0830323	3	8	0.752971	-0.409335	0.519809	1.08658	NO	459 755 minus strand heat shock protein beta-1 [Trichinella spiralis] gi; 464 763 minus strand heat shock protein beta-1 [Trichinella spiralis] gi; 437 736 minus strand heat shock protein beta-1 [Trichinella spiralis] gi; 437 736 minus strand heat shock protein beta-1 [Trichinella spiralis] gi; 437 736 minus strand heat shock protein beta-1 [Trichinella spiralis] gi
CL17234.Contig3_H1	-0.283729	0.188216	-0.654294	-0.285575	0.0830323	3	8	0.752971	-0.409335	0.519809	1.08658	NO	459 755 minus strand heat shock protein beta-1 [Trichinella spiralis] gi; 464 763 minus strand heat shock protein beta-1 [Trichinella spiralis] gi; 437 736 minus strand heat shock protein beta-1 [Trichinella spiralis] gi; 437 736 minus strand heat shock protein beta-1 [Trichinella spiralis] gi; 437 736 minus strand heat shock protein beta-1 [Trichinella spiralis] gi
CL17234.Contig2_H1	-0.283729	0.188216	-0.654294	-0.285575	0.0830323	3	8	0.752971	-0.409335	0.519809	1.08658	NO	459 755 minus strand heat shock protein beta-1 [Trichinella spiralis] gi; 464 763 minus strand heat shock protein beta-1 [Trichinella spiralis] gi; 437 736 minus strand heat shock protein beta-1 [Trichinella spiralis] gi; 437 736 minus strand heat shock protein beta-1 [Trichinella spiralis] gi; 437 736 minus strand heat shock protein beta-1 [Trichinella spiralis] gi
CL17234.Contig1_H1	-0.283729	0.188216	-0.654294	-0.285575	0.0830323	3	8	0.752971	-0.409335	0.519809	1.08658	NO	459 755 minus strand heat shock protein beta-1 [Trichinella spiralis] gi; 464 763 minus strand heat shock protein beta-1 [Trichinella spiralis] gi; 437 736 minus strand heat shock protein beta-1 [Trichinella spiralis] gi; 437 736 minus strand heat shock protein beta-1 [Trichinella spiralis] gi; 437 736 minus strand heat shock protein beta-1 [Trichinella spiralis] gi
CL42551.Contig1_H1	0.28189	0.151617	-0.0152459	0.281853	0.579767	4	8	1.32563	0.406681	0.98487	1.78562	NO	146 727 Adenylate kinase isoenzyme 1 [Crassostrea gigas]
CL13284.Contig7_H1	0.279306	0.100454	0.0821096	0.278897	0.476447	15	24	1.32221	0.402954	1.08557	1.61034	YES	77 1561 retinal dehydrogenase [Lymnaea stagnalis]; 69 1553 retinal dehydrogenase [Lymnaea stagnalis]; 308 1747 retinal dehydrogenase [Lymnaea stagnalis]
CL13284.Contig2_H1	0.279306	0.100454	0.0821096	0.278897	0.476447	15	24	1.32221	0.402954	1.08557	1.61034	YES	77 1561 retinal dehydrogenase [Lymnaea stagnalis]; 69 1553 retinal dehydrogenase [Lymnaea stagnalis]; 308 1747 retinal dehydrogenase [Lymnaea stagnalis]
CL13284.Contig1_H1	0.279306	0.100454	0.0821096	0.278897	0.476447	15	24	1.32221	0.402954	1.08557	1.61034	YES	77 1561 retinal dehydrogenase [Lymnaea stagnalis]; 69 1553 retinal dehydrogenase [Lymnaea stagnalis]; 308 1747 retinal dehydrogenase [Lymnaea stagnalis]
Unigene4332_H1	-0.279109	0.0936679	-0.463501	-0.278477	-0.0994891	13	34	0.756458	-0.402669	0.629077	0.9053	YES	460 1944 PREDICTED: succinyl-CoA:3-ketoacid-coenzyme A transferase 1	mitochondrial [Canis lupus familiaris]""
CL6396.Contig3_H1	0.277006	0.123002	0.0358481	0.275874	0.51877	6	18	1.31917	0.399635	1.0365	1.67996	YES	158 862 X-box binding protein [Haliotis discus discus]
CL43455.Contig1_H1	-0.27573	0.0686074	-0.41178	-0.275636	-0.142929	12	140	0.759018	-0.397794	0.66247	0.866816	YES	2473 2898 RecName: Full=Paramyosin gi|397603|emb|CAA79849.1| paramyosin [Echinococcus granulosus]
Unigene72143_H1	0.276937	0.204869	-0.12182	0.274925	0.68676	2	2	1.31908	0.399535	0.885308	1.98727	NO	3 503 minus strand elongation factor-1 alpha [Pomacea bridgesi]
CL43455.Contig4_H1	-0.274714	0.0479903	-0.368582	-0.274364	-0.179207	30	493	0.75979	-0.396328	0.691715	0.835933	YES	405 1373 paramyosin [Haliotis discus discus]
Unigene64289_H1	-0.273526	0.0902387	-0.446979	-0.273904	-0.0957862	9	63	0.760692	-0.394615	0.639557	0.908658	YES	373 579 myosin heavy chain [Argopecten irradians] gi
CL3567.Contig6_H1	0.275359	0.205437	-0.127834	0.273133	0.678232	2	2	1.317	0.39726	0.879999	1.97039	NO	356 619 PREDICTED: hypothetical protein LOC100698726 [Oreochromis niloticus]
CL42648.Contig1_H1	0.271345	0.161827	-0.0445526	0.270748	0.589255	4	6	1.31173	0.391468	0.956425	1.80264	NO	793 1269 PREDICTED: calmodulin-like [Saccoglossus kowalevskii]
CL4813.Contig4_H1	0.269688	0.159196	-0.0382884	0.269279	0.581059	3	11	1.30956	0.389078	0.962435	1.78793	NO	180 560 calreticulin precursor [Aplysia californica] gi; 180 545 calreticulin precursor [Aplysia californica] gi
CL4813.Contig2_H1	0.269688	0.159196	-0.0382884	0.269279	0.581059	3	11	1.30956	0.389078	0.962435	1.78793	NO	180 560 calreticulin precursor [Aplysia californica] gi; 180 545 calreticulin precursor [Aplysia californica] gi
Unigene11792_H1	0.268075	0.174897	-0.0727875	0.267283	0.611485	4	5	1.30745	0.386751	0.929798	1.84317	NO	244 837 PREDICTED: ras-like GTP-binding protein Rho1-like [Megachile rotundata]
Unigene62350_H1	-0.266174	0.162876	-0.577359	-0.266958	0.0511915	2	7	0.766306	-0.384008	0.561379	1.05252	NO	266 607 minus strand H2 [Haliotis tuberculata]
Unigene42203_H1	-0.262486	0.137311	-0.52736	-0.263953	0.00817115	5	11	0.769137	-0.378687	0.590161	1.0082	NO	346 702 minus strand PREDICTED: galectin-4-like [Anolis carolinensis]
CL445.Contig2_H1	0.263136	0.145414	-0.0210554	0.263101	0.547527	2	15	1.301	0.379625	0.979165	1.72897	NO	105 503 Transgelin-2 [Crassostrea gigas]
CL48181.Contig1_H1	0.260379	0.192134	-0.112889	0.259185	0.63867	2	3	1.29742	0.375647	0.893249	1.89396	NO	2 772 minus strand arylsulfatase [Haliotis discus discus]
RRRRRUnigene51506_H1	0.26004	0.144868	-0.0257902	0.259127	0.543331	2	37	1.29698	0.375159	0.97454	1.72173	NO	REVERSED 6 395 PREDICTED: sister chromatid cohesion protein PDS5 homolog B-A isoform 1 [Nasonia vitripennis]
CL29794.Contig2_H1	-0.254664	0.150451	-0.548419	-0.253693	0.0370938	2	18	0.775177	-0.367403	0.577862	1.03779	NO	131 544 Histone H2B	gonadal OS=Patella granatina PE=1 SV=2""
CL181.Contig9_H1	-0.252643	0.185491	-0.621186	-0.251916	0.103579	2	4	0.776745	-0.364487	0.537307	1.10913	NO	1139 1378 Titin [Crassostrea gigas]; 1116 1355 Titin [Crassostrea gigas]; 1139 1378 Titin [Crassostrea gigas]; 1139 1378 Titin [Crassostrea gigas]; 1139 1378 Titin [Crassostrea gigas]; 1139 1378 Titin [Crassostrea gigas]; 1139 1378 Titin [Crassostrea gigas]; 1170 1409 Titin [Crassostrea gigas]
CL181.Contig8_H1	-0.252643	0.185491	-0.621186	-0.251916	0.103579	2	4	0.776745	-0.364487	0.537307	1.10913	NO	1139 1378 Titin [Crassostrea gigas]; 1116 1355 Titin [Crassostrea gigas]; 1139 1378 Titin [Crassostrea gigas]; 1139 1378 Titin [Crassostrea gigas]; 1139 1378 Titin [Crassostrea gigas]; 1139 1378 Titin [Crassostrea gigas]; 1139 1378 Titin [Crassostrea gigas]; 1170 1409 Titin [Crassostrea gigas]
CL181.Contig7_H1	-0.252643	0.185491	-0.621186	-0.251916	0.103579	2	4	0.776745	-0.364487	0.537307	1.10913	NO	1139 1378 Titin [Crassostrea gigas]; 1116 1355 Titin [Crassostrea gigas]; 1139 1378 Titin [Crassostrea gigas]; 1139 1378 Titin [Crassostrea gigas]; 1139 1378 Titin [Crassostrea gigas]; 1139 1378 Titin [Crassostrea gigas]; 1139 1378 Titin [Crassostrea gigas]; 1170 1409 Titin [Crassostrea gigas]
CL181.Contig6_H1	-0.252643	0.185491	-0.621186	-0.251916	0.103579	2	4	0.776745	-0.364487	0.537307	1.10913	NO	1139 1378 Titin [Crassostrea gigas]; 1116 1355 Titin [Crassostrea gigas]; 1139 1378 Titin [Crassostrea gigas]; 1139 1378 Titin [Crassostrea gigas]; 1139 1378 Titin [Crassostrea gigas]; 1139 1378 Titin [Crassostrea gigas]; 1139 1378 Titin [Crassostrea gigas]; 1170 1409 Titin [Crassostrea gigas]
CL181.Contig13_H1	-0.252643	0.185491	-0.621186	-0.251916	0.103579	2	4	0.776745	-0.364487	0.537307	1.10913	NO	1139 1378 Titin [Crassostrea gigas]; 1116 1355 Titin [Crassostrea gigas]; 1139 1378 Titin [Crassostrea gigas]; 1139 1378 Titin [Crassostrea gigas]; 1139 1378 Titin [Crassostrea gigas]; 1139 1378 Titin [Crassostrea gigas]; 1139 1378 Titin [Crassostrea gigas]; 1170 1409 Titin [Crassostrea gigas]
CL181.Contig12_H1	-0.252643	0.185491	-0.621186	-0.251916	0.103579	2	4	0.776745	-0.364487	0.537307	1.10913	NO	1139 1378 Titin [Crassostrea gigas]; 1116 1355 Titin [Crassostrea gigas]; 1139 1378 Titin [Crassostrea gigas]; 1139 1378 Titin [Crassostrea gigas]; 1139 1378 Titin [Crassostrea gigas]; 1139 1378 Titin [Crassostrea gigas]; 1139 1378 Titin [Crassostrea gigas]; 1170 1409 Titin [Crassostrea gigas]
CL181.Contig11_H1	-0.252643	0.185491	-0.621186	-0.251916	0.103579	2	4	0.776745	-0.364487	0.537307	1.10913	NO	1139 1378 Titin [Crassostrea gigas]; 1116 1355 Titin [Crassostrea gigas]; 1139 1378 Titin [Crassostrea gigas]; 1139 1378 Titin [Crassostrea gigas]; 1139 1378 Titin [Crassostrea gigas]; 1139 1378 Titin [Crassostrea gigas]; 1139 1378 Titin [Crassostrea gigas]; 1170 1409 Titin [Crassostrea gigas]
CL181.Contig10_H1	-0.252643	0.185491	-0.621186	-0.251916	0.103579	2	4	0.776745	-0.364487	0.537307	1.10913	NO	1139 1378 Titin [Crassostrea gigas]; 1116 1355 Titin [Crassostrea gigas]; 1139 1378 Titin [Crassostrea gigas]; 1139 1378 Titin [Crassostrea gigas]; 1139 1378 Titin [Crassostrea gigas]; 1139 1378 Titin [Crassostrea gigas]; 1139 1378 Titin [Crassostrea gigas]; 1170 1409 Titin [Crassostrea gigas]
Unigene19023_H1	-0.241098	0.0614336	-0.362093	-0.24173	-0.12081	16	240	0.785765	-0.347831	0.696218	0.886202	YES	6 317 myosin heavy chain cardiac muscle specific isoform 2 [Argopecten irradians]
CL49577.Contig2_H1	0.241348	0.207937	-0.16661	0.240769	0.651357	2	3	1.27296	0.348191	0.84653	1.91814	NO	290 2458 Putative beta-D-xylosidase 5 [Crassostrea gigas]; 299 2428 Putative beta-D-xylosidase 2 [Crassostrea gigas]
CL1594.Contig5_H1	0.241348	0.207937	-0.16661	0.240769	0.651357	2	3	1.27296	0.348191	0.84653	1.91814	NO	290 2458 Putative beta-D-xylosidase 5 [Crassostrea gigas]; 299 2428 Putative beta-D-xylosidase 2 [Crassostrea gigas]
CL46983.Contig3_H1	-0.241258	0.154471	-0.546584	-0.240424	0.0605092	2	13	0.785639	-0.348061	0.578924	1.06238	NO	764 1015 minus strand heat shock protein beta-1 [Trichinella spiralis] gi
CL36715.Contig1_H1	0.237604	0.206285	-0.166402	0.237641	0.646147	2	2	1.26821	0.34279	0.846706	1.90817	NO	165 635 hypothetical protein CGI_10007639 [Crassostrea gigas]
CL13509.Contig1_H1	-0.238065	0.142735	-0.518275	-0.236627	0.0399502	6	9	0.788152	-0.343455	0.595547	1.04076	NO	59 2365 minus strand Aconitate hydratase	mitochondrial [Crassostrea gigas]""
CL10790.Contig12_H1	-0.235704	0.162567	-0.556995	-0.23598	0.0880124	4	7	0.790014	-0.340049	0.572928	1.092	NO	49 819 PREDICTED: elongation factor 1-delta-like isoform 2 [Strongylocentrotus purpuratus]
CL49248.Contig2_H1	0.234283	0.140255	-0.0392887	0.234024	0.505774	4	19	1.264	0.337998	0.961473	1.65827	NO	488 1039 Peptidyl-prolyl cis-trans isomerase B [Crassostrea gigas]; 488 1039 Peptidyl-prolyl cis-trans isomerase B [Crassostrea gigas]
CL49248.Contig1_H1	0.234283	0.140255	-0.0392887	0.234024	0.505774	4	19	1.264	0.337998	0.961473	1.65827	NO	488 1039 Peptidyl-prolyl cis-trans isomerase B [Crassostrea gigas]; 488 1039 Peptidyl-prolyl cis-trans isomerase B [Crassostrea gigas]
Unigene36706_H1	0.233697	0.16867	-0.0923269	0.233238	0.574498	4	5	1.26326	0.337154	0.911807	1.77624	NO	8 271 minus strand Laminin subunit gamma-1 [Crassostrea gigas]
CL14644.Contig9_H1	0.227412	0.206946	-0.180685	0.227539	0.635325	2	2	1.25535	0.328086	0.834698	1.88763	NO	228 1553 hypothetical protein CGI_10024545 [Crassostrea gigas]; 228 1553 hypothetical protein CGI_10024545 [Crassostrea gigas]
CL14644.Contig8_H1	0.227412	0.206946	-0.180685	0.227539	0.635325	2	2	1.25535	0.328086	0.834698	1.88763	NO	228 1553 hypothetical protein CGI_10024545 [Crassostrea gigas]; 228 1553 hypothetical protein CGI_10024545 [Crassostrea gigas]
CL49468.Contig2_H1	0.226809	0.174671	-0.124119	0.226924	0.573081	2	5	1.25459	0.327216	0.883275	1.77372	NO	57 1688 Talin-1 [Camponotus floridanus]; 57 1865 Talin-1 [Camponotus floridanus]; 57 1835 Talin-1 [Camponotus floridanus]
CL45858.Contig2_H1	0.226809	0.174671	-0.124119	0.226924	0.573081	2	5	1.25459	0.327216	0.883275	1.77372	NO	57 1688 Talin-1 [Camponotus floridanus]; 57 1865 Talin-1 [Camponotus floridanus]; 57 1835 Talin-1 [Camponotus floridanus]
CL45858.Contig1_H1	0.226809	0.174671	-0.124119	0.226924	0.573081	2	5	1.25459	0.327216	0.883275	1.77372	NO	57 1688 Talin-1 [Camponotus floridanus]; 57 1865 Talin-1 [Camponotus floridanus]; 57 1835 Talin-1 [Camponotus floridanus]
Unigene4334_H1	-0.227262	0.202627	-0.628197	-0.225983	0.162482	2	2	0.796712	-0.327869	0.533553	1.17643	NO	587 811 hemocyanin 2 [Megathura crenulata]
CL16665.Contig2_H1	0.222351	0.100941	0.0231001	0.222656	0.422106	7	39	1.24901	0.320785	1.02337	1.52517	YES	227 829 Peptidyl-prolyl cis-trans isomerase B [Crassostrea gigas]
CL4073.Contig8_H1	0.223104	0.205521	-0.174962	0.222518	0.624533	2	2	1.24995	0.321871	0.839489	1.86737	NO	210 2201 minus strand Glycyl-tRNA synthetase [Crassostrea gigas]; 210 2201 minus strand Glycyl-tRNA synthetase [Crassostrea gigas]; 210 2201 minus strand Glycyl-tRNA synthetase [Crassostrea gigas]; 210 2201 minus strand Glycyl-tRNA synthetase [Crassostrea gigas]; 210 2201 minus strand Glycyl-tRNA synthetase [Crassostrea gigas]; 210 2201 minus strand Glycyl-tRNA synthetase [Crassostrea gigas]
CL4073.Contig7_H1	0.223104	0.205521	-0.174962	0.222518	0.624533	2	2	1.24995	0.321871	0.839489	1.86737	NO	210 2201 minus strand Glycyl-tRNA synthetase [Crassostrea gigas]; 210 2201 minus strand Glycyl-tRNA synthetase [Crassostrea gigas]; 210 2201 minus strand Glycyl-tRNA synthetase [Crassostrea gigas]; 210 2201 minus strand Glycyl-tRNA synthetase [Crassostrea gigas]; 210 2201 minus strand Glycyl-tRNA synthetase [Crassostrea gigas]; 210 2201 minus strand Glycyl-tRNA synthetase [Crassostrea gigas]
CL4073.Contig6_H1	0.223104	0.205521	-0.174962	0.222518	0.624533	2	2	1.24995	0.321871	0.839489	1.86737	NO	210 2201 minus strand Glycyl-tRNA synthetase [Crassostrea gigas]; 210 2201 minus strand Glycyl-tRNA synthetase [Crassostrea gigas]; 210 2201 minus strand Glycyl-tRNA synthetase [Crassostrea gigas]; 210 2201 minus strand Glycyl-tRNA synthetase [Crassostrea gigas]; 210 2201 minus strand Glycyl-tRNA synthetase [Crassostrea gigas]; 210 2201 minus strand Glycyl-tRNA synthetase [Crassostrea gigas]
CL4073.Contig5_H1	0.223104	0.205521	-0.174962	0.222518	0.624533	2	2	1.24995	0.321871	0.839489	1.86737	NO	210 2201 minus strand Glycyl-tRNA synthetase [Crassostrea gigas]; 210 2201 minus strand Glycyl-tRNA synthetase [Crassostrea gigas]; 210 2201 minus strand Glycyl-tRNA synthetase [Crassostrea gigas]; 210 2201 minus strand Glycyl-tRNA synthetase [Crassostrea gigas]; 210 2201 minus strand Glycyl-tRNA synthetase [Crassostrea gigas]; 210 2201 minus strand Glycyl-tRNA synthetase [Crassostrea gigas]
CL4073.Contig4_H1	0.223104	0.205521	-0.174962	0.222518	0.624533	2	2	1.24995	0.321871	0.839489	1.86737	NO	210 2201 minus strand Glycyl-tRNA synthetase [Crassostrea gigas]; 210 2201 minus strand Glycyl-tRNA synthetase [Crassostrea gigas]; 210 2201 minus strand Glycyl-tRNA synthetase [Crassostrea gigas]; 210 2201 minus strand Glycyl-tRNA synthetase [Crassostrea gigas]; 210 2201 minus strand Glycyl-tRNA synthetase [Crassostrea gigas]; 210 2201 minus strand Glycyl-tRNA synthetase [Crassostrea gigas]
CL4073.Contig3_H1	0.223104	0.205521	-0.174962	0.222518	0.624533	2	2	1.24995	0.321871	0.839489	1.86737	NO	210 2201 minus strand Glycyl-tRNA synthetase [Crassostrea gigas]; 210 2201 minus strand Glycyl-tRNA synthetase [Crassostrea gigas]; 210 2201 minus strand Glycyl-tRNA synthetase [Crassostrea gigas]; 210 2201 minus strand Glycyl-tRNA synthetase [Crassostrea gigas]; 210 2201 minus strand Glycyl-tRNA synthetase [Crassostrea gigas]; 210 2201 minus strand Glycyl-tRNA synthetase [Crassostrea gigas]
CL26247.Contig4_H1	0.21995	0.100241	0.0244871	0.220104	0.418225	8	29	1.24601	0.317321	1.02479	1.51926	YES	82 816 PREDICTED: triosephosphate isomerase B [Oreochromis niloticus]
Unigene39723_H1	0.219204	0.073639	0.0760435	0.219995	0.362604	18	74	1.24508	0.316244	1.07901	1.43707	YES	111 1226 gelsolin [Aplysia californica] gi; 42 1139 minus strand gelsolin [Aplysia californica] gi
Unigene32782_H1	0.219204	0.073639	0.0760435	0.219995	0.362604	18	74	1.24508	0.316244	1.07901	1.43707	YES	111 1226 gelsolin [Aplysia californica] gi; 42 1139 minus strand gelsolin [Aplysia californica] gi
CL8132.Contig9_H1	-0.219556	0.191273	-0.595718	-0.219913	0.159237	2	7	0.802875	-0.316752	0.551167	1.17262	NO	139 945 Kynurenine formamidase [Crassostrea gigas]; 145 951 Kynurenine formamidase [Crassostrea gigas]; 220 1026 Kynurenine formamidase [Crassostrea gigas]; 39 743 Kynurenine formamidase [Crassostrea gigas]; 123 929 Kynurenine formamidase [Crassostrea gigas]; 39 743 Kynurenine formamidase [Crassostrea gigas]
CL8132.Contig8_H1	-0.219556	0.191273	-0.595718	-0.219913	0.159237	2	7	0.802875	-0.316752	0.551167	1.17262	NO	139 945 Kynurenine formamidase [Crassostrea gigas]; 145 951 Kynurenine formamidase [Crassostrea gigas]; 220 1026 Kynurenine formamidase [Crassostrea gigas]; 39 743 Kynurenine formamidase [Crassostrea gigas]; 123 929 Kynurenine formamidase [Crassostrea gigas]; 39 743 Kynurenine formamidase [Crassostrea gigas]
CL8132.Contig7_H1	-0.219556	0.191273	-0.595718	-0.219913	0.159237	2	7	0.802875	-0.316752	0.551167	1.17262	NO	139 945 Kynurenine formamidase [Crassostrea gigas]; 145 951 Kynurenine formamidase [Crassostrea gigas]; 220 1026 Kynurenine formamidase [Crassostrea gigas]; 39 743 Kynurenine formamidase [Crassostrea gigas]; 123 929 Kynurenine formamidase [Crassostrea gigas]; 39 743 Kynurenine formamidase [Crassostrea gigas]
CL8132.Contig3_H1	-0.219556	0.191273	-0.595718	-0.219913	0.159237	2	7	0.802875	-0.316752	0.551167	1.17262	NO	139 945 Kynurenine formamidase [Crassostrea gigas]; 145 951 Kynurenine formamidase [Crassostrea gigas]; 220 1026 Kynurenine formamidase [Crassostrea gigas]; 39 743 Kynurenine formamidase [Crassostrea gigas]; 123 929 Kynurenine formamidase [Crassostrea gigas]; 39 743 Kynurenine formamidase [Crassostrea gigas]
CL8132.Contig2_H1	-0.219556	0.191273	-0.595718	-0.219913	0.159237	2	7	0.802875	-0.316752	0.551167	1.17262	NO	139 945 Kynurenine formamidase [Crassostrea gigas]; 145 951 Kynurenine formamidase [Crassostrea gigas]; 220 1026 Kynurenine formamidase [Crassostrea gigas]; 39 743 Kynurenine formamidase [Crassostrea gigas]; 123 929 Kynurenine formamidase [Crassostrea gigas]; 39 743 Kynurenine formamidase [Crassostrea gigas]
CL8132.Contig10_H1	-0.219556	0.191273	-0.595718	-0.219913	0.159237	2	7	0.802875	-0.316752	0.551167	1.17262	NO	139 945 Kynurenine formamidase [Crassostrea gigas]; 145 951 Kynurenine formamidase [Crassostrea gigas]; 220 1026 Kynurenine formamidase [Crassostrea gigas]; 39 743 Kynurenine formamidase [Crassostrea gigas]; 123 929 Kynurenine formamidase [Crassostrea gigas]; 39 743 Kynurenine formamidase [Crassostrea gigas]
CL21389.Contig6_H1	0.218131	0.148271	-0.0693244	0.218468	0.504226	5	8	1.24375	0.314696	0.933024	1.6557	NO	177 791 Ras-related protein Rab-1A [Haliotis discus discus]
CL49594.Contig2_H1	-0.217295	0.0552913	-0.326454	-0.217438	-0.108841	23	293	0.804693	-0.31349	0.721478	0.896873	YES	3591 4526 minus strand myosin heavy chain cardiac muscle specific isoform 1 [Argopecten irradians]
Unigene65787_H1	-0.215749	0.0799057	-0.371255	-0.215497	-0.0580641	10	106	0.805938	-0.31126	0.689868	0.943589	YES	527 1321 minus strand troponin T [Mizuhopecten yessoensis]; 305 1099 minus strand troponin T [Mizuhopecten yessoensis]; 305 1099 minus strand troponin T [Mizuhopecten yessoensis]
CL2214.Contig4_H1	-0.215749	0.0799057	-0.371255	-0.215497	-0.0580641	10	106	0.805938	-0.31126	0.689868	0.943589	YES	527 1321 minus strand troponin T [Mizuhopecten yessoensis]; 305 1099 minus strand troponin T [Mizuhopecten yessoensis]; 305 1099 minus strand troponin T [Mizuhopecten yessoensis]
CL2214.Contig3_H1	-0.215749	0.0799057	-0.371255	-0.215497	-0.0580641	10	106	0.805938	-0.31126	0.689868	0.943589	YES	527 1321 minus strand troponin T [Mizuhopecten yessoensis]; 305 1099 minus strand troponin T [Mizuhopecten yessoensis]; 305 1099 minus strand troponin T [Mizuhopecten yessoensis]
Unigene11948_H1	-0.208079	0.124368	-0.450461	-0.209509	0.038665	3	29	0.812143	-0.300194	0.637334	1.03942	NO	926 1189 minus strand Myosin heavy chain	striated muscle [Crassostrea gigas]""
Unigene47320_H1	0.208671	0.203061	-0.178852	0.207895	0.609531	2	3	1.23204	0.301049	0.836229	1.83957	NO	118 513 Protein CAL-5 [Caenorhabditis elegans] gi
CL26635.Contig2_H1	-0.202616	0.138301	-0.473641	-0.203473	0.0676327	6	10	0.816592	-0.292313	0.622731	1.06997	NO	51 890 prohibitin [Octopus tankahkeei]
CL5583.Contig6_H1	0.204139	0.147833	-0.0883375	0.203171	0.499249	5	8	1.22647	0.29451	0.915452	1.64748	NO	40 1752 minus strand heat shock protein 60 [Biomphalaria glabrata]; 40 1752 minus strand heat shock protein 60 [Biomphalaria glabrata]
CL5583.Contig5_H1	0.204139	0.147833	-0.0883375	0.203171	0.499249	5	8	1.22647	0.29451	0.915452	1.64748	NO	40 1752 minus strand heat shock protein 60 [Biomphalaria glabrata]; 40 1752 minus strand heat shock protein 60 [Biomphalaria glabrata]
Unigene53263_H1	0.201795	0.09523	0.018076	0.202964	0.390297	7	48	1.2236	0.291129	1.01824	1.47742	YES	76 522 minus strand Troponin C [Crassostrea gigas]; 173 619 minus strand Troponin C [Crassostrea gigas]; 173 619 minus strand Troponin C [Crassostrea gigas]
Unigene11674_H1	0.201795	0.09523	0.018076	0.202964	0.390297	7	48	1.2236	0.291129	1.01824	1.47742	YES	76 522 minus strand Troponin C [Crassostrea gigas]; 173 619 minus strand Troponin C [Crassostrea gigas]; 173 619 minus strand Troponin C [Crassostrea gigas]
CL13001.Contig4_H1	0.201795	0.09523	0.018076	0.202964	0.390297	7	48	1.2236	0.291129	1.01824	1.47742	YES	76 522 minus strand Troponin C [Crassostrea gigas]; 173 619 minus strand Troponin C [Crassostrea gigas]; 173 619 minus strand Troponin C [Crassostrea gigas]
CL3770.Contig1_H1	0.200248	0.105645	-0.00483225	0.199564	0.407246	8	24	1.22171	0.288896	0.995179	1.50267	NO	1200 1547 protein disulfide isomerase [Conus eburneus]
Unigene7883_H1	0.197176	0.140095	-0.0809554	0.197511	0.471703	4	11	1.21796	0.284464	0.922235	1.60272	NO	145 459 fk506-binding protein 2 [Papilio xuthus]; 237 551 fk506-binding protein 2 [Papilio xuthus]
CL4621.Contig4_H1	0.197176	0.140095	-0.0809554	0.197511	0.471703	4	11	1.21796	0.284464	0.922235	1.60272	NO	145 459 fk506-binding protein 2 [Papilio xuthus]; 237 551 fk506-binding protein 2 [Papilio xuthus]
Unigene19024_H1	-0.195082	0.0714643	-0.336001	-0.195154	-0.0561016	13	135	0.822767	-0.281445	0.714622	0.945443	YES	2881 3411 myosin heavy chain [Todarodes pacificus]; 2915 3445 myosin heavy chain [Todarodes pacificus]
Unigene19021_H1	-0.195082	0.0714643	-0.336001	-0.195154	-0.0561016	13	135	0.822767	-0.281445	0.714622	0.945443	YES	2881 3411 myosin heavy chain [Todarodes pacificus]; 2915 3445 myosin heavy chain [Todarodes pacificus]
CL12968.Contig14_H1	0.193473	0.136422	-0.0723942	0.195055	0.458685	6	10	1.21346	0.279123	0.930164	1.58199	NO	145 1020 minus strand PREDICTED: inorganic pyrophosphatase-like [Saccoglossus kowalevskii]
Unigene26755_H1	0.190811	0.169898	-0.145256	0.192499	0.523273	2	8	1.21023	0.275282	0.864801	1.68754	NO	599 907 minus strand Tryptophanyl-tRNA synthetase	cytoplasmic [Heterocephalus glaber]""
CL34497.Contig4_H1	0.193483	0.159334	-0.12083	0.192428	0.511192	3	9	1.21347	0.279137	0.886185	1.66728	NO	210 779 GH20056 [Drosophila grimshawi] gi; 216 785 minus strand GH20056 [Drosophila grimshawi] gi; 210 779 GH20056 [Drosophila grimshawi] gi; 216 785 GH20056 [Drosophila grimshawi] gi
CL34497.Contig3_H1	0.193483	0.159334	-0.12083	0.192428	0.511192	3	9	1.21347	0.279137	0.886185	1.66728	NO	210 779 GH20056 [Drosophila grimshawi] gi; 216 785 minus strand GH20056 [Drosophila grimshawi] gi; 210 779 GH20056 [Drosophila grimshawi] gi; 216 785 GH20056 [Drosophila grimshawi] gi
CL34497.Contig2_H1	0.193483	0.159334	-0.12083	0.192428	0.511192	3	9	1.21347	0.279137	0.886185	1.66728	NO	210 779 GH20056 [Drosophila grimshawi] gi; 216 785 minus strand GH20056 [Drosophila grimshawi] gi; 210 779 GH20056 [Drosophila grimshawi] gi; 216 785 GH20056 [Drosophila grimshawi] gi
CL34497.Contig1_H1	0.193483	0.159334	-0.12083	0.192428	0.511192	3	9	1.21347	0.279137	0.886185	1.66728	NO	210 779 GH20056 [Drosophila grimshawi] gi; 216 785 minus strand GH20056 [Drosophila grimshawi] gi; 210 779 GH20056 [Drosophila grimshawi] gi; 216 785 GH20056 [Drosophila grimshawi] gi
CL47507.Contig2_H1	0.190953	0.133856	-0.0653981	0.190251	0.456257	5	18	1.2104	0.275487	0.936694	1.57816	NO	2 256 Polyubiquitin (Fragment) OS=Xenopus laevis PE=1 SV=2; 20 388 large subunit ribosomal protein L40e [Clonorchis sinensis]
CL39010.Contig1_H1	0.190953	0.133856	-0.0653981	0.190251	0.456257	5	18	1.2104	0.275487	0.936694	1.57816	NO	2 256 Polyubiquitin (Fragment) OS=Xenopus laevis PE=1 SV=2; 20 388 large subunit ribosomal protein L40e [Clonorchis sinensis]
CL9548.Contig3_H1	0.189392	0.151988	-0.102319	0.188936	0.493035	4	8	1.20851	0.273235	0.902741	1.63728	NO	2939 3208 minus strand beta-thymosin domain repeat protein CSP24KDa_v1 [Hermissenda crassicornis] gi
CL10598.Contig5_H1	-0.188948	0.204701	-0.594199	-0.18735	0.209593	2	2	0.82783	-0.272594	0.552005	1.23318	NO	91 1392 minus strand hypothetical protein AND_03103 [Anopheles darlingi]
CL9040.Contig4_H1	-0.185418	0.1629	-0.500327	-0.186934	0.132076	4	6	0.830757	-0.267501	0.606332	1.14119	NO	137 853 14-3-3 protein [Heterodera glycines]
CL23109.Contig5_H1	-0.186723	0.156615	-0.495	-0.185878	0.115867	4	7	0.829673	-0.269385	0.609571	1.12285	NO	503 1219 heat shock cognate 71 [Mytilus galloprovincialis]
Unigene63526_H1	0.182254	0.131404	-0.0755032	0.181728	0.440783	2	32	1.19992	0.262938	0.927277	1.55392	NO	327 731 RecName: Full=Arginine kinase; Short=AK gi|439719|dbj|BAA05100.1| arginine kinase [Haliotis madaka]
CL46983.Contig2_H1	-0.182191	0.166276	-0.513208	-0.181092	0.14238	2	9	0.833442	-0.262846	0.598572	1.15301	NO	161 301 Heat shock protein beta-6 OS=Mus musculus GN=Hspb6 PE=1 SV=1; 167 310 Heat shock protein beta-1 OS=Canis familiaris GN=HSPB1 PE=2 SV=1
CL46983.Contig1_H1	-0.182191	0.166276	-0.513208	-0.181092	0.14238	2	9	0.833442	-0.262846	0.598572	1.15301	NO	161 301 Heat shock protein beta-6 OS=Mus musculus GN=Hspb6 PE=1 SV=1; 167 310 Heat shock protein beta-1 OS=Canis familiaris GN=HSPB1 PE=2 SV=1
CL2195.Contig7_H1	0.180033	0.151076	-0.113672	0.178897	0.476293	6	7	1.19726	0.259733	0.892551	1.61009	NO	3 1670 Spectrin alpha chain [Crassostrea gigas]
Unigene38920_H1	0.179521	0.0818166	0.0203418	0.17863	0.343164	12	62	1.19664	0.258994	1.02055	1.4094	YES	349 885 juvenile hormone diol kinase [Danaus plexippus]; 349 885 juvenile hormone diol kinase [Danaus plexippus]; 349 885 juvenile hormone diol kinase [Danaus plexippus]; 349 885 minus strand juvenile hormone diol kinase [Danaus plexippus]; 349 885 juvenile hormone diol kinase [Danaus plexippus]; 349 885 juvenile hormone diol kinase [Danaus plexippus]; 349 885 juvenile hormone diol kinase [Danaus…
Unigene38919_H1	0.179521	0.0818166	0.0203418	0.17863	0.343164	12	62	1.19664	0.258994	1.02055	1.4094	YES	349 885 juvenile hormone diol kinase [Danaus plexippus]; 349 885 juvenile hormone diol kinase [Danaus plexippus]; 349 885 juvenile hormone diol kinase [Danaus plexippus]; 349 885 minus strand juvenile hormone diol kinase [Danaus plexippus]; 349 885 juvenile hormone diol kinase [Danaus plexippus]; 349 885 juvenile hormone diol kinase [Danaus plexippus]; 349 885 juvenile hormone diol kinase [Danaus…
CL7590.Contig1_H1	0.179521	0.0818166	0.0203418	0.17863	0.343164	12	62	1.19664	0.258994	1.02055	1.4094	YES	349 885 juvenile hormone diol kinase [Danaus plexippus]; 349 885 juvenile hormone diol kinase [Danaus plexippus]; 349 885 juvenile hormone diol kinase [Danaus plexippus]; 349 885 minus strand juvenile hormone diol kinase [Danaus plexippus]; 349 885 juvenile hormone diol kinase [Danaus plexippus]; 349 885 juvenile hormone diol kinase [Danaus plexippus]; 349 885 juvenile hormone diol kinase [Danaus…
CL7590.Contig16_H1	0.179521	0.0818166	0.0203418	0.17863	0.343164	12	62	1.19664	0.258994	1.02055	1.4094	YES	349 885 juvenile hormone diol kinase [Danaus plexippus]; 349 885 juvenile hormone diol kinase [Danaus plexippus]; 349 885 juvenile hormone diol kinase [Danaus plexippus]; 349 885 minus strand juvenile hormone diol kinase [Danaus plexippus]; 349 885 juvenile hormone diol kinase [Danaus plexippus]; 349 885 juvenile hormone diol kinase [Danaus plexippus]; 349 885 juvenile hormone diol kinase [Danaus…
CL7590.Contig15_H1	0.179521	0.0818166	0.0203418	0.17863	0.343164	12	62	1.19664	0.258994	1.02055	1.4094	YES	349 885 juvenile hormone diol kinase [Danaus plexippus]; 349 885 juvenile hormone diol kinase [Danaus plexippus]; 349 885 juvenile hormone diol kinase [Danaus plexippus]; 349 885 minus strand juvenile hormone diol kinase [Danaus plexippus]; 349 885 juvenile hormone diol kinase [Danaus plexippus]; 349 885 juvenile hormone diol kinase [Danaus plexippus]; 349 885 juvenile hormone diol kinase [Danaus…
CL7590.Contig14_H1	0.179521	0.0818166	0.0203418	0.17863	0.343164	12	62	1.19664	0.258994	1.02055	1.4094	YES	349 885 juvenile hormone diol kinase [Danaus plexippus]; 349 885 juvenile hormone diol kinase [Danaus plexippus]; 349 885 juvenile hormone diol kinase [Danaus plexippus]; 349 885 minus strand juvenile hormone diol kinase [Danaus plexippus]; 349 885 juvenile hormone diol kinase [Danaus plexippus]; 349 885 juvenile hormone diol kinase [Danaus plexippus]; 349 885 juvenile hormone diol kinase [Danaus…
CL7590.Contig13_H1	0.179521	0.0818166	0.0203418	0.17863	0.343164	12	62	1.19664	0.258994	1.02055	1.4094	YES	349 885 juvenile hormone diol kinase [Danaus plexippus]; 349 885 juvenile hormone diol kinase [Danaus plexippus]; 349 885 juvenile hormone diol kinase [Danaus plexippus]; 349 885 minus strand juvenile hormone diol kinase [Danaus plexippus]; 349 885 juvenile hormone diol kinase [Danaus plexippus]; 349 885 juvenile hormone diol kinase [Danaus plexippus]; 349 885 juvenile hormone diol kinase [Danaus…
CL7590.Contig12_H1	0.179521	0.0818166	0.0203418	0.17863	0.343164	12	62	1.19664	0.258994	1.02055	1.4094	YES	349 885 juvenile hormone diol kinase [Danaus plexippus]; 349 885 juvenile hormone diol kinase [Danaus plexippus]; 349 885 juvenile hormone diol kinase [Danaus plexippus]; 349 885 minus strand juvenile hormone diol kinase [Danaus plexippus]; 349 885 juvenile hormone diol kinase [Danaus plexippus]; 349 885 juvenile hormone diol kinase [Danaus plexippus]; 349 885 juvenile hormone diol kinase [Danaus…
CL7590.Contig11_H1	0.179521	0.0818166	0.0203418	0.17863	0.343164	12	62	1.19664	0.258994	1.02055	1.4094	YES	349 885 juvenile hormone diol kinase [Danaus plexippus]; 349 885 juvenile hormone diol kinase [Danaus plexippus]; 349 885 juvenile hormone diol kinase [Danaus plexippus]; 349 885 minus strand juvenile hormone diol kinase [Danaus plexippus]; 349 885 juvenile hormone diol kinase [Danaus plexippus]; 349 885 juvenile hormone diol kinase [Danaus plexippus]; 349 885 juvenile hormone diol kinase [Danaus…
CL7590.Contig10_H1	0.179521	0.0818166	0.0203418	0.17863	0.343164	12	62	1.19664	0.258994	1.02055	1.4094	YES	349 885 juvenile hormone diol kinase [Danaus plexippus]; 349 885 juvenile hormone diol kinase [Danaus plexippus]; 349 885 juvenile hormone diol kinase [Danaus plexippus]; 349 885 minus strand juvenile hormone diol kinase [Danaus plexippus]; 349 885 juvenile hormone diol kinase [Danaus plexippus]; 349 885 juvenile hormone diol kinase [Danaus plexippus]; 349 885 juvenile hormone diol kinase [Danaus…
CL48702.Contig1_H1	0.177713	0.0811224	0.0190832	0.178575	0.337678	11	105	1.19448	0.256386	1.01927	1.40169	YES	260 892 minus strand calponin [Haliotis diversicolor]
CL15687.Contig6_H1	0.172894	0.0598874	0.0547595	0.172704	0.290898	25	122	1.18874	0.249434	1.05629	1.33763	YES	727 2022 RecName: Full=Enolase; AltName: Full=2-phospho-D-glycerate hydro-lyase; AltName: Full=2-phosphoglycerate dehydratase gi|1911573|gb|AAB50731.1| enolase [Doryteuthis pealeii]; 690 1985 RecName: Full=Enolase; AltName: Full=2-phospho-D-glycerate hydro-lyase; AltName: Full=2-phosphoglycerate dehydratase gi|1911573|gb|AAB50731.1| enolase [Doryteuthis pealeii]; 213 1508 RecName: Full=Enolase; A…
CL15687.Contig5_H1	0.172894	0.0598874	0.0547595	0.172704	0.290898	25	122	1.18874	0.249434	1.05629	1.33763	YES	727 2022 RecName: Full=Enolase; AltName: Full=2-phospho-D-glycerate hydro-lyase; AltName: Full=2-phosphoglycerate dehydratase gi|1911573|gb|AAB50731.1| enolase [Doryteuthis pealeii]; 690 1985 RecName: Full=Enolase; AltName: Full=2-phospho-D-glycerate hydro-lyase; AltName: Full=2-phosphoglycerate dehydratase gi|1911573|gb|AAB50731.1| enolase [Doryteuthis pealeii]; 213 1508 RecName: Full=Enolase; A…
CL15687.Contig3_H1	0.172894	0.0598874	0.0547595	0.172704	0.290898	25	122	1.18874	0.249434	1.05629	1.33763	YES	727 2022 RecName: Full=Enolase; AltName: Full=2-phospho-D-glycerate hydro-lyase; AltName: Full=2-phosphoglycerate dehydratase gi|1911573|gb|AAB50731.1| enolase [Doryteuthis pealeii]; 690 1985 RecName: Full=Enolase; AltName: Full=2-phospho-D-glycerate hydro-lyase; AltName: Full=2-phosphoglycerate dehydratase gi|1911573|gb|AAB50731.1| enolase [Doryteuthis pealeii]; 213 1508 RecName: Full=Enolase; A…
CL15687.Contig2_H1	0.172894	0.0598874	0.0547595	0.172704	0.290898	25	122	1.18874	0.249434	1.05629	1.33763	YES	727 2022 RecName: Full=Enolase; AltName: Full=2-phospho-D-glycerate hydro-lyase; AltName: Full=2-phosphoglycerate dehydratase gi|1911573|gb|AAB50731.1| enolase [Doryteuthis pealeii]; 690 1985 RecName: Full=Enolase; AltName: Full=2-phospho-D-glycerate hydro-lyase; AltName: Full=2-phosphoglycerate dehydratase gi|1911573|gb|AAB50731.1| enolase [Doryteuthis pealeii]; 213 1508 RecName: Full=Enolase; A…
CL39200.Contig1_H1	-0.172414	0.205271	-0.581059	-0.172172	0.236017	2	2	0.84163	-0.248741	0.559306	1.2662	NO	6 1274 talin	putative [Ixodes scapularis] gi""
Unigene19050_H1	0.17162	0.129007	-0.0788007	0.171659	0.425818	4	17	1.18723	0.247596	0.924224	1.53084	NO	274 666 Calmodulin-4 [Heterocephalus glaber]
CL38498.Contig2_H1	-0.176003	0.189927	-0.553726	-0.171625	0.192881	3	3	0.838615	-0.253919	0.574804	1.21274	NO	188 1021 hypothetical protein BRAFLDRAFT_214346 [Branchiostoma floridae] gi
Unigene7895_H1	0.17324	0.1489	-0.117947	0.171578	0.468748	2	13	1.18915	0.249932	0.888743	1.59799	NO	871 1062 Adenylate kinase isoenzyme 5 [Crassostrea gigas]
CL2925.Contig4_H1	-0.171344	0.15055	-0.463525	-0.170938	0.118254	3	11	0.842532	-0.247196	0.629062	1.12553	NO	801 971 RecName: Full=Tropomyosin-2; AltName: Full=Tropomyosin II; Short=BgTMII; Short=TMII gi|155940|gb|AAA27816.1| tropomyosin [Biomphalaria glabrata]
CL7246.Contig3_H1	0.171265	0.161869	-0.141771	0.170108	0.492446	4	6	1.18681	0.247084	0.86782	1.63631	NO	144 800 minus strand PREDICTED: protein F37C4.5-like [Amphimedon queenslandica]
CL9041.Contig2_H1	0.170163	0.135768	-0.0967321	0.16979	0.435845	5	13	1.1855	0.245493	0.907799	1.54627	NO	220 627 Fatty acid-binding protein	brain [Crassostrea gigas]""
CL8614.Contig4_H1	0.173083	0.176101	-0.17151	0.169674	0.517615	2	6	1.18896	0.249706	0.842392	1.67802	NO	74 1243 Actin-related protein 2 [Crassostrea gigas]
CL18608.Contig3_H1	0.170181	0.18799	-0.18955	0.168419	0.537135	3	3	1.18552	0.245519	0.827332	1.7111	NO	794 994 Glycogenin-1 [Crassostrea gigas]; 1425 1739 minus strand Glycogenin-1 [Crassostrea gigas]
CL18608.Contig2_H1	0.170181	0.18799	-0.18955	0.168419	0.537135	3	3	1.18552	0.245519	0.827332	1.7111	NO	794 994 Glycogenin-1 [Crassostrea gigas]; 1425 1739 minus strand Glycogenin-1 [Crassostrea gigas]
CL24747.Contig5_H1	0.167867	0.177526	-0.179489	0.168403	0.513185	3	7	1.18278	0.24218	0.835697	1.6706	NO	605 1153 Peptidyl-prolyl cis-trans isomerase B [Crassostrea gigas]; 1046 1630 Peptidyl-prolyl cis-trans isomerase B [Crassostrea gigas]; 589 1173 Peptidyl-prolyl cis-trans isomerase B [Crassostrea gigas]; 883 1467 Peptidyl-prolyl cis-trans isomerase B [Crassostrea gigas]
CL24747.Contig4_H1	0.167867	0.177526	-0.179489	0.168403	0.513185	3	7	1.18278	0.24218	0.835697	1.6706	NO	605 1153 Peptidyl-prolyl cis-trans isomerase B [Crassostrea gigas]; 1046 1630 Peptidyl-prolyl cis-trans isomerase B [Crassostrea gigas]; 589 1173 Peptidyl-prolyl cis-trans isomerase B [Crassostrea gigas]; 883 1467 Peptidyl-prolyl cis-trans isomerase B [Crassostrea gigas]
CL24747.Contig3_H1	0.167867	0.177526	-0.179489	0.168403	0.513185	3	7	1.18278	0.24218	0.835697	1.6706	NO	605 1153 Peptidyl-prolyl cis-trans isomerase B [Crassostrea gigas]; 1046 1630 Peptidyl-prolyl cis-trans isomerase B [Crassostrea gigas]; 589 1173 Peptidyl-prolyl cis-trans isomerase B [Crassostrea gigas]; 883 1467 Peptidyl-prolyl cis-trans isomerase B [Crassostrea gigas]
CL24747.Contig1_H1	0.167867	0.177526	-0.179489	0.168403	0.513185	3	7	1.18278	0.24218	0.835697	1.6706	NO	605 1153 Peptidyl-prolyl cis-trans isomerase B [Crassostrea gigas]; 1046 1630 Peptidyl-prolyl cis-trans isomerase B [Crassostrea gigas]; 589 1173 Peptidyl-prolyl cis-trans isomerase B [Crassostrea gigas]; 883 1467 Peptidyl-prolyl cis-trans isomerase B [Crassostrea gigas]
CL393.Contig15_H1	-0.168679	0.0746786	-0.316863	-0.168355	-0.0240666	23	142	0.84478	-0.243352	0.728431	0.976221	YES	135 2630 Filamin-A [Crassostrea gigas]; 118 2613 Filamin-A [Crassostrea gigas]; 157 2652 Filamin-A [Crassostrea gigas]
CL393.Contig13_H1	-0.168679	0.0746786	-0.316863	-0.168355	-0.0240666	23	142	0.84478	-0.243352	0.728431	0.976221	YES	135 2630 Filamin-A [Crassostrea gigas]; 118 2613 Filamin-A [Crassostrea gigas]; 157 2652 Filamin-A [Crassostrea gigas]
CL393.Contig12_H1	-0.168679	0.0746786	-0.316863	-0.168355	-0.0240666	23	142	0.84478	-0.243352	0.728431	0.976221	YES	135 2630 Filamin-A [Crassostrea gigas]; 118 2613 Filamin-A [Crassostrea gigas]; 157 2652 Filamin-A [Crassostrea gigas]
Unigene26795_H1	0.16745	0.0571884	0.054538	0.167976	0.276777	22	157	1.18229	0.24158	1.05605	1.31887	YES	552 1886 minus strand intermediate filament protein [Biomphalaria glabrata]
CL280.Contig16_H1	0.163689	0.0677914	0.0315202	0.163393	0.295277	19	131	1.17785	0.236153	1.03202	1.3435	YES	116 1111 minus strand cytosolic malate dehydrogenase [Lottia scabra]
CL22280.Contig3_H1	-0.162426	0.151249	-0.457922	-0.161841	0.130378	4	9	0.850079	-0.234331	0.632597	1.13926	NO	111 530 minus strand Nucleoside diphosphate kinase B OS=Homo sapiens GN=NME2 PE=1 SV=1
CL2428.Contig4_H1	0.159714	0.184675	-0.201606	0.159902	0.521788	2	5	1.17317	0.230418	0.817417	1.68504	NO	316 1512 Alpha-N-acetylgalactosaminidase [Crassostrea gigas]; 282 1568 Alpha-N-acetylgalactosaminidase [Crassostrea gigas]; 282 1478 Alpha-N-acetylgalactosaminidase [Crassostrea gigas]
CL2428.Contig2_H1	0.159714	0.184675	-0.201606	0.159902	0.521788	2	5	1.17317	0.230418	0.817417	1.68504	NO	316 1512 Alpha-N-acetylgalactosaminidase [Crassostrea gigas]; 282 1568 Alpha-N-acetylgalactosaminidase [Crassostrea gigas]; 282 1478 Alpha-N-acetylgalactosaminidase [Crassostrea gigas]
CL2428.Contig1_H1	0.159714	0.184675	-0.201606	0.159902	0.521788	2	5	1.17317	0.230418	0.817417	1.68504	NO	316 1512 Alpha-N-acetylgalactosaminidase [Crassostrea gigas]; 282 1568 Alpha-N-acetylgalactosaminidase [Crassostrea gigas]; 282 1478 Alpha-N-acetylgalactosaminidase [Crassostrea gigas]
CL2221.Contig1_H1	0.160877	0.178934	-0.190811	0.159854	0.515389	3	4	1.17454	0.232097	0.826288	1.67429	NO	85 633 hypothetical protein [Amblyomma maculatum]
CL8176.Contig1_H1	-0.158116	0.205214	-0.567487	-0.158772	0.247179	2	2	0.853751	-0.228113	0.566948	1.28041	NO	106 1701 T-complex protein 1 subunit beta [Crassostrea gigas]
CL46502.Contig3_H1	0.154815	0.173101	-0.195182	0.155832	0.488037	2	6	1.16744	0.22335	0.822685	1.62912	NO	4 579 minus strand Collagen alpha-3(VI) chain [Crassostrea gigas]
CL14228.Contig6_H1	-0.153416	0.148451	-0.44331	-0.154499	0.138686	5	22	0.857773	-0.221332	0.641908	1.14876	NO	118 501 minus strand histone 2A.Z [Aplysia californica]
CL43006.Contig5_H1	0.15451	0.12672	-0.0922066	0.153714	0.403997	3	21	1.16709	0.222911	0.911917	1.4978	NO	269 880 minus strand myosin regulatory light chain [Fasciola hepatica]
CL8589.Contig2_H1	0.153921	0.205553	-0.24829	0.152821	0.558945	2	2	1.1664	0.222061	0.780134	1.74883	NO	2 286 Roundabout 2	partial [Ascaris suum]""
CL49248.Contig4_H1	-0.150168	0.146957	-0.437271	-0.151602	0.137425	4	19	0.860563	-0.216647	0.645796	1.14732	NO	697 954 minus strand Peptidyl-prolyl cis-trans isomerase B [Crassostrea gigas]; 614 877 Peptidyl-prolyl cis-trans isomerase B [Crassostrea gigas]
CL49248.Contig3_H1	-0.150168	0.146957	-0.437271	-0.151602	0.137425	4	19	0.860563	-0.216647	0.645796	1.14732	NO	697 954 minus strand Peptidyl-prolyl cis-trans isomerase B [Crassostrea gigas]; 614 877 Peptidyl-prolyl cis-trans isomerase B [Crassostrea gigas]
CL1323.Contig9_H1	-0.150902	0.100015	-0.349511	-0.151126	0.0433761	14	58	0.859932	-0.217706	0.705033	1.04433	NO	155 3214 sarco/endoplasmic reticulum calcium ATPase isoform B [Pinctada fucata]; 155 3214 minus strand sarco/endoplasmic reticulum calcium ATPase isoform B [Pinctada fucata]
CL1323.Contig1_H1	-0.150902	0.100015	-0.349511	-0.151126	0.0433761	14	58	0.859932	-0.217706	0.705033	1.04433	NO	155 3214 sarco/endoplasmic reticulum calcium ATPase isoform B [Pinctada fucata]; 155 3214 minus strand sarco/endoplasmic reticulum calcium ATPase isoform B [Pinctada fucata]
Unigene19558_H1	0.150573	0.167914	-0.172806	0.149667	0.479004	4	5	1.1625	0.21723	0.8413	1.61447	NO	125 754 minus strand peptidyl prolyl cis-trans isomerase B [Conus novaehollandiae]
CL34850.Contig1_H1	0.146481	0.129143	-0.10774	0.14776	0.400572	7	13	1.15775	0.211328	0.897861	1.49268	NO	17 1681 minus strand Glucose-6-phosphate isomerase [Crassostrea gigas]
CL47586.Contig9_H1	0.146069	0.175972	-0.199219	0.14712	0.488181	2	5	1.15728	0.210733	0.81937	1.62935	NO	7948 8541 Collagen alpha-3(VI) chain [Crassostrea gigas]
RRRRRUnigene39307_H1	-0.147466	0.205525	-0.551579	-0.146874	0.254185	2	2	0.862892	-0.212748	0.57604	1.28941	NO	REVERSED 68 358 endonuclease-reverse transcriptase [Danaus plexippus]
CL5924.Contig14_H1	-0.141331	0.183648	-0.50158	-0.14436	0.21966	2	4	0.868202	-0.203898	0.605573	1.24565	NO	3475 4188 minus strand Heat shock 70 kDa protein cognate	putative [Pediculus humanus corporis] gi""
CL25948.Contig3_H1	-0.143388	0.111858	-0.36312	-0.142808	0.0770989	7	23	0.866418	-0.206865	0.695503	1.08015	NO	181 744 unknown [Dendroctonus ponderosae]
Unigene180_H1	0.142897	0.0954771	-0.0449237	0.142558	0.331136	7	64	1.15361	0.206157	0.95607	1.39255	NO	176 670 hypothetical protein BRAFLDRAFT_122621 [Branchiostoma floridae] gi
CL478.Contig2_H1	-0.140488	0.168245	-0.468306	-0.142408	0.191552	4	5	0.868934	-0.202681	0.626062	1.21113	NO	169 1200 PREDICTED: nidogen-2-like isoform 1 [Strongylocentrotus purpuratus]
CL34074.Contig5_H1	0.141692	0.124998	-0.104758	0.141763	0.386896	7	14	1.15222	0.204418	0.900543	1.4724	NO	365 2530 minus strand calpain B [Gecarcinus lateralis]
CL4265.Contig1_H1	0.141998	0.16566	-0.186657	0.141177	0.470163	5	5	1.15257	0.20486	0.829729	1.60025	NO	154 621 minus strand Stress response protein nhaX [Crassostrea gigas]
CL13014.Contig4_H1	-0.142886	0.159289	-0.461669	-0.14059	0.164488	2	8	0.866853	-0.206141	0.630231	1.17879	NO	30 536 putative mitochondrial ATP synthase [Haliotis discus discus]; 27 620 putative mitochondrial ATP synthase [Haliotis discus discus]
CL13014.Contig1_H1	-0.142886	0.159289	-0.461669	-0.14059	0.164488	2	8	0.866853	-0.206141	0.630231	1.17879	NO	30 536 putative mitochondrial ATP synthase [Haliotis discus discus]; 27 620 putative mitochondrial ATP synthase [Haliotis discus discus]
CL47077.Contig1_H1	0.141061	0.156681	-0.163434	0.1399	0.44962	2	10	1.15149	0.203508	0.849223	1.56772	NO	62 505 Myosin-2 essential light chain [Crassostrea gigas]
CL5340.Contig13_H1	0.139391	0.109536	-0.0745346	0.139842	0.353668	10	28	1.14957	0.201098	0.928175	1.42428	NO	174 1649 minus strand Collagen alpha-1(XII) chain [Crassostrea gigas]; 135 1610 Collagen alpha-1(XII) chain [Crassostrea gigas]
CL5340.Contig11_H1	0.139391	0.109536	-0.0745346	0.139842	0.353668	10	28	1.14957	0.201098	0.928175	1.42428	NO	174 1649 minus strand Collagen alpha-1(XII) chain [Crassostrea gigas]; 135 1610 Collagen alpha-1(XII) chain [Crassostrea gigas]
CL34620.Contig3_H1	0.140377	0.192585	-0.232284	0.139204	0.516851	2	3	1.15071	0.202521	0.792721	1.67674	NO	56 937 Chloride intracellular channel exc-4 [Crassostrea gigas]
CL10674.Contig2_H1	-0.13851	0.166531	-0.464473	-0.137257	0.188347	3	6	0.870655	-0.199827	0.628466	1.20725	NO	27 974 PREDICTED: succinyl-CoA ligase [GDP-forming] subunit alpha	mitochondrial-like [Oreochromis niloticus]; 27 974 minus strand PREDICTED: succinyl-CoA ligase [GDP-forming] subunit alpha	mitochondrial-like [Oreochromis niloticus]""
CL10674.Contig1_H1	-0.13851	0.166531	-0.464473	-0.137257	0.188347	3	6	0.870655	-0.199827	0.628466	1.20725	NO	27 974 PREDICTED: succinyl-CoA ligase [GDP-forming] subunit alpha	mitochondrial-like [Oreochromis niloticus]; 27 974 minus strand PREDICTED: succinyl-CoA ligase [GDP-forming] subunit alpha	mitochondrial-like [Oreochromis niloticus]""
Unigene11494_H1	-0.136517	0.176673	-0.476073	-0.136755	0.213085	4	4	0.872392	-0.196952	0.621218	1.23749	NO	424 3507 minus strand putative Na+/K+-ATPase alpha subunit [Paroctopus digueti]
CL7666.Contig9_H1	0.136814	0.123717	-0.108804	0.136484	0.379382	5	16	1.14662	0.197381	0.896906	1.46138	NO	276 659 Fatty acid-binding protein	adipocyte [Crassostrea gigas]; 426 809 Fatty acid-binding protein	adipocyte [Crassostrea gigas]; 277 660 Fatty acid-binding protein	adipocyte [Crassostrea gigas]; 283 666 Fatty acid-binding protein	adipocyte [Crassostrea gigas]; 270 653 Fatty acid-binding protein	adipocyte [Crassostrea gigas]; 283 666 Fatty acid-binding protein	adipocyte [Crassostrea gigas]; 258 641 Fatty acid-binding protein	adipocyte [Crassostrea gigas]; 427 810 Fatty acid-binding protein	adipocyte [Crassostrea gigas]; 277 660 Fatty acid-binding protein	adipocyte [Crassostrea gigas]""
CL7666.Contig8_H1	0.136814	0.123717	-0.108804	0.136484	0.379382	5	16	1.14662	0.197381	0.896906	1.46138	NO	276 659 Fatty acid-binding protein	adipocyte [Crassostrea gigas]; 426 809 Fatty acid-binding protein	adipocyte [Crassostrea gigas]; 277 660 Fatty acid-binding protein	adipocyte [Crassostrea gigas]; 283 666 Fatty acid-binding protein	adipocyte [Crassostrea gigas]; 270 653 Fatty acid-binding protein	adipocyte [Crassostrea gigas]; 283 666 Fatty acid-binding protein	adipocyte [Crassostrea gigas]; 258 641 Fatty acid-binding protein	adipocyte [Crassostrea gigas]; 427 810 Fatty acid-binding protein	adipocyte [Crassostrea gigas]; 277 660 Fatty acid-binding protein	adipocyte [Crassostrea gigas]""
CL7666.Contig7_H1	0.136814	0.123717	-0.108804	0.136484	0.379382	5	16	1.14662	0.197381	0.896906	1.46138	NO	276 659 Fatty acid-binding protein	adipocyte [Crassostrea gigas]; 426 809 Fatty acid-binding protein	adipocyte [Crassostrea gigas]; 277 660 Fatty acid-binding protein	adipocyte [Crassostrea gigas]; 283 666 Fatty acid-binding protein	adipocyte [Crassostrea gigas]; 270 653 Fatty acid-binding protein	adipocyte [Crassostrea gigas]; 283 666 Fatty acid-binding protein	adipocyte [Crassostrea gigas]; 258 641 Fatty acid-binding protein	adipocyte [Crassostrea gigas]; 427 810 Fatty acid-binding protein	adipocyte [Crassostrea gigas]; 277 660 Fatty acid-binding protein	adipocyte [Crassostrea gigas]""
CL7666.Contig6_H1	0.136814	0.123717	-0.108804	0.136484	0.379382	5	16	1.14662	0.197381	0.896906	1.46138	NO	276 659 Fatty acid-binding protein	adipocyte [Crassostrea gigas]; 426 809 Fatty acid-binding protein	adipocyte [Crassostrea gigas]; 277 660 Fatty acid-binding protein	adipocyte [Crassostrea gigas]; 283 666 Fatty acid-binding protein	adipocyte [Crassostrea gigas]; 270 653 Fatty acid-binding protein	adipocyte [Crassostrea gigas]; 283 666 Fatty acid-binding protein	adipocyte [Crassostrea gigas]; 258 641 Fatty acid-binding protein	adipocyte [Crassostrea gigas]; 427 810 Fatty acid-binding protein	adipocyte [Crassostrea gigas]; 277 660 Fatty acid-binding protein	adipocyte [Crassostrea gigas]""
CL7666.Contig5_H1	0.136814	0.123717	-0.108804	0.136484	0.379382	5	16	1.14662	0.197381	0.896906	1.46138	NO	276 659 Fatty acid-binding protein	adipocyte [Crassostrea gigas]; 426 809 Fatty acid-binding protein	adipocyte [Crassostrea gigas]; 277 660 Fatty acid-binding protein	adipocyte [Crassostrea gigas]; 283 666 Fatty acid-binding protein	adipocyte [Crassostrea gigas]; 270 653 Fatty acid-binding protein	adipocyte [Crassostrea gigas]; 283 666 Fatty acid-binding protein	adipocyte [Crassostrea gigas]; 258 641 Fatty acid-binding protein	adipocyte [Crassostrea gigas]; 427 810 Fatty acid-binding protein	adipocyte [Crassostrea gigas]; 277 660 Fatty acid-binding protein	adipocyte [Crassostrea gigas]""
CL7666.Contig4_H1	0.136814	0.123717	-0.108804	0.136484	0.379382	5	16	1.14662	0.197381	0.896906	1.46138	NO	276 659 Fatty acid-binding protein	adipocyte [Crassostrea gigas]; 426 809 Fatty acid-binding protein	adipocyte [Crassostrea gigas]; 277 660 Fatty acid-binding protein	adipocyte [Crassostrea gigas]; 283 666 Fatty acid-binding protein	adipocyte [Crassostrea gigas]; 270 653 Fatty acid-binding protein	adipocyte [Crassostrea gigas]; 283 666 Fatty acid-binding protein	adipocyte [Crassostrea gigas]; 258 641 Fatty acid-binding protein	adipocyte [Crassostrea gigas]; 427 810 Fatty acid-binding protein	adipocyte [Crassostrea gigas]; 277 660 Fatty acid-binding protein	adipocyte [Crassostrea gigas]""
[truncated: 880 more rows]

## Sheet: Head-14d
ID	Mean	SD	0.025	0.5	0.975	# Peptides	# Spectra	exp(Mean)	log2	Cred. Interval Start	Cred. Interval End	Significant	Description
CL37349.Contig1_H1	-1.04763	0.169987	-1.3796	-1.0485	-0.716955	4	7	0.350769	-1.51141	0.25168	0.488237	YES	353 781 alpha-B-crystallin	putative [Ixodes scapularis] gi""
CL21394.Contig4_H1	0.969786	0.181806	0.62002	0.970462	1.32675	3	6	2.63738	1.39911	1.85897	3.76877	YES	718 957 minus strand Calponin-1 OS=Gallus gallus GN=CNN1 PE=1 SV=2
CL8787.Contig2_H1	-0.944269	0.166631	-1.27332	-0.942227	-0.619863	4	8	0.388964	-1.36229	0.279901	0.538018	YES	200 2128 minus strand heat shock protein 70 [Cristaria plicata]
[truncated: 1,114 more rows]

## Sheet: Head-28d
ID	Mean	SD	0.025	0.5	0.975	# Peptides	# Spectra	exp(Mean)	log2	Cred. Interval Start	Cred. Interval End	Significant	Description
[truncated: 1,120 more rows]

[truncated: 1 more sheets: Head-56d]
